# Supplementary material for: Transcriptomes of antigen presenting cells in human thymus
Source: PLoS One. 2019 Jul 1;14(7):e0218858. doi: 10.1371/journal.pone.0218858 (PMC6602790; doi:10.1371/journal.pone.0218858)
Supplement: S3 Table — (XLSX) [file pone.0218858.s017.xlsx]

## Sheet: All_genes
Table S3.1: List of uniquely and commonly expressed genes (FPKM > 1) in the four thymic APCs.
Geneid	Length	symbol	entrezid	chr_once	mTEC.MED	CD123.MED	CD141.MED	CD19.MED
ENSG00000225972	372	NA	NA	1	1	1	1	1
ENSG00000225630	1044	NA	NA	1	1	1	1	1
ENSG00000237973	1543	NA	NA	1	1	1	1	1
ENSG00000229344	682	NA	NA	1	1	1	1	1
ENSG00000248527	681	NA	NA	1	1	1	1	1
ENSG00000198744	547	NA	NA	1	1	1	1	1
ENSG00000188976	5539	NOC2L	26155	1	1	1	1	1
ENSG00000187608	942	ISG15	9636	1	1	1	1	1
ENSG00000186891	1370	TNFRSF18	8784	1	1	1	1	1
ENSG00000078808	4709	SDF4	51150	1	1	1	1	1
ENSG00000176022	2777	B3GALT6	126792	1	1	1	1	1
ENSG00000160087	4712	UBE2J2	118424	1	1	1	1	1
ENSG00000127054	8220	CPSF3L	54973	1	1	1	1	1
ENSG00000224051	2556	CPTP	80772	1	1	1	1	1
ENSG00000107404	3486	DVL1	1855	1	1	1	1	1
ENSG00000175756	1669	AURKAIP1	54998	1	1	1	1	1
ENSG00000221978	6850	CCNL2	81669	1	1	1	1	1
ENSG00000224870	2525	LOC148413	148413	1	1	1	1	1
ENSG00000242485	2788	MRPL20	55052	1	1	1	1	1
ENSG00000197785	3069	ATAD3A	55210	1	1	1	1	1
ENSG00000160075	6925	SSU72	29101	1	1	1	1	1
ENSG00000197530	8767	MIB2	142678	1	1	1	1	1
ENSG00000248333	3811	CDK11B	984	1	1	1	1	1
ENSG00000189339	8395	SLC35E2B	728661	1	1	1	1	1
ENSG00000008130	5570	NADK	65220	1	1	1	1	1
ENSG00000078369	6417	GNB1	2782	1	1	1	1	1
ENSG00000162585	10916	FAAP20	199990	1	1	1	1	1
ENSG00000157916	5691	RER1	11079	1	1	1	1	1
ENSG00000157911	3789	PEX10	5192	1	1	1	1	1
ENSG00000157873	6219	TNFRSF14	8764	1	1	1	1	1
ENSG00000157870	3371	FAM213B	127281	1	1	1	1	1
ENSG00000158109	2414	TPRG1L	127262	1	1	1	1	1
ENSG00000116213	7604	WRAP73	49856	1	1	1	1	1
ENSG00000227372	7205	TP73-AS1	57212	1	1	1	1	1
ENSG00000130764	4516	LRRC47	57470	1	1	1	1	1
ENSG00000116198	7876	CEP104	9731	1	1	1	1	1
ENSG00000198912	4388	C1orf174	339448	1	1	1	1	1
ENSG00000069424	9534	KCNAB2	8514	1	1	1	1	1
ENSG00000116251	4900	RPL22	6146	1	1	1	1	1
ENSG00000116237	4910	ICMT	23463	1	1	1	1	1
ENSG00000097021	4124	ACOT7	11332	1	1	1	1	1
ENSG00000162408	7293	NOL9	79707	1	1	1	1	1
ENSG00000204859	4503	ZBTB48	3104	1	1	1	1	1
ENSG00000162413	6901	KLHL21	9903	1	1	1	1	1
ENSG00000041988	4072	THAP3	90326	1	1	1	1	1
ENSG00000007923	5083	DNAJC11	55735	1	1	1	1	1
ENSG00000171735	10033	CAMTA1	23261	1	1	1	1	1
ENSG00000049245	2760	VAMP3	9341	1	1	1	1	1
ENSG00000116288	2397	PARK7	11315	1	1	1	1	1
ENSG00000142599	11503	RERE	473	1	1	1	1	1
ENSG00000074800	3958	ENO1	2023	1	1	1	1	1
ENSG00000049239	9321	H6PD	9563	1	1	1	1	1
ENSG00000171621	3403	SPSB1	80176	1	1	1	1	1
ENSG00000171612	3854	SLC25A33	84275	1	1	1	1	1
ENSG00000171608	6332	PIK3CD	5293	1	1	1	1	1
ENSG00000171603	5559	CLSTN1	22883	1	1	1	1	1
ENSG00000178585	3339	CTNNBIP1	56998	1	1	1	1	1
ENSG00000162441	2794	LZIC	84328	1	1	1	1	1
ENSG00000173614	4610	NMNAT1	64802	1	1	1	1	1
ENSG00000130939	9128	UBE4B	10277	1	1	1	1	1
ENSG00000142657	2966	PGD	5226	1	1	1	1	1
ENSG00000160049	6622	DFFA	1676	1	1	1	1	1
ENSG00000120948	6071	TARDBP	23435	1	1	1	1	1
ENSG00000116649	1898	SRM	6723	1	1	1	1	1
ENSG00000171824	6003	EXOSC10	5394	1	1	1	1	1
ENSG00000198793	12119	MTOR	2475	1	1	1	1	1
ENSG00000132879	3527	FBXO44	93611	1	1	1	1	1
ENSG00000116663	1811	FBXO6	26270	1	1	1	1	1
ENSG00000116670	3324	MAD2L2	10459	1	1	1	1	1
ENSG00000116685	3281	KIAA2013	90231	1	1	1	1	1
ENSG00000083444	5320	PLOD1	5351	1	1	1	1	1
ENSG00000116688	4973	MFN2	9927	1	1	1	1	1
ENSG00000116691	2821	MIIP	60672	1	1	1	1	1
ENSG00000116731	10923	PRDM2	7799	1	1	1	1	1
ENSG00000142634	2531	EFHD2	79180	1	1	1	1	1
ENSG00000132906	5269	CASP9	842	1	1	1	1	1
ENSG00000235084	447	NA	NA	1	1	1	1	1
ENSG00000197312	12136	DDI2	84301	1	1	1	1	1
ENSG00000116786	4122	PLEKHM2	23207	1	1	1	1	1
ENSG00000065526	13294	SPEN	23013	1	1	1	1	1
ENSG00000116809	4240	ZBTB17	7709	1	1	1	1	1
ENSG00000037637	8984	FBXO42	54455	1	1	1	1	1
ENSG00000055070	4747	SZRD1	26099	1	1	1	1	1
ENSG00000157191	5559	NECAP2	55707	1	1	1	1	1
ENSG00000236698	435	NA	NA	1	1	1	1	1
ENSG00000159363	5253	ATP13A2	23400	1	1	1	1	1
ENSG00000117118	2462	SDHB	6390	1	1	1	1	1
ENSG00000117115	5984	PADI2	11240	1	1	1	1	1
ENSG00000179051	4126	RCC2	55920	1	1	1	1	1
ENSG00000127481	24675	UBR4	23352	1	1	1	1	1
ENSG00000127463	10650	EMC1	23065	1	1	1	1	1
ENSG00000053372	2822	MRTO4	51154	1	1	1	1	1
ENSG00000053371	1781	AKR7A2	8574	1	1	1	1	1
ENSG00000040487	2686	PQLC2	54896	1	1	1	1	1
ENSG00000077549	3238	CAPZB	832	1	1	1	1	1
ENSG00000173436	5227	MINOS1	440574	1	1	1	1	1
ENSG00000090432	2438	MUL1	79594	1	1	1	1	1
ENSG00000158828	4836	PINK1	65018	1	1	1	1	1
ENSG00000244038	2721	DDOST	1650	1	1	1	1	1
ENSG00000127483	7442	HP1BP3	50809	1	1	1	1	1
ENSG00000075151	8535	EIF4G3	8672	1	1	1	1	1
ENSG00000117298	7265	ECE1	1889	1	1	1	1	1
ENSG00000090686	9497	USP48	84196	1	1	1	1	1
ENSG00000218510	1424	LINC00339	29092	1	1	1	1	1
ENSG00000070831	3598	CDC42	998	1	1	1	1	1
ENSG00000004487	5435	KDM1A	23028	1	1	1	1	1
ENSG00000169641	9658	LUZP1	7798	1	1	1	1	1
ENSG00000125944	8676	HNRNPR	10236	1	1	1	1	1
ENSG00000117318	1797	ID3	3399	1	1	1	1	1
ENSG00000142676	1987	RPL11	6135	1	1	1	1	1
ENSG00000011007	5391	TCEB3	6924	1	1	1	1	1
ENSG00000057757	2186	PITHD1	57095	1	1	1	1	1
ENSG00000011009	2196	LYPLA2	11313	1	1	1	1	1
ENSG00000117308	3978	GALE	2582	1	1	1	1	1
ENSG00000117305	5658	HMGCL	3155	1	1	1	1	1
ENSG00000179163	2047	FUCA1	2517	1	1	1	1	1
ENSG00000189266	2564	PNRC2	55629	1	1	1	1	1
ENSG00000188529	10277	SRSF10	10772	1	1	1	1	1
ENSG00000001460	8511	STPG1	90529	1	1	1	1	1
ENSG00000001461	9404	NIPAL3	57185	1	1	1	1	1
ENSG00000117602	7077	RCAN3	11123	1	1	1	1	1
ENSG00000133226	8168	SRRM1	10250	1	1	1	1	1
ENSG00000169504	4495	CLIC4	25932	1	1	1	1	1
ENSG00000020633	4523	RUNX3	864	1	1	1	1	1
ENSG00000117614	3370	SYF2	25949	1	1	1	1	1
ENSG00000117616	6804	RSRP1	57035	1	1	1	1	1
ENSG00000183726	3410	TMEM50A	23585	1	1	1	1	1
ENSG00000204178	3979	TMEM57	55219	1	1	1	1	1
ENSG00000162430	4424	SELENON	57190	1	1	1	1	1
ENSG00000117640	5817	MTFR1L	56181	1	1	1	1	1
ENSG00000117632	6261	STMN1	3925	1	1	1	1	1
ENSG00000158006	3835	PAFAH2	5051	1	1	1	1	1
ENSG00000130695	5422	CEP85	64793	1	1	1	1	1
ENSG00000142669	1786	SH3BGRL3	83442	1	1	1	1	1
ENSG00000158062	4704	UBXN11	91544	1	1	1	1	1
ENSG00000169442	935	CD52	1043	1	1	1	1	1
ENSG00000117682	5596	DHDDS	79947	1	1	1	1	1
ENSG00000198830	2509	HMGN2	3151	1	1	1	1	1
ENSG00000117676	5884	RPS6KA1	6195	1	1	1	1	1
ENSG00000117713	9246	ARID1A	8289	1	1	1	1	1
ENSG00000090273	2856	NUDC	10726	1	1	1	1	1
ENSG00000090020	5974	SLC9A1	6548	1	1	1	1	1
ENSG00000186501	4476	TMEM222	84065	1	1	1	1	1
ENSG00000142765	5584	SYTL1	84958	1	1	1	1	1
ENSG00000158195	5676	WASF2	10163	1	1	1	1	1
ENSG00000126709	865	IFI6	2537	1	1	1	1	1
ENSG00000117758	3846	STX12	23673	1	1	1	1	1
ENSG00000117751	2819	PPP1R8	5511	1	1	1	1	1
ENSG00000117748	2019	RPA2	6118	1	1	1	1	1
ENSG00000228589	681	NA	NA	1	1	1	1	1
ENSG00000126698	2888	DNAJC8	22826	1	1	1	1	1
ENSG00000130770	2225	ATPIF1	93974	1	1	1	1	1
ENSG00000130766	3453	SESN2	83667	1	1	1	1	1
ENSG00000204138	7165	PHACTR4	65979	1	1	1	1	1
ENSG00000180098	4311	TRNAU1AP	54952	1	1	1	1	1
ENSG00000120656	2337	TAF12	6883	1	1	1	1	1
ENSG00000162419	6459	GMEB1	10691	1	1	1	1	1
ENSG00000198492	3859	YTHDF2	51441	1	1	1	1	1
ENSG00000159023	8287	EPB41	2035	1	1	1	1	1
ENSG00000116350	3442	SRSF4	6429	1	1	1	1	1
ENSG00000116353	3922	MECR	51102	1	1	1	1	1
ENSG00000162511	3274	LAPTM5	7805	1	1	1	1	1
ENSG00000134644	6621	PUM1	9698	1	1	1	1	1
ENSG00000060688	3881	SNRNP40	9410	1	1	1	1	1
ENSG00000121766	1921	ZCCHC17	51538	1	1	1	1	1
ENSG00000162517	2227	PEF1	553115	1	1	1	1	1
ENSG00000184007	6431	PTP4A2	8073	1	1	1	1	1
ENSG00000121774	3588	KHDRBS1	10657	1	1	1	1	1
ENSG00000025800	7480	KPNA6	23633	1	1	1	1	1
ENSG00000084652	5103	TXLNA	200081	1	1	1	1	1
ENSG00000160050	2818	CCDC28B	79140	1	1	1	1	1
ENSG00000084623	1725	EIF3I	8668	1	1	1	1	1
ENSG00000116478	3963	HDAC1	3065	1	1	1	1	1
ENSG00000175130	1699	MARCKSL1	65108	1	1	1	1	1
ENSG00000160058	6271	BSDC1	55108	1	1	1	1	1
ENSG00000176261	3531	ZBTB8OS	339487	1	1	1	1	1
ENSG00000162521	9470	RBBP4	5928	1	1	1	1	1
ENSG00000134684	8212	YARS	8565	1	1	1	1	1
ENSG00000116497	9194	S100PBP	64766	1	1	1	1	1
ENSG00000116514	2610	RNF19B	127544	1	1	1	1	1
ENSG00000004455	5727	AK2	204	1	1	1	1	1
ENSG00000160094	3331	ZNF362	149076	1	1	1	1	1
ENSG00000134686	4975	PHC2	1912	1	1	1	1	1
ENSG00000163866	8091	SMIM12	113444	1	1	1	1	1
ENSG00000163867	9591	ZMYM6	9204	1	1	1	1	1
ENSG00000116560	7426	SFPQ	6421	1	1	1	1	1
ENSG00000146463	7647	ZMYM4	9202	1	1	1	1	1
ENSG00000142687	9629	KIAA0319L	79932	1	1	1	1	1
ENSG00000020129	4917	NCDN	23154	1	1	1	1	1
ENSG00000126067	4843	PSMB2	5690	1	1	1	1	1
ENSG00000134698	7267	AGO4	192670	1	1	1	1	1
ENSG00000092847	12886	AGO1	26523	1	1	1	1	1
ENSG00000116863	1668	ADPRHL2	54936	1	1	1	1	1
ENSG00000054116	3527	TRAPPC3	27095	1	1	1	1	1
ENSG00000116871	5271	MAP7D1	55700	1	1	1	1	1
ENSG00000054118	4736	THRAP3	9967	1	1	1	1	1
ENSG00000196182	5590	STK40	83931	1	1	1	1	1
ENSG00000181817	1496	LSM10	84967	1	1	1	1	1
ENSG00000116898	2916	MRPS15	64960	1	1	1	1	1
ENSG00000163875	3487	MEAF6	64769	1	1	1	1	1
ENSG00000163877	4888	SNIP1	79753	1	1	1	1	1
ENSG00000134697	5745	GNL2	29889	1	1	1	1	1
ENSG00000116922	4434	C1orf109	54955	1	1	1	1	1
ENSG00000196449	1826	YRDC	79693	1	1	1	1	1
ENSG00000197982	2231	C1orf122	127687	1	1	1	1	1
ENSG00000188786	8024	MTF1	4520	1	1	1	1	1
ENSG00000183431	4740	SF3A3	10946	1	1	1	1	1
ENSG00000183520	3385	UTP11	51118	1	1	1	1	1
ENSG00000214114	3039	MYCBP	26292	1	1	1	1	1
ENSG00000174574	2741	AKIRIN1	79647	1	1	1	1	1
ENSG00000168653	548	NDUFS5	4725	1	1	1	1	1
ENSG00000090621	6782	PABPC4	8761	1	1	1	1	1
ENSG00000084072	8071	PPIE	10450	1	1	1	1	1
ENSG00000043514	2663	TRIT1	54802	1	1	1	1	1
ENSG00000116990	5063	MYCL	4610	1	1	1	1	1
ENSG00000131236	3814	CAP1	10487	1	1	1	1	1
ENSG00000131238	3306	PPT1	5538	1	1	1	1	1
ENSG00000117000	6246	RLF	6018	1	1	1	1	1
ENSG00000259943	1541	NA	NA	1	1	1	1	1
ENSG00000084070	3631	SMAP2	64744	1	1	1	1	1
ENSG00000066136	6068	NFYC	4802	1	1	1	1	1
ENSG00000179862	1316	CITED4	163732	1	1	1	1	1
ENSG00000171793	5462	CTPS1	1503	1	1	1	1	1
ENSG00000010803	4447	SCMH1	22955	1	1	1	1	1
ENSG00000198815	6893	FOXJ3	22887	1	1	1	1	1
ENSG00000127125	2590	PPCS	79717	1	1	1	1	1
ENSG00000171960	1444	PPIH	10465	1	1	1	1	1
ENSG00000065978	1930	YBX1	4904	1	1	1	1	1
ENSG00000117385	6766	P3H1	64175	1	1	1	1	1
ENSG00000164008	2105	C1orf50	79078	1	1	1	1	1
ENSG00000177868	1208	SVBP	374969	1	1	1	1	1
ENSG00000117394	4927	SLC2A1	6513	1	1	1	1	1
ENSG00000117395	3561	EBNA1BP2	10969	1	1	1	1	1
ENSG00000117399	2038	CDC20	991	1	1	1	1	1
ENSG00000066322	2507	ELOVL1	64834	1	1	1	1	1
ENSG00000159479	2704	MED8	112950	1	1	1	1	1
ENSG00000066135	5172	KDM4A	9682	1	1	1	1	1
ENSG00000117408	5083	IPO13	9670	1	1	1	1	1
ENSG00000132768	2930	DPH2	1802	1	1	1	1	1
ENSG00000117410	3535	ATP6V0B	533	1	1	1	1	1
ENSG00000233514	360	NA	NA	1	1	1	1	1
ENSG00000178028	5599	DMAP1	55929	1	1	1	1	1
ENSG00000117419	2642	ERI3	79033	1	1	1	1	1
ENSG00000187147	9687	RNF220	55182	1	1	1	1	1
ENSG00000126106	3635	TMEM53	79639	1	1	1	1	1
ENSG00000142937	2847	RPS8	6202	1	1	1	1	1
ENSG00000070785	3411	EIF2B3	8891	1	1	1	1	1
ENSG00000126107	5077	HECTD3	79654	1	1	1	1	1
ENSG00000126088	2908	UROD	7389	1	1	1	1	1
ENSG00000117450	1522	PRDX1	5052	1	1	1	1	1
ENSG00000117448	3121	AKR1A1	10327	1	1	1	1	1
ENSG00000132780	8304	NASP	4678	1	1	1	1	1
ENSG00000159592	7433	GPBP1L1	60313	1	1	1	1	1
ENSG00000159596	2439	TMEM69	51249	1	1	1	1	1
ENSG00000197429	3705	IPP	3652	1	1	1	1	1
ENSG00000086015	7877	MAST2	23139	1	1	1	1	1
ENSG00000085998	6198	POMGNT1	55624	1	1	1	1	1
ENSG00000132128	8606	LRRC41	10489	1	1	1	1	1
ENSG00000173660	1408	UQCRH	7388	1	1	1	1	1
ENSG00000117481	8468	NSUN4	387338	1	1	1	1	1
ENSG00000123472	5677	ATPAF1	64756	1	1	1	1	1
ENSG00000159658	6285	EFCAB14	9813	1	1	1	1	1
ENSG00000162368	3844	CMPK1	51727	1	1	1	1	1
ENSG00000162373	2138	BEND5	79656	1	1	1	1	1
ENSG00000185104	7545	FAF1	11124	1	1	1	1	1
ENSG00000123091	3122	RNF11	26994	1	1	1	1	1
ENSG00000085832	7440	EPS15	2060	1	1	1	1	1
ENSG00000117859	9523	OSBPL9	114883	1	1	1	1	1
ENSG00000078618	6773	NRDC	4898	1	1	1	1	1
ENSG00000117862	3630	TXNDC12	51060	1	1	1	1	1
ENSG00000198841	1714	KTI12	112970	1	1	1	1	1
ENSG00000134717	6022	BTF3L4	91408	1	1	1	1	1
ENSG00000154222	7495	CC2D1B	200014	1	1	1	1	1
ENSG00000134748	5658	PRPF38A	84950	1	1	1	1	1
ENSG00000116157	1691	GPX7	2882	1	1	1	1	1
ENSG00000162377	4165	COA7	65260	1	1	1	1	1
ENSG00000162378	8198	ZYG11B	79699	1	1	1	1	1
ENSG00000228929	455	NA	NA	1	1	1	1	1
ENSG00000116171	8305	SCP2	6342	1	1	1	1	1
ENSG00000157184	3401	CPT2	1376	1	1	1	1	1
ENSG00000162384	4487	C1orf123	54987	1	1	1	1	1
ENSG00000162385	1463	MAGOH	4116	1	1	1	1	1
ENSG00000058799	2075	YIPF1	54432	1	1	1	1	1
ENSG00000081870	3236	HSPB11	51668	1	1	1	1	1
ENSG00000116212	2411	LRRC42	115353	1	1	1	1	1
ENSG00000116209	9149	TMEM59	9528	1	1	1	1	1
ENSG00000116221	2549	MRPL37	51253	1	1	1	1	1
ENSG00000157216	5227	SSBP3	23648	1	1	1	1	1
ENSG00000162396	2347	PARS2	25973	1	1	1	1	1
ENSG00000116133	4250	DHCR24	1718	1	1	1	1	1
ENSG00000184292	2351	TACSTD2	4070	1	1	1	1	1
ENSG00000185839	690	NA	NA	1	1	1	1	1
ENSG00000177606	3540	JUN	3725	1	1	1	1	1
ENSG00000162604	5516	TM2D1	83941	1	1	1	1	1
ENSG00000162607	4263	USP1	7398	1	1	1	1	1
ENSG00000116641	10943	DOCK7	85440	1	1	1	1	1
ENSG00000125703	3110	ATG4C	84938	1	1	1	1	1
ENSG00000142856	5459	ITGB3BP	23421	1	1	1	1	1
ENSG00000079739	4090	PGM1	5236	1	1	1	1	1
ENSG00000162434	6317	JAK1	3716	1	1	1	1	1
ENSG00000213625	5237	LEPROT	54741	1	1	1	1	1
ENSG00000184588	8644	PDE4B	5142	1	1	1	1	1
ENSG00000198160	8273	MIER1	57708	1	1	1	1	1
ENSG00000142864	7676	SERBP1	26135	1	1	1	1	1
ENSG00000116717	2069	GADD45A	1647	1	1	1	1	1
ENSG00000116754	8473	SRSF11	9295	1	1	1	1	1
ENSG00000118454	4595	ANKRD13C	81573	1	1	1	1	1
ENSG00000197568	1222	HHLA3	11147	1	1	1	1	1
ENSG00000132485	4993	ZRANB2	9406	1	1	1	1	1
ENSG00000254685	4180	FPGT	8790	1	1	1	1	1
ENSG00000116791	4085	CRYZ	1429	1	1	1	1	1
ENSG00000162623	4616	TYW3	127253	1	1	1	1	1
ENSG00000117054	4783	ACADM	34	1	1	1	1	1
ENSG00000226415	750	NA	NA	1	1	1	1	1
ENSG00000036549	9008	ZZZ3	26009	1	1	1	1	1
ENSG00000077254	6918	USP33	23032	1	1	1	1	1
ENSG00000162613	5666	FUBP1	8880	1	1	1	1	1
ENSG00000162616	3783	DNAJB4	11080	1	1	1	1	1
ENSG00000137959	10240	IFI44L	10964	1	1	1	1	1
ENSG00000137965	2038	IFI44	10561	1	1	1	1	1
ENSG00000142875	6730	PRKACB	5567	1	1	1	1	1
ENSG00000117133	1728	RPF1	80135	1	1	1	1	1
ENSG00000174021	1112	GNG5	2787	1	1	1	1	1
ENSG00000117155	8639	SSX2IP	117178	1	1	1	1	1
ENSG00000162642	3420	C1orf52	148423	1	1	1	1	1
ENSG00000142867	2819	BCL10	8915	1	1	1	1	1
ENSG00000117174	6197	ZNHIT6	54680	1	1	1	1	1
ENSG00000122417	10898	ODF2L	57489	1	1	1	1	1
ENSG00000097033	6881	SH3GLB1	51100	1	1	1	1	1
ENSG00000183291	2103	SELENOF	9403	1	1	1	1	1
ENSG00000143013	5833	LMO4	8543	1	1	1	1	1
ENSG00000065243	6897	PKN2	5586	1	1	1	1	1
ENSG00000137947	2225	GTF2B	2959	1	1	1	1	1
ENSG00000137944	2306	KYAT3	56267	1	1	1	1	1
ENSG00000213516	5087	RBMXL1	494115	1	1	1	1	1
ENSG00000117228	4992	GBP1	2633	1	1	1	1	1
ENSG00000234518	483	NA	NA	1	1	1	1	1
ENSG00000171492	4852	LRRC8D	55144	1	1	1	1	1
ENSG00000162664	10984	ZNF326	284695	1	1	1	1	1
ENSG00000122482	7604	ZNF644	84146	1	1	1	1	1
ENSG00000122484	17142	RPAP2	79871	1	1	1	1	1
ENSG00000122406	2890	RPL5	6125	1	1	1	1	1
ENSG00000154511	3091	FAM69A	388650	1	1	1	1	1
ENSG00000117500	9423	TMED5	50999	1	1	1	1	1
ENSG00000117505	10949	DR1	1810	1	1	1	1	1
ENSG00000067334	7519	DNTTIP2	30836	1	1	1	1	1
ENSG00000023909	5420	GCLM	2730	1	1	1	1	1
ENSG00000117528	7519	ABCD3	5825	1	1	1	1	1
ENSG00000117519	2838	CNN3	1266	1	1	1	1	1
ENSG00000172339	9633	ALG14	199857	1	1	1	1	1
ENSG00000228502	1389	NA	NA	1	1	1	1	1
ENSG00000137970	747	NA	NA	1	1	1	1	1
ENSG00000162688	8434	AGL	178	1	1	1	1	1
ENSG00000156875	2943	MFSD14A	64645	1	1	1	1	1
ENSG00000137996	3037	RTCA	8634	1	1	1	1	1
ENSG00000162692	6049	VCAM1	7412	1	1	1	1	1
ENSG00000117543	2970	DPH5	51611	1	1	1	1	1
ENSG00000198890	2616	PRMT6	55170	1	1	1	1	1
ENSG00000224550	246	NA	NA	1	1	1	1	1
ENSG00000134186	5817	PRPF38B	55119	1	1	1	1	1
ENSG00000116266	5895	STXBP3	6814	1	1	1	1	1
ENSG00000121957	8099	GPSM2	29899	1	1	1	1	1
ENSG00000121940	4964	CLCC1	23155	1	1	1	1	1
ENSG00000085433	4423	WDR47	22911	1	1	1	1	1
ENSG00000244716	555	NA	NA	1	1	1	1	1
ENSG00000197780	1400	TAF13	6884	1	1	1	1	1
ENSG00000215717	4574	TMEM167B	56900	1	1	1	1	1
ENSG00000031698	3836	SARS	6301	1	1	1	1	1
ENSG00000143106	5724	PSMA5	5686	1	1	1	1	1
ENSG00000065135	27174	GNAI3	2773	1	1	1	1	1
ENSG00000116337	6823	AMPD2	271	1	1	1	1	1
ENSG00000168765	5460	GSTM4	2948	1	1	1	1	1
ENSG00000168710	5113	AHCYL1	10768	1	1	1	1	1
ENSG00000134248	2388	LAMTOR5	10542	1	1	1	1	1
ENSG00000177272	2569	KCNA3	3738	1	1	1	1	1
ENSG00000143119	2080	CD53	963	1	1	1	1	1
ENSG00000121931	3621	LRIF1	55791	1	1	1	1	1
ENSG00000156171	3138	DRAM2	128338	1	1	1	1	1
ENSG00000162777	5515	DENND2D	79961	1	1	1	1	1
ENSG00000064886	3295	CHI3L2	1117	1	1	1	1	1
ENSG00000116455	2805	WDR77	79084	1	1	1	1	1
ENSG00000116459	3383	ATP5F1	515	1	1	1	1	1
ENSG00000116473	5532	RAP1A	5906	1	1	1	1	1
ENSG00000064703	6019	DDX20	11218	1	1	1	1	1
ENSG00000143079	7404	CTTNBP2NL	55917	1	1	1	1	1
ENSG00000007341	8111	ST7L	54879	1	1	1	1	1
ENSG00000116489	4130	CAPZA1	829	1	1	1	1	1
ENSG00000155366	4028	RHOC	389	1	1	1	1	1
ENSG00000155380	5312	SLC16A1	6566	1	1	1	1	1
ENSG00000116793	7170	PHTF1	10745	1	1	1	1	1
ENSG00000081019	6819	RSBN1	54665	1	1	1	1	1
ENSG00000134262	5369	AP4B1	10717	1	1	1	1	1
ENSG00000163349	9280	HIPK1	204851	1	1	1	1	1
ENSG00000197323	9574	TRIM33	51592	1	1	1	1	1
ENSG00000116752	1299	BCAS2	10286	1	1	1	1	1
ENSG00000213281	4449	NRAS	4893	1	1	1	1	1
ENSG00000009307	5778	CSDE1	7812	1	1	1	1	1
ENSG00000052723	5894	SIKE1	80143	1	1	1	1	1
ENSG00000173218	9062	VANGL1	81839	1	1	1	1	1
ENSG00000163399	7261	ATP1A1	476	1	1	1	1	1
ENSG00000196505	10496	GDAP2	54834	1	1	1	1	1
ENSG00000065183	10275	WDR3	10885	1	1	1	1	1
ENSG00000092621	5622	PHGDH	26227	1	1	1	1	1
ENSG00000134250	16804	NOTCH2	4853	1	1	1	1	1
ENSG00000265808	9034	SEC22B	9554	1	1	1	1	1
ENSG00000265491	11041	RNF115	27246	1	1	1	1	1
ENSG00000186141	2793	POLR3C	10623	1	1	1	1	1
ENSG00000131788	4805	PIAS3	10401	1	1	1	1	1
ENSG00000131779	1838	PEX11B	8799	1	1	1	1	1
ENSG00000265241	5241	RBM8A	9939	1	1	1	1	1
ENSG00000271601	3975	LIX1L	128077	1	1	1	1	1
ENSG00000121851	1799	POLR3GL	84265	1	1	1	1	1
ENSG00000265972	3625	TXNIP	10628	1	1	1	1	1
ENSG00000180867	1510	NA	NA	1	1	1	1	1
ENSG00000131778	3376	CHD1L	9557	1	1	1	1	1
ENSG00000275557	447	NA	NA	1	1	1	1	1
ENSG00000184678	2260	HIST2H2BE	8349	1	1	1	1	1
ENSG00000178096	1461	BOLA1	51027	1	1	1	1	1
ENSG00000143368	2245	SF3B4	10262	1	1	1	1	1
ENSG00000136631	6262	VPS45	11311	1	1	1	1	1
ENSG00000023902	6565	PLEKHO1	51177	1	1	1	1	1
ENSG00000143401	3605	ANP32E	81611	1	1	1	1	1
ENSG00000117362	3473	APH1A	51107	1	1	1	1	1
ENSG00000118292	1351	C1orf54	79630	1	1	1	1	1
ENSG00000266472	1641	MRPS21	54460	1	1	1	1	1
ENSG00000163125	8738	RPRD2	23248	1	1	1	1	1
ENSG00000143374	4077	TARS2	80222	1	1	1	1	1
ENSG00000143384	4371	MCL1	4170	1	1	1	1	1
ENSG00000143420	5493	ENSA	2029	1	1	1	1	1
ENSG00000143457	3329	GOLPH3L	55204	1	1	1	1	1
ENSG00000163131	4228	CTSS	1520	1	1	1	1	1
ENSG00000143437	6516	ARNT	405	1	1	1	1	1
ENSG00000143379	7093	SETDB1	9869	1	1	1	1	1
ENSG00000143418	4644	CERS2	29956	1	1	1	1	1
ENSG00000143363	3063	PRUNE1	58497	1	1	1	1	1
ENSG00000197622	4184	CDC42SE1	56882	1	1	1	1	1
ENSG00000213190	4075	MLLT11	10962	1	1	1	1	1
ENSG00000163156	3265	SCNM1	79005	1	1	1	1	1
ENSG00000163159	4545	VPS72	6944	1	1	1	1	1
ENSG00000159352	3027	PSMD4	5710	1	1	1	1	1
ENSG00000143393	5456	PI4KB	5298	1	1	1	1	1
ENSG00000143390	4586	RFX5	5993	1	1	1	1	1
ENSG00000237976	618	NA	NA	1	1	1	1	1
ENSG00000159377	2158	PSMB4	5692	1	1	1	1	1
ENSG00000143442	10272	POGZ	23126	1	1	1	1	1
ENSG00000143376	7467	SNX27	81609	1	1	1	1	1
ENSG00000143436	1812	MRPL9	65005	1	1	1	1	1
ENSG00000182134	5092	TDRKH	11022	1	1	1	1	1
ENSG00000159445	4390	THEM4	117145	1	1	1	1	1
ENSG00000197747	1543	S100A10	6281	1	1	1	1	1
ENSG00000163191	680	S100A11	6282	1	1	1	1	1
ENSG00000169474	270	SPRR1A	6698	1	1	1	1	1
ENSG00000163220	577	S100A9	6280	1	1	1	1	1
ENSG00000143546	1006	S100A8	6279	1	1	1	1	1
ENSG00000197956	971	S100A6	6277	1	1	1	1	1
ENSG00000196154	1025	S100A4	6275	1	1	1	1	1
ENSG00000160679	5625	CHTOP	26097	1	1	1	1	1
ENSG00000143553	1544	SNAPIN	23557	1	1	1	1	1
ENSG00000143621	2281	ILF2	3608	1	1	1	1	1
ENSG00000143624	10450	INTS3	65123	1	1	1	1	1
ENSG00000143614	7478	GATAD2B	57459	1	1	1	1	1
ENSG00000198837	7584	DENND4B	9909	1	1	1	1	1
ENSG00000160741	3612	CRTC2	200186	1	1	1	1	1
ENSG00000143570	3388	SLC39A1	27173	1	1	1	1	1
ENSG00000143578	2904	CREB3L4	148327	1	1	1	1	1
ENSG00000143543	1496	JTB	10899	1	1	1	1	1
ENSG00000143545	2751	RAB13	5872	1	1	1	1	1
ENSG00000177954	946	RPS27	6232	1	1	1	1	1
ENSG00000143549	8389	TPM3	7170	1	1	1	1	1
ENSG00000143612	2582	C1orf43	25912	1	1	1	1	1
ENSG00000143569	7503	UBAP2L	9898	1	1	1	1	1
ENSG00000143575	2155	HAX1	10456	1	1	1	1	1
ENSG00000160712	6453	IL6R	3570	1	1	1	1	1
ENSG00000160714	4161	UBE2Q1	55585	1	1	1	1	1
ENSG00000160710	8356	ADAR	103	1	1	1	1	1
ENSG00000163344	1280	PMVK	10654	1	1	1	1	1
ENSG00000163346	3851	PBXIP1	57326	1	1	1	1	1
ENSG00000163348	3630	PYGO2	90780	1	1	1	1	1
ENSG00000160691	4342	SHC1	6464	1	1	1	1	1
ENSG00000173207	2338	CKS1B	1163	1	1	1	1	1
ENSG00000160688	4019	FLAD1	80308	1	1	1	1	1
ENSG00000143537	6584	ADAM15	8751	1	1	1	1	1
ENSG00000169241	2340	SLC50A1	55974	1	1	1	1	1
ENSG00000179085	622	DPM3	54344	1	1	1	1	1
ENSG00000173171	3278	MTX1	4580	1	1	1	1	1
ENSG00000177628	3648	GBA	2629	1	1	1	1	1
ENSG00000116521	2442	SCAMP3	10067	1	1	1	1	1
ENSG00000176444	3670	CLK2	1196	1	1	1	1	1
ENSG00000160752	3718	FDPS	2224	1	1	1	1	1
ENSG00000160753	5427	RUSC1	23623	1	1	1	1	1
ENSG00000116539	13296	ASH1L	55870	1	1	1	1	1
ENSG00000125459	4208	MSTO1	55154	1	1	1	1	1
ENSG00000163374	5001	YY1AP1	55249	1	1	1	1	1
ENSG00000132676	4588	DAP3	7818	1	1	1	1	1
ENSG00000116580	11967	GON4L	54856	1	1	1	1	1
ENSG00000132718	5240	SYT11	23208	1	1	1	1	1
ENSG00000163479	6651	SSR2	6746	1	1	1	1	1
ENSG00000160803	3878	UBQLN4	56893	1	1	1	1	1
ENSG00000116586	1438	LAMTOR2	28956	1	1	1	1	1
ENSG00000160789	6985	LMNA	4000	1	1	1	1	1
ENSG00000196189	6676	SEMA4A	64218	1	1	1	1	1
ENSG00000160785	7293	SLC25A44	9673	1	1	1	1	1
ENSG00000160783	2520	PMF1	11243	1	1	1	1	1
ENSG00000198952	5304	SMG5	23381	1	1	1	1	1
ENSG00000163468	4018	CCT3	7203	1	1	1	1	1
ENSG00000116604	6400	MEF2D	4209	1	1	1	1	1
ENSG00000163382	1933	NAXE	128240	1	1	1	1	1
ENSG00000143319	5262	ISG20L2	81875	1	1	1	1	1
ENSG00000143314	1695	MRPL24	79590	1	1	1	1	1
ENSG00000143321	3745	HDGF	3068	1	1	1	1	1
ENSG00000143294	4108	PRCC	5546	1	1	1	1	1
ENSG00000117036	6707	ETV3	2117	1	1	1	1	1
ENSG00000158477	2096	CD1A	909	1	1	1	1	1
ENSG00000158485	1395	CD1B	910	1	1	1	1	1
ENSG00000158488	2203	CD1E	913	1	1	1	1	1
ENSG00000163565	5294	IFI16	3428	1	1	1	1	1
ENSG00000158716	825	DUSP23	54935	1	1	1	1	1
ENSG00000158710	2487	TAGLN2	8407	1	1	1	1	1
ENSG00000143315	4319	PIGM	93183	1	1	1	1	1
ENSG00000162729	2592	IGSF8	93185	1	1	1	1	1
ENSG00000162734	2806	PEA15	8682	1	1	1	1	1
ENSG00000132716	7587	DCAF8	50717	1	1	1	1	1
ENSG00000162735	4461	PEX19	5824	1	1	1	1	1
ENSG00000122218	6232	COPA	1314	1	1	1	1	1
ENSG00000235082	304	NA	NA	1	1	1	1	1
ENSG00000162736	4175	NCSTN	23385	1	1	1	1	1
ENSG00000158769	5066	F11R	50848	1	1	1	1	1
ENSG00000215845	1210	TSTD1	100131187	1	1	1	1	1
ENSG00000143256	677	PFDN2	5202	1	1	1	1	1
ENSG00000158793	3793	NIT1	4817	1	1	1	1	1
ENSG00000158796	2821	DEDD	9191	1	1	1	1	1
ENSG00000143222	2274	UFC1	51506	1	1	1	1	1
ENSG00000143258	3764	USP21	27005	1	1	1	1	1
ENSG00000143224	4607	PPOX	5498	1	1	1	1	1
ENSG00000158850	3890	B4GALT3	8703	1	1	1	1	1
ENSG00000158864	3658	NDUFS2	4720	1	1	1	1	1
ENSG00000143252	14160	SDHC	6391	1	1	1	1	1
ENSG00000081721	1762	DUSP12	11266	1	1	1	1	1
ENSG00000118217	7890	ATF6	22926	1	1	1	1	1
ENSG00000152332	9246	UHMK1	127933	1	1	1	1	1
ENSG00000117143	3437	UAP1	6675	1	1	1	1	1
ENSG00000132196	4124	HSD17B7	51478	1	1	1	1	1
ENSG00000143198	8401	MGST3	4259	1	1	1	1	1
ENSG00000143149	3308	ALDH9A1	223	1	1	1	1	1
ENSG00000143183	5584	TMCO1	54499	1	1	1	1	1
ENSG00000143179	6756	UCK2	7371	1	1	1	1	1
ENSG00000143157	8448	POGK	57645	1	1	1	1	1
ENSG00000143190	15753	POU2F1	5451	1	1	1	1	1
ENSG00000143162	2688	CREG1	8804	1	1	1	1	1
ENSG00000197965	7069	MPZL1	9019	1	1	1	1	1
ENSG00000143158	2552	MPC2	25874	1	1	1	1	1
ENSG00000143164	6306	DCAF6	55827	1	1	1	1	1
ENSG00000143155	3220	TIPRL	261726	1	1	1	1	1
ENSG00000213064	11221	SFT2D2	375035	1	1	1	1	1
ENSG00000143153	2962	ATP1B1	481	1	1	1	1	1
ENSG00000143156	5737	NME7	29922	1	1	1	1	1
ENSG00000117475	3820	BLZF1	8548	1	1	1	1	1
ENSG00000000457	6883	SCYL3	57147	1	1	1	1	1
ENSG00000075945	4978	KIFAP3	22920	1	1	1	1	1
ENSG00000117523	13921	PRRC2C	23215	1	1	1	1	1
ENSG00000233328	423	NA	NA	1	1	1	1	1
ENSG00000117533	5159	VAMP4	8674	1	1	1	1	1
ENSG00000094975	7894	SUCO	51430	1	1	1	1	1
ENSG00000117592	2367	PRDX6	9588	1	1	1	1	1
ENSG00000076321	4254	KLHL20	27252	1	1	1	1	1
ENSG00000120334	4914	CENPL	91687	1	1	1	1	1
ENSG00000117593	3689	DARS2	55157	1	1	1	1	1
ENSG00000234741	3631	GAS5	60674	1	1	1	1	1
ENSG00000135870	11508	RC3H1	149041	1	1	1	1	1
ENSG00000152061	13708	RABGAP1L	9910	1	1	1	1	1
ENSG00000116161	4511	CACYBP	27101	1	1	1	1	1
ENSG00000120333	2594	MRPS14	63931	1	1	1	1	1
ENSG00000143207	4299	RFWD2	64326	1	1	1	1	1
ENSG00000116199	6039	FAM20B	9917	1	1	1	1	1
ENSG00000186283	3917	TOR3A	64222	1	1	1	1	1
ENSG00000143337	9615	TOR1AIP1	26092	1	1	1	1	1
ENSG00000135837	14301	CEP350	9857	1	1	1	1	1
ENSG00000116260	9311	QSOX1	5768	1	1	1	1	1
ENSG00000230124	7512	ACBD6	84320	1	1	1	1	1
ENSG00000135823	6477	STX6	10228	1	1	1	1	1
ENSG00000162783	4188	IER5	51278	1	1	1	1	1
ENSG00000231684	334	NA	NA	1	1	1	1	1
ENSG00000135821	9032	GLUL	2752	1	1	1	1	1
ENSG00000143333	2427	RGS16	6004	1	1	1	1	1
ENSG00000135829	5645	DHX9	1660	1	1	1	1	1
ENSG00000116698	8317	SMG7	9887	1	1	1	1	1
ENSG00000162704	10624	ARPC5	10092	1	1	1	1	1
ENSG00000198860	2443	TSEN15	116461	1	1	1	1	1
ENSG00000135842	8372	FAM129A	116496	1	1	1	1	1
ENSG00000121486	4945	TRMT1L	81627	1	1	1	1	1
ENSG00000116679	7929	IVNS1ABP	10625	1	1	1	1	1
ENSG00000047410	12350	TPR	7175	1	1	1	1	1
ENSG00000157181	4153	C1orf27	54953	1	1	1	1	1
ENSG00000090104	4117	RGS1	5996	1	1	1	1	1
ENSG00000231767	466	NA	NA	1	1	1	1	1
ENSG00000116741	2096	RGS2	5997	1	1	1	1	1
ENSG00000116750	6661	UCHL5	51377	1	1	1	1	1
ENSG00000116747	9102	TROVE2	6738	1	1	1	1	1
ENSG00000272579	691	NA	NA	1	1	1	1	1
ENSG00000023572	1299	GLRX2	51022	1	1	1	1	1
ENSG00000134371	5352	CDC73	79577	1	1	1	1	1
ENSG00000151414	5485	NEK7	140609	1	1	1	1	1
ENSG00000162702	4895	ZNF281	23528	1	1	1	1	1
ENSG00000116857	3915	TMEM9	252839	1	1	1	1	1
ENSG00000159166	3237	LAD1	3898	1	1	1	1	1
ENSG00000174307	3138	PHLDA3	23612	1	1	1	1	1
ENSG00000159176	10318	CSRP1	1465	1	1	1	1	1
ENSG00000198700	11915	IPO9	55705	1	1	1	1	1
ENSG00000134375	3513	TIMM17A	10440	1	1	1	1	1
ENSG00000176393	3479	RNPEP	6051	1	1	1	1	1
ENSG00000143862	1975	ARL8A	127829	1	1	1	1	1
ENSG00000236439	254	NA	NA	1	1	1	1	1
ENSG00000117139	12092	KDM5B	10765	1	1	1	1	1
ENSG00000183155	2430	RABIF	5877	1	1	1	1	1
ENSG00000117153	3552	KLHL12	59349	1	1	1	1	1
ENSG00000159346	3193	ADIPOR1	51094	1	1	1	1	1
ENSG00000159348	4504	CYB5R1	51706	1	1	1	1	1
ENSG00000163444	4026	TMEM183A	92703	1	1	1	1	1
ENSG00000159388	2757	BTG2	7832	1	1	1	1	1
ENSG00000058673	9700	ZC3H11A	9877	1	1	1	1	1
ENSG00000182004	1474	SNRPE	6635	1	1	1	1	1
ENSG00000117222	4404	RBBP5	5929	1	1	1	1	1
ENSG00000235363	225	NA	NA	1	1	1	1	1
ENSG00000069275	6546	NUCKS1	64710	1	1	1	1	1
ENSG00000117280	3882	RAB29	8934	1	1	1	1	1
ENSG00000133065	6357	SLC41A1	254428	1	1	1	1	1
ENSG00000263528	3791	IKBKE	9641	1	1	1	1	1
ENSG00000266094	6654	RASSF5	83593	1	1	1	1	1
ENSG00000143486	8064	EIF2D	1939	1	1	1	1	1
ENSG00000224114	433	NA	NA	1	1	1	1	1
ENSG00000117335	8708	CD46	4179	1	1	1	1	1
ENSG00000234004	362	NA	NA	1	1	1	1	1
ENSG00000117625	9092	RCOR3	55758	1	1	1	1	1
ENSG00000170385	5474	SLC30A1	7779	1	1	1	1	1
ENSG00000123684	8799	LPGAT1	9926	1	1	1	1	1
ENSG00000220749	483	RPL21P28	100131205	1	1	1	1	1
ENSG00000066027	3825	PPP2R5A	5525	1	1	1	1	1
ENSG00000065600	2914	TMEM206	55248	1	1	1	1	1
ENSG00000117691	1297	NENF	29937	1	1	1	1	1
ENSG00000162772	4040	ATF3	467	1	1	1	1	1
ENSG00000117697	4091	NSL1	25936	1	1	1	1	1
ENSG00000203705	3788	TATDN3	128387	1	1	1	1	1
ENSG00000162769	6442	FLVCR1	28982	1	1	1	1	1
ENSG00000174606	7279	ANGEL2	90806	1	1	1	1	1
ENSG00000143499	4889	SMYD2	56950	1	1	1	1	1
ENSG00000136636	4929	KCTD3	51133	1	1	1	1	1
ENSG00000143353	2966	LYPLAL1	127018	1	1	1	1	1
ENSG00000136628	5450	EPRS	2058	1	1	1	1	1
ENSG00000162813	3113	BPNT1	10380	1	1	1	1	1
ENSG00000067704	4165	IARS2	55699	1	1	1	1	1
ENSG00000118873	10344	RAB3GAP2	25782	1	1	1	1	1
ENSG00000218283	967	NA	NA	1	1	1	1	1
ENSG00000143507	2914	DUSP10	11221	1	1	1	1	1
ENSG00000154305	10171	MIA3	375056	1	1	1	1	1
ENSG00000186063	4232	AIDA	64853	1	1	1	1	1
ENSG00000162819	4980	BROX	148362	1	1	1	1	1
ENSG00000162909	8792	CAPN2	824	1	1	1	1	1
ENSG00000143514	5991	TP53BP2	7159	1	1	1	1	1
ENSG00000143756	6044	FBXO28	23219	1	1	1	1	1
ENSG00000143753	2515	DEGS1	8560	1	1	1	1	1
ENSG00000143771	5098	CNIH4	29097	1	1	1	1	1
ENSG00000143815	5257	LBR	3930	1	1	1	1	1
ENSG00000143742	1728	SRP9	6726	1	1	1	1	1
ENSG00000143811	3602	PYCR2	29920	1	1	1	1	1
ENSG00000143751	3975	SDE2	163859	1	1	1	1	1
ENSG00000163041	3146	H3F3A	3020	1	1	1	1	1
ENSG00000182827	3578	ACBD3	64746	1	1	1	1	1
ENSG00000143799	7169	PARP1	142	1	1	1	1	1
ENSG00000143801	3752	PSEN2	5664	1	1	1	1	1
ENSG00000163050	7797	COQ8A	56997	1	1	1	1	1
ENSG00000143740	6580	SNAP47	116841	1	1	1	1	1
ENSG00000081692	4315	JMJD4	65094	1	1	1	1	1
ENSG00000143761	3281	ARF1	375	1	1	1	1	1
ENSG00000143793	4308	C1orf35	79169	1	1	1	1	1
ENSG00000162910	1886	MRPL55	128308	1	1	1	1	1
ENSG00000143774	4725	GUK1	2987	1	1	1	1	1
ENSG00000168159	3285	RNF187	149603	1	1	1	1	1
ENSG00000234975	412	NA	NA	1	1	1	1	1
ENSG00000168118	3310	RAB4A	5867	1	1	1	1	1
ENSG00000154429	6263	CCSAP	126731	1	1	1	1	1
ENSG00000069248	6080	NUP133	55746	1	1	1	1	1
ENSG00000135776	4256	ABCB10	23456	1	1	1	1	1
ENSG00000135801	6412	TAF5L	27097	1	1	1	1	1
ENSG00000143641	7743	GALNT2	2590	1	1	1	1	1
ENSG00000135775	10938	COG2	22796	1	1	1	1	1
ENSG00000119280	5161	C1orf198	84886	1	1	1	1	1
ENSG00000173409	1987	ARV1	64801	1	1	1	1	1
ENSG00000143633	5413	C1orf131	128061	1	1	1	1	1
ENSG00000116906	3173	GNPAT	8443	1	1	1	1	1
ENSG00000010072	5906	SPRTN	83932	1	1	1	1	1
ENSG00000135766	7265	EGLN1	54583	1	1	1	1	1
ENSG00000116918	6241	TSNAX	7257	1	1	1	1	1
ENSG00000168275	1257	COA6	388753	1	1	1	1	1
ENSG00000168264	4724	IRF2BP2	359948	1	1	1	1	1
ENSG00000173726	3542	TOMM20	9804	1	1	1	1	1
ENSG00000054267	11073	ARID4B	51742	1	1	1	1	1
ENSG00000152904	3809	GGPS1	9453	1	1	1	1	1
ENSG00000116957	2568	TBCE	6905	1	1	1	1	1
ENSG00000162885	5702	B3GALNT2	148789	1	1	1	1	1
ENSG00000143669	19614	LYST	1130	1	1	1	1	1
ENSG00000077585	2309	GPR137B	7107	1	1	1	1	1
ENSG00000116977	9710	LGALS8	3964	1	1	1	1	1
ENSG00000119285	9049	HEATR1	55127	1	1	1	1	1
ENSG00000116984	11374	MTR	4548	1	1	1	1	1
ENSG00000091483	2142	FH	2271	1	1	1	1	1
ENSG00000054277	3442	OPN3	23596	1	1	1	1	1
ENSG00000143702	10939	CEP170	9859	1	1	1	1	1
ENSG00000054282	5322	SDCCAG8	10806	1	1	1	1	1
ENSG00000179456	3906	ZBTB18	10472	1	1	1	1	1
ENSG00000035687	3666	ADSS	159	1	1	1	1	1
ENSG00000121644	5104	DESI2	51029	1	1	1	1	1
ENSG00000153187	8488	HNRNPU	3192	1	1	1	1	1
ENSG00000162851	1848	TFB2M	64216	1	1	1	1	1
ENSG00000162852	5922	CNST	163882	1	1	1	1	1
ENSG00000143653	2503	SCCPDH	51097	1	1	1	1	1
ENSG00000153207	9609	AHCTF1	25909	1	1	1	1	1
ENSG00000259865	1246	NA	NA	1	1	1	1	1
ENSG00000162714	10531	ZNF496	84838	1	1	1	1	1
ENSG00000171161	3741	ZNF672	79894	1	1	1	1	1
ENSG00000143727	4160	ACP1	52	2	1	1	1	1
ENSG00000032389	5775	TSSC1	7260	2	1	1	1	1
ENSG00000171853	9193	TRAPPC12	51112	2	1	1	1	1
ENSG00000182551	5560	ADI1	55256	2	1	1	1	1
ENSG00000171865	2865	RNASEH1	246243	2	1	1	1	1
ENSG00000234171	1218	RNASEH1-AS1	100506054	2	1	1	1	1
ENSG00000171863	5583	RPS7	6201	2	1	1	1	1
ENSG00000188765	210	NA	NA	2	1	1	1	1
ENSG00000134326	4302	CMPK2	129607	2	1	1	1	1
ENSG00000115738	2205	ID2	3398	2	1	1	1	1
ENSG00000134313	11082	KIDINS220	57498	2	1	1	1	1
ENSG00000119185	6678	ITGB1BP1	9270	2	1	1	1	1
ENSG00000119203	3769	CPSF3	51692	2	1	1	1	1
ENSG00000134330	5908	IAH1	285148	2	1	1	1	1
ENSG00000151694	5491	ADAM17	6868	2	1	1	1	1
ENSG00000134308	2713	YWHAQ	10971	2	1	1	1	1
ENSG00000115750	4064	TAF1B	9014	2	1	1	1	1
ENSG00000172059	4589	KLF11	8462	2	1	1	1	1
ENSG00000171848	4955	RRM2	6241	2	1	1	1	1
ENSG00000115756	6237	HPCAL1	3241	2	1	1	1	1
ENSG00000115758	2968	ODC1	4953	2	1	1	1	1
ENSG00000143870	4101	PDIA6	10130	2	1	1	1	1
ENSG00000134318	10145	ROCK2	9475	2	1	1	1	1
ENSG00000169016	4067	E2F6	1876	2	1	1	1	1
ENSG00000134324	11861	LPIN1	23175	2	1	1	1	1
ENSG00000079785	3833	DDX1	1653	2	1	1	1	1
ENSG00000163029	9824	SMC6	79677	2	1	1	1	1
ENSG00000240857	1587	RDH14	57665	2	1	1	1	1
ENSG00000183891	1986	TTC32	130502	2	1	1	1	1
ENSG00000068697	1946	LAPTM4A	9741	2	1	1	1	1
ENSG00000055917	6978	PUM2	23369	2	1	1	1	1
ENSG00000143878	2372	RHOB	388	2	1	1	1	1
ENSG00000118960	9059	HS1BP3	64342	2	1	1	1	1
ENSG00000118961	4433	LDAH	60526	2	1	1	1	1
ENSG00000119778	10492	ATAD2B	54454	2	1	1	1	1
ENSG00000173960	6884	UBXN2A	165324	2	1	1	1	1
ENSG00000115128	1197	SF3B6	51639	2	1	1	1	1
ENSG00000219626	4916	FAM228B	375190	2	1	1	1	1
ENSG00000115129	2312	TP53I3	9540	2	1	1	1	1
ENSG00000198399	12022	ITSN2	50618	2	1	1	1	1
ENSG00000084676	8633	NCOA1	8648	2	1	1	1	1
ENSG00000184924	1917	PTRHD1	391356	2	1	1	1	1
ENSG00000115138	1538	POMC	5443	2	1	1	1	1
ENSG00000138101	7146	DTNB	1838	2	1	1	1	1
ENSG00000143970	13023	ASXL2	55252	2	1	1	1	1
ENSG00000084733	3631	RAB10	10890	2	1	1	1	1
ENSG00000084754	3811	HADHA	3030	2	1	1	1	1
ENSG00000138029	4280	HADHB	3032	2	1	1	1	1
ENSG00000084693	5283	AGBL5	60509	2	1	1	1	1
ENSG00000228474	719	OST4	100128731	2	1	1	1	1
ENSG00000138073	3221	PREB	10113	2	1	1	1	1
ENSG00000138085	2019	ATRAID	51374	2	1	1	1	1
ENSG00000115204	5625	MPV17	4358	2	1	1	1	1
ENSG00000115207	5839	GTF3C2	2976	2	1	1	1	1
ENSG00000115211	5341	EIF2B4	8890	2	1	1	1	1
ENSG00000115234	3765	SNX17	9784	2	1	1	1	1
ENSG00000163795	2365	ZNF513	130557	2	1	1	1	1
ENSG00000115241	4092	PPM1G	5496	2	1	1	1	1
ENSG00000115216	5329	NRBP1	29959	2	1	1	1	1
ENSG00000243943	4398	ZNF512	84450	2	1	1	1	1
ENSG00000198522	3746	GPN1	11321	2	1	1	1	1
ENSG00000119760	5309	SUPT7L	9913	2	1	1	1	1
ENSG00000163798	5207	SLC4A1AP	22950	2	1	1	1	1
ENSG00000243147	1539	MRPL33	9553	2	1	1	1	1
ENSG00000158019	3392	BRE	9577	2	1	1	1	1
ENSG00000075426	7157	FOSL2	2355	2	1	1	1	1
ENSG00000213639	5760	PPP1CB	5500	2	1	1	1	1
ENSG00000171103	2056	TRMT61B	55006	2	1	1	1	1
ENSG00000163811	4130	WDR43	23160	2	1	1	1	1
ENSG00000119801	3421	YPEL5	51646	2	1	1	1	1
ENSG00000172954	7517	LCLAT1	253558	2	1	1	1	1
ENSG00000162961	2745	DPY30	84661	2	1	1	1	1
ENSG00000021574	5213	SPAST	6683	2	1	1	1	1
ENSG00000119820	12233	YIPF4	84272	2	1	1	1	1
ENSG00000115760	17723	BIRC6	57448	2	1	1	1	1
ENSG00000119812	4921	FAM98A	25940	2	1	1	1	1
ENSG00000152133	4040	GPATCH11	253635	2	1	1	1	1
ENSG00000055332	10753	EIF2AK2	5610	2	1	1	1	1
ENSG00000218739	4698	CEBPZOS	100505876	2	1	1	1	1
ENSG00000115816	3629	CEBPZ	10153	2	1	1	1	1
ENSG00000115828	2599	QPCT	25797	2	1	1	1	1
ENSG00000163171	10406	CDC42EP3	10602	2	1	1	1	1
ENSG00000119787	4885	ATL2	64225	2	1	1	1	1
ENSG00000213553	954	NA	NA	2	1	1	1	1
ENSG00000143889	5923	HNRNPLL	92906	2	1	1	1	1
ENSG00000115875	4045	SRSF7	6432	2	1	1	1	1
ENSG00000188010	1364	MORN2	729967	2	1	1	1	1
ENSG00000115904	9263	SOS1	6654	2	1	1	1	1
ENSG00000143924	8357	EML4	27436	2	1	1	1	1
ENSG00000115944	5605	COX7A2L	9167	2	1	1	1	1
ENSG00000152518	3696	ZFP36L2	678	2	1	1	1	1
ENSG00000138095	9760	LRPPRC	10128	2	1	1	1	1
ENSG00000138032	7103	PPM1B	5495	2	1	1	1	1
ENSG00000138078	8153	PREPL	9581	2	1	1	1	1
ENSG00000068784	5045	SRBD1	55133	2	1	1	1	1
ENSG00000119729	4619	RHOQ	23433	2	1	1	1	1
ENSG00000151665	4978	PIGF	5281	2	1	1	1	1
ENSG00000119878	2561	CRIPT	9419	2	1	1	1	1
ENSG00000171150	5034	SOCS5	9655	2	1	1	1	1
ENSG00000180398	5994	MCFD2	90411	2	1	1	1	1
ENSG00000068724	6949	TTC7A	57217	2	1	1	1	1
ENSG00000143933	6466	CALM2	805	2	1	1	1	1
ENSG00000095002	4552	MSH2	4436	2	1	1	1	1
ENSG00000230979	531	NA	NA	2	1	1	1	1
ENSG00000116062	10993	MSH6	2956	2	1	1	1	1
ENSG00000138081	7074	FBXO11	80204	2	1	1	1	1
ENSG00000162869	3995	PPP1R21	129285	2	1	1	1	1
ENSG00000068912	2592	ERLEC1	27248	2	1	1	1	1
ENSG00000170634	4964	ACYP2	98	2	1	1	1	1
ENSG00000115310	6644	RTN4	57142	2	1	1	1	1
ENSG00000143947	3130	RPS27A	6233	2	1	1	1	1
ENSG00000115355	14537	CCDC88A	55704	2	1	1	1	1
ENSG00000163001	3505	CFAP36	112942	2	1	1	1	1
ENSG00000275052	8217	PPP4R3B	57223	2	1	1	1	1
ENSG00000138035	5134	PNPT1	87178	2	1	1	1	1
ENSG00000028116	3509	VRK2	7444	2	1	1	1	1
ENSG00000115392	2412	FANCL	55120	2	1	1	1	1
ENSG00000233426	1086	NA	NA	2	1	1	1	1
ENSG00000119866	8059	BCL11A	53335	2	1	1	1	1
ENSG00000115421	8501	PAPOLG	64895	2	1	1	1	1
ENSG00000162924	11255	REL	5966	2	1	1	1	1
ENSG00000162928	5910	PEX13	5194	2	1	1	1	1
ENSG00000115464	18125	USP34	9736	2	1	1	1	1
ENSG00000082898	11708	XPO1	7514	2	1	1	1	1
ENSG00000115484	2830	CCT4	10575	2	1	1	1	1
ENSG00000173163	2392	COMMD1	150684	2	1	1	1	1
ENSG00000170340	2861	B3GNT2	10678	2	1	1	1	1
ENSG00000014641	4990	MDH1	4190	2	1	1	1	1
ENSG00000228305	654	NA	NA	2	1	1	1	1
ENSG00000169764	6495	UGP2	7360	2	1	1	1	1
ENSG00000143952	5091	VPS54	51542	2	1	1	1	1
ENSG00000197329	4125	PELI1	57162	2	1	1	1	1
ENSG00000119844	5767	AFTPH	54812	2	1	1	1	1
ENSG00000179833	6274	SERTAD2	9792	2	1	1	1	1
ENSG00000115902	6939	SLC1A4	6509	2	1	1	1	1
ENSG00000011523	8623	CEP68	23177	2	1	1	1	1
ENSG00000138069	2951	RAB1A	5861	2	1	1	1	1
ENSG00000172974	881	NA	NA	2	1	1	1	1
ENSG00000138071	4347	ACTR2	10097	2	1	1	1	1
ENSG00000198369	5154	SPRED2	200734	2	1	1	1	1
ENSG00000143971	3486	ETAA1	54465	2	1	1	1	1
ENSG00000197223	3581	C1D	10438	2	1	1	1	1
ENSG00000115946	2674	PNO1	56902	2	1	1	1	1
ENSG00000115956	3314	PLEK	5341	2	1	1	1	1
ENSG00000198380	8866	GFPT1	2673	2	1	1	1	1
ENSG00000169599	2197	NFU1	27247	2	1	1	1	1
ENSG00000196975	9946	ANXA4	307	2	1	1	1	1
ENSG00000087338	4922	GMCL1	64395	2	1	1	1	1
ENSG00000124380	2275	SNRNP27	11017	2	1	1	1	1
ENSG00000059728	6351	MXD1	4084	2	1	1	1	1
ENSG00000169564	1750	PCBP1	5093	2	1	1	1	1
ENSG00000116001	6607	TIA1	7072	2	1	1	1	1
ENSG00000116005	5870	PCYOX1	51449	2	1	1	1	1
ENSG00000143977	1795	SNRPG	6637	2	1	1	1	1
ENSG00000035141	3086	FAM136A	84908	2	1	1	1	1
ENSG00000144043	4260	TEX261	113419	2	1	1	1	1
ENSG00000124357	8894	NAGK	55577	2	1	1	1	1
ENSG00000124370	1624	MCEE	84693	2	1	1	1	1
ENSG00000124383	4673	MPHOSPH10	10199	2	1	1	1	1
ENSG00000075292	12474	ZNF638	27332	2	1	1	1	1
ENSG00000135632	3380	SMYD5	10322	2	1	1	1	1
ENSG00000135617	1407	PRADC1	84279	2	1	1	1	1
ENSG00000135624	3591	CCT7	10574	2	1	1	1	1
ENSG00000144034	2047	TPRKB	51002	2	1	1	1	1
ENSG00000144048	3544	DUSP11	8446	2	1	1	1	1
ENSG00000124356	7698	STAMBP	10617	2	1	1	1	1
ENSG00000114956	1455	DGUOK	1716	2	1	1	1	1
ENSG00000163170	3156	BOLA3	388962	2	1	1	1	1
ENSG00000114978	6440	MOB1A	55233	2	1	1	1	1
ENSG00000065911	4870	MTHFD2	10797	2	1	1	1	1
ENSG00000204843	10439	DCTN1	1639	2	1	1	1	1
ENSG00000005448	2860	WDR54	84058	2	1	1	1	1
ENSG00000114993	5005	RTKN	6242	2	1	1	1	1
ENSG00000115275	3234	MOGS	7841	2	1	1	1	1
ENSG00000115282	5094	TTC31	64427	2	1	1	1	1
ENSG00000115289	2629	PCGF1	84759	2	1	1	1	1
ENSG00000115307	2634	AUP1	550	2	1	1	1	1
ENSG00000115317	3001	HTRA2	27429	2	1	1	1	1
ENSG00000159399	6064	HK2	3099	2	1	1	1	1
ENSG00000115350	2151	POLE4	56655	2	1	1	1	1
ENSG00000115364	4601	MRPL19	9801	2	1	1	1	1
ENSG00000005436	5465	GCFC2	6936	2	1	1	1	1
ENSG00000163541	4286	SUCLG1	8802	2	1	1	1	1
ENSG00000034510	496	TMSB10	9168	2	1	1	1	1
ENSG00000176407	7968	KCMF1	56888	2	1	1	1	1
ENSG00000152291	7081	TGOLN2	10618	2	1	1	1	1
ENSG00000042445	4005	RETSAT	54884	2	1	1	1	1
ENSG00000042493	2607	CAPG	822	2	1	1	1	1
ENSG00000168906	4487	MAT2A	4144	2	1	1	1	1
ENSG00000118640	990	VAMP8	8673	2	1	1	1	1
ENSG00000168899	819	VAMP5	10791	2	1	1	1	1
ENSG00000168894	1220	RNF181	51255	2	1	1	1	1
ENSG00000168883	3952	USP39	10713	2	1	1	1	1
ENSG00000168887	4413	C2orf68	388969	2	1	1	1	1
ENSG00000115525	5549	ST3GAL5	8869	2	1	1	1	1
ENSG00000132300	10164	PTCD3	55037	2	1	1	1	1
ENSG00000132305	3986	IMMT	10989	2	1	1	1	1
ENSG00000132313	3829	MRPL35	51318	2	1	1	1	1
ENSG00000115548	13423	KDM3A	55818	2	1	1	1	1
ENSG00000115561	7183	CHMP3	51652	2	1	1	1	1
ENSG00000153561	6804	RMND5A	64795	2	1	1	1	1
ENSG00000153563	3634	CD8A	925	2	1	1	1	1
ENSG00000172116	1864	CD8B	926	2	1	1	1	1
ENSG00000231259	1408	NA	NA	2	1	1	1	1
ENSG00000172086	1753	KRCC1	51315	2	1	1	1	1
ENSG00000172071	5434	EIF2AK3	9451	2	1	1	1	1
ENSG00000153574	1848	RPIA	22934	2	1	1	1	1
ENSG00000144029	6719	MRPS5	64969	2	1	1	1	1
ENSG00000115042	5665	FAHD2A	51011	2	1	1	1	1
ENSG00000174501	8574	ANKRD36C	400986	2	1	1	1	1
ENSG00000158050	1932	DUSP2	1844	2	1	1	1	1
ENSG00000084090	4414	STARD7	56910	2	1	1	1	1
ENSG00000135956	6367	TMEM127	55654	2	1	1	1	1
ENSG00000144021	4031	CIAO1	9391	2	1	1	1	1
ENSG00000144028	10926	SNRNP200	23020	2	1	1	1	1
ENSG00000196843	3565	ARID5A	10865	2	1	1	1	1
ENSG00000114982	9015	KANSL3	55683	2	1	1	1	1
ENSG00000114988	2709	LMAN2L	81562	2	1	1	1	1
ENSG00000196912	6771	ANKRD36B	57730	2	1	1	1	1
ENSG00000135940	1441	COX5B	1329	2	1	1	1	1
ENSG00000075568	12985	TMEM131	23505	2	1	1	1	1
ENSG00000235734	298	NA	NA	2	1	1	1	1
ENSG00000040933	13187	INPP4A	3631	2	1	1	1	1
ENSG00000183513	2760	COA5	493753	2	1	1	1	1
ENSG00000115446	2230	UNC50	25972	2	1	1	1	1
ENSG00000158411	4305	MITD1	129531	2	1	1	1	1
ENSG00000115514	2816	TXNDC9	10190	2	1	1	1	1
ENSG00000158417	7883	EIF5B	9669	2	1	1	1	1
ENSG00000135945	7769	REV1	51455	2	1	1	1	1
ENSG00000115539	1831	PDCL3	79031	2	1	1	1	1
ENSG00000071082	5791	RPL31	6160	2	1	1	1	1
ENSG00000158435	2786	CNOT11	55571	2	1	1	1	1
ENSG00000163162	4836	RNF149	284996	2	1	1	1	1
ENSG00000071054	11961	MAP4K4	9448	2	1	1	1	1
ENSG00000135974	4768	C2orf49	79074	2	1	1	1	1
ENSG00000071051	2990	NCK2	8440	2	1	1	1	1
ENSG00000115652	7023	UXS1	80146	2	1	1	1	1
ENSG00000214199	1346	NA	NA	2	1	1	1	1
ENSG00000135968	13282	GCC2	9648	2	1	1	1	1
ENSG00000169756	7672	LIMS1	3987	2	1	1	1	1
ENSG00000153201	12302	RANBP2	5903	2	1	1	1	1
ENSG00000175701	2051	NA	NA	2	1	1	1	1
ENSG00000153094	6658	BCL2L11	10018	2	1	1	1	1
ENSG00000114999	15732	TTL	150465	2	1	1	1	1
ENSG00000125630	6329	POLR1B	84172	2	1	1	1	1
ENSG00000125611	3759	CHCHD5	84269	2	1	1	1	1
ENSG00000144136	5577	SLC20A1	6574	2	1	1	1	1
ENSG00000136682	8396	CBWD2	150472	2	1	1	1	1
ENSG00000240356	2128	NA	NA	2	1	1	1	1
ENSG00000144134	6008	RABL2A	11159	2	1	1	1	1
ENSG00000115084	7445	SLC35F5	80255	2	1	1	1	1
ENSG00000115091	12049	ACTR3	10096	2	1	1	1	1
ENSG00000088205	7851	DDX18	8886	2	1	1	1	1
ENSG00000125629	3950	INSIG2	51141	2	1	1	1	1
ENSG00000186132	1548	C2orf76	130355	2	1	1	1	1
ENSG00000155368	2509	DBI	1622	2	1	1	1	1
ENSG00000144118	2915	RALB	5899	2	1	1	1	1
ENSG00000074054	11052	CLASP1	23332	2	1	1	1	1
ENSG00000155438	2447	NIFK	84365	2	1	1	1	1
ENSG00000211460	4407	TSN	7247	2	1	1	1	1
ENSG00000213236	728	NA	NA	2	1	1	1	1
ENSG00000136732	3242	GYPC	2995	2	1	1	1	1
ENSG00000136717	6929	BIN1	274	2	1	1	1	1
ENSG00000163161	7401	ERCC3	2071	2	1	1	1	1
ENSG00000169967	11508	MAP3K2	10746	2	1	1	1	1
ENSG00000163166	3990	IWS1	55677	2	1	1	1	1
ENSG00000136709	14580	WDR33	55339	2	1	1	1	1
ENSG00000144231	5226	POLR2D	5433	2	1	1	1	1
ENSG00000144233	4761	AMMECR1L	83607	2	1	1	1	1
ENSG00000136715	4373	SAP130	79595	2	1	1	1	1
ENSG00000136731	11349	UGGT1	56886	2	1	1	1	1
ENSG00000136720	4683	HS6ST1	9394	2	1	1	1	1
ENSG00000136699	7375	SMPD4	55627	2	1	1	1	1
ENSG00000152082	1815	MZT2B	80097	2	1	1	1	1
ENSG00000136710	3782	CCDC115	84317	2	1	1	1	1
ENSG00000136718	3861	IMP4	92856	2	1	1	1	1
ENSG00000152102	5435	FAM168B	130074	2	1	1	1	1
ENSG00000115762	6728	PLEKHB2	55041	2	1	1	1	1
ENSG00000173272	4093	MZT2A	653784	2	1	1	1	1
ENSG00000082258	9081	CCNT2	905	2	1	1	1	1
ENSG00000115839	6629	RAB3GAP1	22930	2	1	1	1	1
ENSG00000048991	7898	R3HDM1	23518	2	1	1	1	1
ENSG00000144224	5112	UBXN4	23190	2	1	1	1	1
ENSG00000076003	4118	MCM6	4175	2	1	1	1	1
ENSG00000115866	4014	DARS	1615	2	1	1	1	1
ENSG00000121966	2224	CXCR4	7852	2	1	1	1	1
ENSG00000227347	1390	NA	NA	2	1	1	1	1
ENSG00000144228	6468	SPOPL	339745	2	1	1	1	1
ENSG00000115947	8915	ORC4	5000	2	1	1	1	1
ENSG00000168288	2191	MMADHC	27249	2	1	1	1	1
ENSG00000123609	3480	NMI	9111	2	1	1	1	1
ENSG00000080345	18166	RIF1	55183	2	1	1	1	1
ENSG00000162980	6716	ARL5A	26225	2	1	1	1	1
ENSG00000115145	7005	STAM2	10254	2	1	1	1	1
ENSG00000157827	6519	FMNL2	114793	2	1	1	1	1
ENSG00000196504	9536	PRPF40A	55660	2	1	1	1	1
ENSG00000177917	3349	ARL6IP6	151188	2	1	1	1	1
ENSG00000115165	3428	CYTIP	9595	2	1	1	1	1
ENSG00000115170	3990	ACVR1	90	2	1	1	1	1
ENSG00000213189	346	NA	NA	2	1	1	1	1
ENSG00000123636	20370	BAZ2B	29994	2	1	1	1	1
ENSG00000136536	6288	MARCH7	64844	2	1	1	1	1
ENSG00000054219	8798	LY75	4065	2	1	1	1	1
ENSG00000153250	11765	RBMS1	5937	2	1	1	1	1
ENSG00000136560	5579	TANK	10010	2	1	1	1	1
ENSG00000115233	7698	PSMD14	10213	2	1	1	1	1
ENSG00000115267	4528	IFIH1	64135	2	1	1	1	1
ENSG00000115271	3664	GCA	25801	2	1	1	1	1
ENSG00000198648	4247	STK39	27347	2	1	1	1	1
ENSG00000172292	7241	CERS6	253782	2	1	1	1	1
ENSG00000138399	4451	FASTKD1	79675	2	1	1	1	1
ENSG00000138398	7368	PPIG	9360	2	1	1	1	1
ENSG00000213160	5509	KLHL23	151230	2	1	1	1	1
ENSG00000138385	5113	SSB	6741	2	1	1	1	1
ENSG00000138382	2865	METTL5	29081	2	1	1	1	1
ENSG00000144357	10063	UBR3	130507	2	1	1	1	1
ENSG00000115806	5340	GORASP2	26003	2	1	1	1	1
ENSG00000198586	9405	TLK1	9874	2	1	1	1	1
ENSG00000233762	447	NA	NA	2	1	1	1	1
ENSG00000077380	4695	DYNC1I2	1781	2	1	1	1	1
ENSG00000115840	5169	SLC25A12	8604	2	1	1	1	1
ENSG00000128708	6790	HAT1	8520	2	1	1	1	1
ENSG00000091436	13799	ZAK	51776	2	1	1	1	1
ENSG00000172845	10704	SP3	6670	2	1	1	1	1
ENSG00000138430	6100	OLA1	29789	2	1	1	1	1
ENSG00000138433	3181	CIR1	9541	2	1	1	1	1
ENSG00000144306	4144	SCRN3	79634	2	1	1	1	1
ENSG00000115935	9121	WIPF1	7456	2	1	1	1	1
ENSG00000235655	411	NA	NA	2	1	1	1	1
ENSG00000115966	5751	ATF2	1386	2	1	1	1	1
ENSG00000154518	6780	ATP5G3	518	2	1	1	1	1
ENSG00000144320	9122	LNPK	80856	2	1	1	1	1
ENSG00000218175	345	NA	NA	2	1	1	1	1
ENSG00000128654	1717	MTX2	10651	2	1	1	1	1
ENSG00000170144	6033	HNRNPA3	220988	2	1	1	1	1
ENSG00000116044	5979	NFE2L2	4780	2	1	1	1	1
ENSG00000018510	8197	AGPS	8540	2	1	1	1	1
ENSG00000223960	4001	LOC101927027	101927027	2	1	1	1	1
ENSG00000180228	3941	PRKRA	8575	2	1	1	1	1
ENSG00000079150	3080	FKBP7	51661	2	1	1	1	1
ENSG00000116095	14193	PLEKHA3	65977	2	1	1	1	1
ENSG00000163510	3324	CWC22	57703	2	1	1	1	1
ENSG00000226564	548	NA	NA	2	1	1	1	1
ENSG00000170035	2973	UBE2E3	10477	2	1	1	1	1
ENSG00000115232	7901	ITGA4	3676	2	1	1	1	1
ENSG00000188452	4765	CERKL	375298	2	1	1	1	1
ENSG00000138434	9582	SSFA2	6744	2	1	1	1	1
ENSG00000077232	21826	DNAJC10	54431	2	1	1	1	1
ENSG00000163002	4046	NUP35	129401	2	1	1	1	1
ENSG00000177855	678	NA	NA	2	1	1	1	1
ENSG00000065548	3125	ZC3H15	55854	2	1	1	1	1
ENSG00000115368	5066	WDR75	84128	2	1	1	1	1
ENSG00000138449	4330	SLC40A1	30061	2	1	1	1	1
ENSG00000138381	2504	ASNSD1	54529	2	1	1	1	1
ENSG00000128699	3958	ORMDL1	94101	2	1	1	1	1
ENSG00000064933	5448	PMS1	5378	2	1	1	1	1
ENSG00000204253	881	NA	NA	2	1	1	1	1
ENSG00000198130	7438	HIBCH	26275	2	1	1	1	1
ENSG00000151690	6031	MFSD6	54842	2	1	1	1	1
ENSG00000138386	4887	NAB1	4664	2	1	1	1	1
ENSG00000115419	9827	GLS	2744	2	1	1	1	1
ENSG00000115415	6053	STAT1	6772	2	1	1	1	1
ENSG00000196950	6917	SLC39A10	57181	2	1	1	1	1
ENSG00000081320	6580	STK17B	9262	2	1	1	1	1
ENSG00000119041	7105	GTF3C3	9330	2	1	1	1	1
ENSG00000115524	9164	SF3B1	23451	2	1	1	1	1
ENSG00000115520	2722	COQ10B	80219	2	1	1	1	1
ENSG00000144381	4245	HSPD1	3329	2	1	1	1	1
ENSG00000115541	1977	HSPE1	3336	2	1	1	1	1
ENSG00000115540	4296	MOB4	25843	2	1	1	1	1
ENSG00000178074	4296	C2orf69	205327	2	1	1	1	1
ENSG00000162972	1624	C2orf47	79568	2	1	1	1	1
ENSG00000196141	10437	SPATS2L	26010	2	1	1	1	1
ENSG00000082153	8085	BZW1	9689	2	1	1	1	1
ENSG00000013441	5170	CLK1	1195	2	1	1	1	1
ENSG00000196290	1985	NIF3L1	60491	2	1	1	1	1
ENSG00000115942	5835	ORC2	4999	2	1	1	1	1
ENSG00000155744	12810	FAM126B	285172	2	1	1	1	1
ENSG00000119013	1103	NDUFB3	4709	2	1	1	1	1
ENSG00000003402	22529	CFLAR	8837	2	1	1	1	1
ENSG00000115993	7627	TRAK2	66008	2	1	1	1	1
ENSG00000223825	503	NA	NA	2	1	1	1	1
ENSG00000116030	2164	SUMO1	7341	2	1	1	1	1
ENSG00000055044	3299	NOP58	51602	2	1	1	1	1
ENSG00000204217	11893	BMPR2	659	2	1	1	1	1
ENSG00000138439	5986	FAM117B	150864	2	1	1	1	1
ENSG00000138442	9098	WDR12	55759	2	1	1	1	1
ENSG00000119004	10961	CYP20A1	57404	2	1	1	1	1
ENSG00000138443	23331	ABI2	10152	2	1	1	1	1
ENSG00000118257	13896	NRP2	8828	2	1	1	1	1
ENSG00000227946	1034	NA	NA	2	1	1	1	1
ENSG00000023228	12268	NDUFS1	4719	2	1	1	1	1
ENSG00000114942	1915	EEF1B2	1933	2	1	1	1	1
ENSG00000118246	6079	FASTKD2	22868	2	1	1	1	1
ENSG00000118263	9262	KLF7	8609	2	1	1	1	1
ENSG00000118260	9575	CREB1	1385	2	1	1	1	1
ENSG00000144401	6798	METTL21A	151194	2	1	1	1	1
ENSG00000138413	4721	IDH1	3417	2	1	1	1	1
ENSG00000115020	10832	PIKFYVE	200576	2	1	1	1	1
ENSG00000197713	3522	RPE	6120	2	1	1	1	1
ENSG00000115365	5254	LANCL1	10314	2	1	1	1	1
ENSG00000138376	6067	BARD1	580	2	1	1	1	1
ENSG00000138363	3928	ATIC	471	2	1	1	1	1
ENSG00000118242	3056	MREG	55686	2	1	1	1	1
ENSG00000079246	5463	XRCC5	7520	2	1	1	1	1
ENSG00000138375	5092	SMARCAL1	50485	2	1	1	1	1
ENSG00000197756	6841	RPL37A	6168	2	1	1	1	1
ENSG00000115457	4767	IGFBP2	3485	2	1	1	1	1
ENSG00000163466	6562	ARPC2	10109	2	1	1	1	1
ENSG00000127837	3140	AAMP	14	2	1	1	1	1
ENSG00000127838	5184	PNKD	25953	2	1	1	1	1
ENSG00000135926	5098	TMBIM1	64114	2	1	1	1	1
ENSG00000144580	5289	CNOT9	9125	2	1	1	1	1
ENSG00000074582	3379	BCS1L	617	2	1	1	1	1
ENSG00000163481	2323	RNF25	64320	2	1	1	1	1
ENSG00000135925	3412	WNT10A	80326	2	1	1	1	1
ENSG00000115649	2760	CNPPD1	27013	2	1	1	1	1
ENSG00000144567	5689	FAM134A	79137	2	1	1	1	1
ENSG00000158552	3396	ZFAND2B	130617	2	1	1	1	1
ENSG00000198925	8136	ATG9A	79065	2	1	1	1	1
ENSG00000115661	4368	STK16	8576	2	1	1	1	1
ENSG00000127824	4079	TUBA4A	7277	2	1	1	1	1
ENSG00000123992	4734	DNPEP	23549	2	1	1	1	1
ENSG00000144591	5331	GMPPA	29926	2	1	1	1	1
ENSG00000123989	3354	CHPF	79586	2	1	1	1	1
ENSG00000144589	5694	STK11IP	114790	2	1	1	1	1
ENSG00000116120	3369	FARSB	10056	2	1	1	1	1
ENSG00000123983	7240	ACSL3	2181	2	1	1	1	1
ENSG00000152056	4284	AP1S3	130340	2	1	1	1	1
ENSG00000085449	5516	WDFY1	57590	2	1	1	1	1
ENSG00000135900	1748	MRPL44	65080	2	1	1	1	1
ENSG00000036257	11505	CUL3	8452	2	1	1	1	1
ENSG00000144468	6926	RHBDD1	84236	2	1	1	1	1
ENSG00000168958	6150	MFF	56947	2	1	1	1	1
ENSG00000173744	9321	AGFG1	3267	2	1	1	1	1
ENSG00000153827	12594	TRIP12	9320	2	1	1	1	1
ENSG00000067066	12618	SP100	6672	2	1	1	1	1
ENSG00000135932	5360	CAB39	51719	2	1	1	1	1
ENSG00000135916	2611	ITM2C	81618	2	1	1	1	1
ENSG00000173692	5187	PSMD1	5707	2	1	1	1	1
ENSG00000115053	6929	NCL	4691	2	1	1	1	1
ENSG00000187514	3378	PTMA	5757	2	1	1	1	1
ENSG00000156973	2850	PDE6D	5147	2	1	1	1	1
ENSG00000144524	6066	COPS7B	64708	2	1	1	1	1
ENSG00000144535	11337	DIS3L2	129563	2	1	1	1	1
ENSG00000135930	7177	EIF4E2	9470	2	1	1	1	1
ENSG00000204120	13416	GIGYF2	26058	2	1	1	1	1
ENSG00000085978	6047	ATG16L1	55054	2	1	1	1	1
ENSG00000077044	9771	DGKD	8527	2	1	1	1	1
ENSG00000085982	9352	USP40	55230	2	1	1	1	1
ENSG00000188042	4013	ARL4C	10123	2	1	1	1	1
ENSG00000198612	4743	COPS8	10920	2	1	1	1	1
ENSG00000124831	11901	LRRFIP1	9208	2	1	1	1	1
ENSG00000132329	1234	RAMP1	10267	2	1	1	1	1
ENSG00000184182	4238	UBE2F	140739	2	1	1	1	1
ENSG00000132323	4771	ILKAP	80895	2	1	1	1	1
ENSG00000144485	2037	HES6	55502	2	1	1	1	1
ENSG00000065802	7410	ASB1	51665	2	1	1	1	1
ENSG00000130414	9517	NDUFA10	4705	2	1	1	1	1
ENSG00000172428	2039	COPS9	150678	2	1	1	1	1
ENSG00000142327	7767	NA	NA	2	1	1	1	1
ENSG00000122085	9938	MTERF4	130916	2	1	1	1	1
ENSG00000115687	10686	PASK	23178	2	1	1	1	1
ENSG00000115685	3781	PPP1R7	5510	2	1	1	1	1
ENSG00000115677	12182	HDLBP	3069	2	1	1	1	1
ENSG00000168385	7378	2002-09-01	4735	2	1	1	1	1
ENSG00000006607	14413	FARP2	9855	2	1	1	1	1
ENSG00000115694	7584	STK25	10494	2	1	1	1	1
ENSG00000176946	3147	THAP4	51078	2	1	1	1	1
ENSG00000168397	6638	ATG4B	23192	2	1	1	1	1
ENSG00000168393	2451	DTYMK	1841	2	1	1	1	1
ENSG00000168395	8200	ING5	84289	2	1	1	1	1
ENSG00000180902	5279	D2HGDH	728294	2	1	1	1	1
ENSG00000072756	5518	TRNT1	51095	3	1	1	1	1
ENSG00000113851	7163	CRBN	51185	3	1	1	1	1
ENSG00000144455	6952	SUMF1	285362	3	1	1	1	1
ENSG00000170364	3567	SETMAR	6419	3	1	1	1	1
ENSG00000134107	3837	BHLHE40	8553	3	1	1	1	1
ENSG00000134108	3576	ARL8B	55207	3	1	1	1	1
ENSG00000134109	6758	EDEM1	9695	3	1	1	1	1
ENSG00000134077	5365	THUMPD3	25917	3	1	1	1	1
ENSG00000168137	10808	SETD5	55209	3	1	1	1	1
ENSG00000163719	6020	MTMR14	64419	3	1	1	1	1
ENSG00000156983	5477	BRPF1	7862	3	1	1	1	1
ENSG00000171148	4234	TADA3	10474	3	1	1	1	1
ENSG00000241553	3608	ARPC4	10093	3	1	1	1	1
ENSG00000156990	5348	RPUSD3	285367	3	1	1	1	1
ENSG00000171135	1799	JAGN1	84522	3	1	1	1	1
ENSG00000163702	4540	IL17RC	84818	3	1	1	1	1
ENSG00000163703	3778	CRELD1	78987	3	1	1	1	1
ENSG00000125037	4270	EMC3	55831	3	1	1	1	1
ENSG00000254999	1233	BRK1	55845	3	1	1	1	1
ENSG00000134086	4213	VHL	7428	3	1	1	1	1
ENSG00000157014	5572	TATDN2	9797	3	1	1	1	1
ENSG00000157020	5446	SEC13	6396	3	1	1	1	1
ENSG00000197548	8833	ATG7	10533	3	1	1	1	1
ENSG00000144560	7207	VGLL4	9686	3	1	1	1	1
ENSG00000144559	5925	TAMM41	132001	3	1	1	1	1
ENSG00000075975	2848	MKRN2	23609	3	1	1	1	1
ENSG00000132155	7847	RAF1	5894	3	1	1	1	1
ENSG00000144713	3720	RPL32	6161	3	1	1	1	1
ENSG00000144711	6882	IQSEC1	9922	3	1	1	1	1
ENSG00000132182	8182	NUP210	23225	3	1	1	1	1
ENSG00000163528	1772	CHCHD4	131474	3	1	1	1	1
ENSG00000170876	3572	TMEM43	79188	3	1	1	1	1
ENSG00000154767	4798	XPC	7508	3	1	1	1	1
ENSG00000170860	3815	LSM3	27258	3	1	1	1	1
ENSG00000154781	3556	CCDC174	51244	3	1	1	1	1
ENSG00000225733	5131	FGD5-AS1	100505641	3	1	1	1	1
ENSG00000131368	5383	MRPS25	64432	3	1	1	1	1
ENSG00000131381	7921	RBSN	64145	3	1	1	1	1
ENSG00000131375	5598	CAPN7	23473	3	1	1	1	1
ENSG00000131370	4159	SH3BP5	9467	3	1	1	1	1
ENSG00000206562	5714	METTL6	131965	3	1	1	1	1
ENSG00000131373	3055	HACL1	26061	3	1	1	1	1
ENSG00000169814	3704	BTD	686	3	1	1	1	1
ENSG00000154813	3562	DPH3	285381	3	1	1	1	1
ENSG00000131378	4776	RFTN1	23180	3	1	1	1	1
ENSG00000131374	11269	TBC1D5	9779	3	1	1	1	1
ENSG00000182568	13409	SATB1	6304	3	1	1	1	1
ENSG00000144566	3785	RAB5A	5868	3	1	1	1	1
ENSG00000114166	5634	KAT2B	8850	3	1	1	1	1
ENSG00000132967	1111	NA	NA	3	1	1	1	1
ENSG00000182247	3274	UBE2E2	7325	3	1	1	1	1
ENSG00000170142	3074	UBE2E1	7324	3	1	1	1	1
ENSG00000197885	3473	NKIRAS1	28512	3	1	1	1	1
ENSG00000174748	6528	RPL15	6138	3	1	1	1	1
ENSG00000174738	5820	NR1D2	9975	3	1	1	1	1
ENSG00000077097	6044	TOP2B	7155	3	1	1	1	1
ENSG00000151092	8326	NGLY1	55768	3	1	1	1	1
ENSG00000187118	10536	CMC1	152100	3	1	1	1	1
ENSG00000163512	6349	AZI2	64343	3	1	1	1	1
ENSG00000163527	5012	STT3B	201595	3	1	1	1	1
ENSG00000152642	4802	GPD1L	23171	3	1	1	1	1
ENSG00000170293	1174	CMTM8	152189	3	1	1	1	1
ENSG00000153551	3751	CMTM7	112616	3	1	1	1	1
ENSG00000091317	4413	CMTM6	54918	3	1	1	1	1
ENSG00000144635	6132	DYNC1LI1	51143	3	1	1	1	1
ENSG00000182973	4846	CNOT10	25904	3	1	1	1	1
ENSG00000170275	6695	CRTAP	10491	3	1	1	1	1
ENSG00000153560	9760	UBP1	7342	3	1	1	1	1
ENSG00000163539	15157	CLASP2	23122	3	1	1	1	1
ENSG00000170248	9038	PDCD6IP	10015	3	1	1	1	1
ENSG00000178567	8126	EPM2AIP1	9852	3	1	1	1	1
ENSG00000076242	3532	MLH1	4292	3	1	1	1	1
ENSG00000093167	10644	LRRFIP2	9209	3	1	1	1	1
ENSG00000144674	10737	GOLGA4	2803	3	1	1	1	1
ENSG00000230409	906	NA	NA	3	1	1	1	1
ENSG00000060971	7106	ACAA1	30	3	1	1	1	1
ENSG00000172936	3989	MYD88	4615	3	1	1	1	1
ENSG00000172939	6075	OXSR1	9943	3	1	1	1	1
ENSG00000114742	7488	WDR48	57599	3	1	1	1	1
ENSG00000114745	6256	GORASP1	64689	3	1	1	1	1
ENSG00000144655	3214	CSRNP1	64651	3	1	1	1	1
ENSG00000144659	2151	SLC25A38	54977	3	1	1	1	1
ENSG00000168028	3936	RPSA	3921	3	1	1	1	1
ENSG00000114784	1912	EIF1B	10289	3	1	1	1	1
ENSG00000188846	8626	RPL14	9045	3	1	1	1	1
ENSG00000234287	255	NA	NA	3	1	1	1	1
ENSG00000168036	6614	CTNNB1	1499	3	1	1	1	1
ENSG00000182606	10992	TRAK1	22906	3	1	1	1	1
ENSG00000093183	8159	SEC22C	9117	3	1	1	1	1
ENSG00000008324	1301	SS18L2	51188	3	1	1	1	1
ENSG00000114857	17356	NKTR	4820	3	1	1	1	1
ENSG00000181061	1675	HIGD1A	25994	3	1	1	1	1
ENSG00000144647	2668	POMGNT2	84892	3	1	1	1	1
ENSG00000163788	6981	SNRK	54861	3	1	1	1	1
ENSG00000179152	8389	TCAIM	285343	3	1	1	1	1
ENSG00000163807	5259	KIAA1143	57456	3	1	1	1	1
ENSG00000163812	7609	ZDHHC3	51304	3	1	1	1	1
ENSG00000075914	4442	EXOSC7	23016	3	1	1	1	1
ENSG00000011376	5393	LARS2	23395	3	1	1	1	1
ENSG00000211456	7352	SACM1L	22908	3	1	1	1	1
ENSG00000163818	7201	LZTFL1	54585	3	1	1	1	1
ENSG00000160799	4754	CCDC12	151903	3	1	1	1	1
ENSG00000181555	10019	SETD2	29072	3	1	1	1	1
ENSG00000114650	6301	SCAP	22937	3	1	1	1	1
ENSG00000163832	3313	ELP6	54859	3	1	1	1	1
ENSG00000173473	7645	SMARCC1	6599	3	1	1	1	1
ENSG00000132153	7744	DHX30	22907	3	1	1	1	1
ENSG00000047849	14896	MAP4	4134	3	1	1	1	1
ENSG00000164048	5521	ZNF589	51385	3	1	1	1	1
ENSG00000172113	4716	NME6	10201	3	1	1	1	1
ENSG00000164051	2410	CCDC51	79714	3	1	1	1	1
ENSG00000232112	1139	TMA7	51372	3	1	1	1	1
ENSG00000164054	4664	SHISA5	51246	3	1	1	1	1
ENSG00000010256	3236	UQCRC1	7384	3	1	1	1	1
ENSG00000213672	3431	NCKIPSD	51517	3	1	1	1	1
ENSG00000068745	5624	IP6K2	51447	3	1	1	1	1
ENSG00000114302	6644	PRKAR2A	5576	3	1	1	1	1
ENSG00000177479	8017	ARIH2	10425	3	1	1	1	1
ENSG00000178467	7641	P4HTM	54681	3	1	1	1	1
ENSG00000178252	5304	WDR6	11180	3	1	1	1	1
ENSG00000178149	3682	DALRD3	55152	3	1	1	1	1
ENSG00000178057	2434	NDUFAF3	25915	3	1	1	1	1
ENSG00000178035	2773	IMPDH2	3615	3	1	1	1	1
ENSG00000198218	5499	QRICH1	54870	3	1	1	1	1
ENSG00000172053	4490	QARS	5859	3	1	1	1	1
ENSG00000172046	5731	USP19	10869	3	1	1	1	1
ENSG00000114316	6659	USP4	7375	3	1	1	1	1
ENSG00000233276	1425	GPX1	2876	3	1	1	1	1
ENSG00000067560	2582	RHOA	387	3	1	1	1	1
ENSG00000145022	2747	TCTA	6988	3	1	1	1	1
ENSG00000145029	2929	NICN1	84276	3	1	1	1	1
ENSG00000164062	4669	APEH	327	3	1	1	1	1
ENSG00000164068	7458	RNF123	63891	3	1	1	1	1
ENSG00000173540	6742	GMPPB	29925	3	1	1	1	1
ENSG00000176095	5200	IP6K1	9807	3	1	1	1	1
ENSG00000182179	4545	UBA7	7318	3	1	1	1	1
ENSG00000004534	7302	RBM6	10180	3	1	1	1	1
ENSG00000003756	10368	RBM5	10181	3	1	1	1	1
ENSG00000114353	7650	GNAI2	2771	3	1	1	1	1
ENSG00000214706	3712	IFRD2	7866	3	1	1	1	1
ENSG00000243477	2188	NAT6	24142	3	1	1	1	1
ENSG00000114383	2406	TUSC2	11334	3	1	1	1	1
ENSG00000068028	3683	RASSF1	11186	3	1	1	1	1
ENSG00000114388	3677	NPRL2	10641	3	1	1	1	1
ENSG00000114395	2086	CYB561D2	11068	3	1	1	1	1
ENSG00000126062	2197	TMEM115	11070	3	1	1	1	1
ENSG00000114738	3921	MAPKAPK3	7867	3	1	1	1	1
ENSG00000145050	2111	MANF	7873	3	1	1	1	1
ENSG00000259956	6641	RBM15B	29890	3	1	1	1	1
ENSG00000145041	6849	DCAF1	9730	3	1	1	1	1
ENSG00000164080	11924	RAD54L2	23132	3	1	1	1	1
ENSG00000164081	5688	TEX264	51368	3	1	1	1	1
ENSG00000114767	1578	RRP9	9136	3	1	1	1	1
ENSG00000041880	2928	PARP3	10039	3	1	1	1	1
ENSG00000114779	3161	ABHD14B	84836	3	1	1	1	1
ENSG00000248487	2378	ABHD14A	25864	3	1	1	1	1
ENSG00000162244	1912	RPL29	6159	3	1	1	1	1
ENSG00000164087	2247	POC1A	25886	3	1	1	1	1
ENSG00000023330	2536	ALAS1	211	3	1	1	1	1
ENSG00000247596	1824	TWF2	11344	3	1	1	1	1
ENSG00000164088	3571	PPM1M	132160	3	1	1	1	1
ENSG00000164091	5726	WDR82	80335	3	1	1	1	1
ENSG00000168237	3013	GLYCTK	132158	3	1	1	1	1
ENSG00000163930	5055	BAP1	8314	3	1	1	1	1
ENSG00000010322	9161	NISCH	11188	3	1	1	1	1
ENSG00000163939	9654	PBRM1	55193	3	1	1	1	1
ENSG00000163938	3318	GNL3	26354	3	1	1	1	1
ENSG00000016864	3916	GLT8D1	55830	3	1	1	1	1
ENSG00000114902	5324	SPCS1	28972	3	1	1	1	1
ENSG00000114904	6391	NEK4	6787	3	1	1	1	1
ENSG00000163932	3396	PRKCD	5580	3	1	1	1	1
ENSG00000163931	9507	TKT	7086	3	1	1	1	1
ENSG00000272886	6127	DCP1A	55802	3	1	1	1	1
ENSG00000113812	4066	ACTR8	93973	3	1	1	1	1
ENSG00000113811	2165	SELENOK	58515	3	1	1	1	1
ENSG00000163947	6594	ARHGEF3	50650	3	1	1	1	1
ENSG00000157500	7033	APPL1	26060	3	1	1	1	1
ENSG00000174840	8947	PDE12	201626	3	1	1	1	1
ENSG00000168374	2595	ARF4	378	3	1	1	1	1
ENSG00000174839	5124	DENND6A	201627	3	1	1	1	1
ENSG00000163681	14147	SLMAP	7871	3	1	1	1	1
ENSG00000136068	13952	FLNB	2317	3	1	1	1	1
ENSG00000163686	3589	ABHD6	57406	3	1	1	1	1
ENSG00000168297	5354	PXK	54899	3	1	1	1	1
ENSG00000168291	4717	PDHB	5162	3	1	1	1	1
ENSG00000226360	652	NA	NA	3	1	1	1	1
ENSG00000114405	4430	C3orf14	57415	3	1	1	1	1
ENSG00000163634	1784	THOC7	80145	3	1	1	1	1
ENSG00000163636	9123	PSMD6	9861	3	1	1	1	1
ENSG00000144741	5850	SLC25A26	115286	3	1	1	1	1
ENSG00000144749	7032	LRIG1	26018	3	1	1	1	1
ENSG00000172340	3090	SUCLG2	8801	3	1	1	1	1
ENSG00000241506	1320	NA	NA	3	1	1	1	1
ENSG00000163378	5645	EOGT	285203	3	1	1	1	1
ENSG00000144747	6999	TMF1	7110	3	1	1	1	1
ENSG00000144744	4106	UBA3	9039	3	1	1	1	1
ENSG00000144746	2522	ARL6IP5	10550	3	1	1	1	1
ENSG00000114541	9993	FRMD4B	23150	3	1	1	1	1
ENSG00000114861	13628	FOXP1	27086	3	1	1	1	1
ENSG00000144736	5841	SHQ1	55164	3	1	1	1	1
ENSG00000242960	550	NA	NA	3	1	1	1	1
ENSG00000163605	5964	PPP4R2	151987	3	1	1	1	1
ENSG00000114480	5171	GBE1	2632	3	1	1	1	1
ENSG00000083937	3106	CHMP2B	25978	3	1	1	1	1
ENSG00000163320	6490	CGGBP1	8545	3	1	1	1	1
ENSG00000229729	1690	NA	NA	3	1	1	1	1
ENSG00000175105	4966	ZNF654	55279	3	1	1	1	1
ENSG00000179021	3478	C3orf38	285237	3	1	1	1	1
ENSG00000178694	5635	NSUN3	63899	3	1	1	1	1
ENSG00000243547	1386	NA	NA	3	1	1	1	1
ENSG00000269028	1049	MTRNR2L2	100462981	3	1	1	1	1
ENSG00000170854	6880	MINA	84864	3	1	1	1	1
ENSG00000080822	5217	CLDND1	56650	3	1	1	1	1
ENSG00000080819	3666	CPOX	1371	3	1	1	1	1
ENSG00000036054	5168	TBC1D23	55773	3	1	1	1	1
ENSG00000114021	9264	NIT2	56954	3	1	1	1	1
ENSG00000154174	5387	TOMM70	9868	3	1	1	1	1
ENSG00000114354	4994	TFG	10342	3	1	1	1	1
ENSG00000138468	6396	SENP7	57337	3	1	1	1	1
ENSG00000174173	1888	TRMT10C	54931	3	1	1	1	1
ENSG00000081154	3102	PCNP	57092	3	1	1	1	1
ENSG00000242299	459	NA	NA	3	1	1	1	1
ENSG00000066422	7416	ZBTB11	27107	3	1	1	1	1
ENSG00000114391	2682	RPL24	6152	3	1	1	1	1
ENSG00000114439	11877	BBX	56987	3	1	1	1	1
ENSG00000196776	7895	CD47	961	3	1	1	1	1
ENSG00000114446	3766	IFT57	55081	3	1	1	1	1
ENSG00000144827	3021	ABHD10	55347	3	1	1	1	1
ENSG00000174500	3783	GCSAM	257144	3	1	1	1	1
ENSG00000091972	2991	CD200	4345	3	1	1	1	1
ENSG00000144848	6111	ATG3	64422	3	1	1	1	1
ENSG00000138459	4853	SLC35A5	55032	3	1	1	1	1
ENSG00000163608	6494	NEPRO	25871	3	1	1	1	1
ENSG00000176542	13738	USF3	205717	3	1	1	1	1
ENSG00000121579	6436	NAA50	80218	3	1	1	1	1
ENSG00000114573	5130	ATP6V1A	523	3	1	1	1	1
ENSG00000151576	8054	QTRT2	79691	3	1	1	1	1
ENSG00000181722	8279	ZBTB20	26137	3	1	1	1	1
ENSG00000198406	826	NA	NA	3	1	1	1	1
ENSG00000121578	7145	B4GALT4	8702	3	1	1	1	1
ENSG00000031081	9384	ARHGAP31	57514	3	1	1	1	1
ENSG00000176142	5333	TMEM39A	55254	3	1	1	1	1
ENSG00000163389	7097	POGLUT1	56983	3	1	1	1	1
ENSG00000113845	2730	TIMMDC1	51300	3	1	1	1	1
ENSG00000138495	2172	COX17	10063	3	1	1	1	1
ENSG00000082701	8006	GSK3B	2932	3	1	1	1	1
ENSG00000163428	7903	LRRC58	116064	3	1	1	1	1
ENSG00000065518	1889	NDUFB4	4710	3	1	1	1	1
ENSG00000144840	4684	RABL3	285282	3	1	1	1	1
ENSG00000173230	11865	GOLGB1	2804	3	1	1	1	1
ENSG00000173226	3049	IQCB1	9657	3	1	1	1	1
ENSG00000121552	1373	CSTA	1475	3	1	1	1	1
ENSG00000160124	1746	CCDC58	131076	3	1	1	1	1
ENSG00000114023	3793	FAM162A	26355	3	1	1	1	1
ENSG00000114030	8451	KPNA1	3836	3	1	1	1	1
ENSG00000138496	8938	PARP9	83666	3	1	1	1	1
ENSG00000163840	5868	DTX3L	151636	3	1	1	1	1
ENSG00000173193	10495	PARP14	54625	3	1	1	1	1
ENSG00000169087	5434	HSPBAP1	79663	3	1	1	1	1
ENSG00000138463	3596	DIRC2	84925	3	1	1	1	1
ENSG00000065485	4030	PDIA5	10954	3	1	1	1	1
ENSG00000121542	4698	SEC22A	26984	3	1	1	1	1
ENSG00000206527	5351	HACD2	201562	3	1	1	1	1
ENSG00000082781	6447	ITGB5	3693	3	1	1	1	1
ENSG00000163848	10574	ZNF148	7707	3	1	1	1	1
ENSG00000114520	2709	SNX4	8723	3	1	1	1	1
ENSG00000144909	4191	OSBPL11	114885	3	1	1	1	1
ENSG00000114544	6592	SLC41A3	54946	3	1	1	1	1
ENSG00000070476	7357	ZXDC	79364	3	1	1	1	1
ENSG00000159685	2763	CHCHD6	84303	3	1	1	1	1
ENSG00000114554	10944	PLXNA1	5361	3	1	1	1	1
ENSG00000163870	3596	TPRA1	131601	3	1	1	1	1
ENSG00000114626	6149	ABTB1	80325	3	1	1	1	1
ENSG00000074416	10102	MGLL	11343	3	1	1	1	1
ENSG00000058262	4697	SEC61A1	29927	3	1	1	1	1
ENSG00000175792	6860	RUVBL1	8607	3	1	1	1	1
ENSG00000163902	3992	RPN1	6184	3	1	1	1	1
ENSG00000075785	2717	RAB7A	7879	3	1	1	1	1
ENSG00000177646	4327	ACAD9	28976	3	1	1	1	1
ENSG00000240682	4102	ISY1	57461	3	1	1	1	1
ENSG00000169714	1927	CNBP	7555	3	1	1	1	1
ENSG00000181789	4425	COPG1	22820	3	1	1	1	1
ENSG00000183624	2783	HMCES	56941	3	1	1	1	1
ENSG00000184897	1507	H1FX	8971	3	1	1	1	1
ENSG00000129071	3356	MBD4	8930	3	1	1	1	1
ENSG00000203644	910	NA	NA	3	1	1	1	1
ENSG00000017260	8533	ATP2C1	27032	3	1	1	1	1
ENSG00000198585	7029	NUDT16	131870	3	1	1	1	1
ENSG00000114686	2715	MRPL3	11222	3	1	1	1	1
ENSG00000138246	9562	DNAJC13	23317	3	1	1	1	1
ENSG00000081307	6827	UBA5	79876	3	1	1	1	1
ENSG00000091527	4367	CDV3	55573	3	1	1	1	1
ENSG00000144867	4180	SRPRB	58477	3	1	1	1	1
ENSG00000129055	2359	ANAPC13	25847	3	1	1	1	1
ENSG00000182923	10116	CEP63	80254	3	1	1	1	1
ENSG00000174579	5095	MSL2	55167	3	1	1	1	1
ENSG00000114054	7532	PCCB	5096	3	1	1	1	1
ENSG00000118007	7846	STAG1	10274	3	1	1	1	1
ENSG00000158092	3727	NCK1	4690	3	1	1	1	1
ENSG00000114098	9848	ARMC8	25852	3	1	1	1	1
ENSG00000051382	7850	PIK3CB	5291	3	1	1	1	1
ENSG00000175110	5382	MRPS22	56945	3	1	1	1	1
ENSG00000184432	8177	COPB2	9276	3	1	1	1	1
ENSG00000114120	9229	SLC25A36	55186	3	1	1	1	1
ENSG00000177311	13706	ZBTB38	253461	3	1	1	1	1
ENSG00000114125	3147	RNF7	9616	3	1	1	1	1
ENSG00000069849	2584	ATP1B3	483	3	1	1	1	1
ENSG00000114126	11897	TFDP2	7029	3	1	1	1	1
ENSG00000114127	11982	XRN1	54464	3	1	1	1	1
ENSG00000163714	11118	U2SURP	23350	3	1	1	1	1
ENSG00000175040	4582	CHST2	9435	3	1	1	1	1
ENSG00000181804	4087	SLC9A9	285195	3	1	1	1	1
ENSG00000181744	5487	C3orf58	205428	3	1	1	1	1
ENSG00000188313	4340	PLSCR1	5359	3	1	1	1	1
ENSG00000163754	3511	GYG1	2992	3	1	1	1	1
ENSG00000071794	6024	HLTF	6596	3	1	1	1	1
ENSG00000163755	6256	HPS3	84343	3	1	1	1	1
ENSG00000114744	4901	COMMD2	51122	3	1	1	1	1
ENSG00000082996	3635	RNF13	11342	3	1	1	1	1
ENSG00000224831	1128	NA	NA	3	1	1	1	1
ENSG00000196428	11676	TSC22D2	9819	3	1	1	1	1
ENSG00000120742	5747	SERP1	27230	3	1	1	1	1
ENSG00000144895	4131	EIF2A	83939	3	1	1	1	1
ENSG00000198843	4135	SELENOT	51714	3	1	1	1	1
ENSG00000181788	2617	SIAH2	6478	3	1	1	1	1
ENSG00000152601	9989	MBNL1	4154	3	1	1	1	1
ENSG00000181467	4904	RAP2B	5912	3	1	1	1	1
ENSG00000174953	10562	DHX36	170506	3	1	1	1	1
ENSG00000169359	9627	SLC33A1	9197	3	1	1	1	1
ENSG00000163655	8885	GMPS	8833	3	1	1	1	1
ENSG00000240489	873	NA	NA	3	1	1	1	1
ENSG00000114850	4627	SSR3	6747	3	1	1	1	1
ENSG00000163659	5048	TIPARP	25976	3	1	1	1	1
ENSG00000163660	8729	CCNL1	57018	3	1	1	1	1
ENSG00000174891	5117	RSRC1	51319	3	1	1	1	1
ENSG00000168827	9032	GFM1	85476	3	1	1	1	1
ENSG00000079257	1504	LXN	56925	3	1	1	1	1
ENSG00000118855	5288	MFSD1	64747	3	1	1	1	1
ENSG00000113810	8457	SMC4	10051	3	1	1	1	1
ENSG00000169251	4869	NMD3	51068	3	1	1	1	1
ENSG00000234851	471	NA	NA	3	1	1	1	1
ENSG00000114209	3275	PDCD10	11235	3	1	1	1	1
ENSG00000163536	2418	SERPINI1	5274	3	1	1	1	1
ENSG00000173905	4647	GOLIM4	27333	3	1	1	1	1
ENSG00000085274	5730	MYNN	55892	3	1	1	1	1
ENSG00000008952	7928	SEC62	7095	3	1	1	1	1
ENSG00000163558	5841	PRKCI	5584	3	1	1	1	1
ENSG00000136603	7782	SKIL	6498	3	1	1	1	1
ENSG00000163584	2326	RPL22L1	200916	3	1	1	1	1
ENSG00000075420	13270	FNDC3B	64778	3	1	1	1	1
ENSG00000144959	4808	NCEH1	57552	3	1	1	1	1
ENSG00000114346	5499	ECT2	1894	3	1	1	1	1
ENSG00000177565	10616	TBL1XR1	79718	3	1	1	1	1
ENSG00000172667	9646	ZMAT3	64393	3	1	1	1	1
ENSG00000121879	9411	PIK3CA	5290	3	1	1	1	1
ENSG00000121864	6859	ZNF639	51193	3	1	1	1	1
ENSG00000171109	5957	MFN1	55669	3	1	1	1	1
ENSG00000136518	3675	ACTL6A	86	3	1	1	1	1
ENSG00000136522	1370	MRPL47	57129	3	1	1	1	1
ENSG00000136521	5871	NDUFB5	4711	3	1	1	1	1
ENSG00000163728	7783	TTC14	151613	3	1	1	1	1
ENSG00000114416	12054	FXR1	8087	3	1	1	1	1
ENSG00000205981	3586	DNAJC19	131118	3	1	1	1	1
ENSG00000058063	9196	ATP11B	23200	3	1	1	1	1
ENSG00000043093	8412	DCUN1D1	54165	3	1	1	1	1
ENSG00000078070	4321	MCCC1	56922	3	1	1	1	1
ENSG00000114796	8650	KLHL24	54800	3	1	1	1	1
ENSG00000175193	2034	PARL	55486	3	1	1	1	1
ENSG00000145191	5975	EIF2B5	8893	3	1	1	1	1
ENSG00000228205	732	NA	NA	3	1	1	1	1
ENSG00000161202	6090	DVL3	1857	3	1	1	1	1
ENSG00000161203	4756	AP2M1	1173	3	1	1	1	1
ENSG00000161204	5207	ABCF3	55324	3	1	1	1	1
ENSG00000214160	3464	ALG3	10195	3	1	1	1	1
ENSG00000175166	5453	PSMD2	5708	3	1	1	1	1
ENSG00000114867	8257	EIF4G1	1981	3	1	1	1	1
ENSG00000163882	3146	POLR2H	5437	3	1	1	1	1
ENSG00000177383	1636	MAGEF1	64110	3	1	1	1	1
ENSG00000156931	10366	VPS8	23355	3	1	1	1	1
ENSG00000073803	12623	MAP3K13	9175	3	1	1	1	1
ENSG00000229638	1284	NA	NA	3	1	1	1	1
ENSG00000163904	7169	SENP2	59343	3	1	1	1	1
ENSG00000136527	11769	TRA2B	6434	3	1	1	1	1
ENSG00000090520	5959	DNAJB11	51726	3	1	1	1	1
ENSG00000156976	6133	EIF4A2	1974	3	1	1	1	1
ENSG00000163918	2997	RFC4	5984	3	1	1	1	1
ENSG00000223803	360	NA	NA	3	1	1	1	1
ENSG00000073849	9151	ST6GAL1	6480	3	1	1	1	1
ENSG00000113916	5938	BCL6	604	3	1	1	1	1
ENSG00000152492	9202	CCDC50	152137	3	1	1	1	1
ENSG00000198836	8448	OPA1	4976	3	1	1	1	1
ENSG00000041802	4818	LSG1	55341	3	1	1	1	1
ENSG00000185112	2494	FAM43A	131583	3	1	1	1	1
ENSG00000173950	5409	XXYLT1	152002	3	1	1	1	1
ENSG00000114331	11118	ACAP2	23527	3	1	1	1	1
ENSG00000184203	5126	PPP1R2	5504	3	1	1	1	1
ENSG00000072274	7887	TFRC	7037	3	1	1	1	1
ENSG00000161217	7978	PCYT1A	5130	3	1	1	1	1
ENSG00000163960	11291	UBXN7	26043	3	1	1	1	1
ENSG00000163961	5347	RNF168	165918	3	1	1	1	1
ENSG00000185798	1797	WDR53	348793	3	1	1	1	1
ENSG00000174013	5976	FBXO45	200933	3	1	1	1	1
ENSG00000163964	4446	PIGX	54965	3	1	1	1	1
ENSG00000180370	6270	PAK2	5062	3	1	1	1	1
ENSG00000119231	7035	SENP5	205564	3	1	1	1	1
ENSG00000114503	5114	NCBP2	22916	3	1	1	1	1
ENSG00000270170	918	NA	NA	3	1	1	1	1
ENSG00000075711	11001	DLG1	1739	3	1	1	1	1
ENSG00000161267	9114	BDH1	622	3	1	1	1	1
ENSG00000145016	8613	RUBCN	9711	3	1	1	1	1
ENSG00000122068	8025	FYTTD1	84248	3	1	1	1	1
ENSG00000186001	12639	LRCH3	84859	3	1	1	1	1
ENSG00000182899	2977	RPL35A	6165	3	1	1	1	1
ENSG00000182903	6390	ZNF721	170960	4	1	1	1	1
ENSG00000174227	10895	PIGG	54872	4	1	1	1	1
ENSG00000133256	5086	PDE6B	5158	4	1	1	1	1
ENSG00000169020	940	ATP5I	521	4	1	1	1	1
ENSG00000185619	7425	PCGF3	10336	4	1	1	1	1
ENSG00000249592	1575	LOC100129917	100129917	4	1	1	1	1
ENSG00000178950	15155	GAK	2580	4	1	1	1	1
ENSG00000127419	3623	TMEM175	84286	4	1	1	1	1
ENSG00000159674	6013	SPON2	10417	4	1	1	1	1
ENSG00000159692	8361	CTBP1	1487	4	1	1	1	1
ENSG00000090316	9857	MAEA	10296	4	1	1	1	1
ENSG00000163950	2026	SLBP	7884	4	1	1	1	1
ENSG00000168936	3442	TMEM129	92305	4	1	1	1	1
ENSG00000109685	19776	WHSC1	7468	4	1	1	1	1
ENSG00000185049	5935	NELFA	7469	4	1	1	1	1
ENSG00000243449	540	C4orf48	401115	4	1	1	1	1
ENSG00000214367	7067	HAUS3	79441	4	1	1	1	1
ENSG00000123933	7058	MXD4	10608	4	1	1	1	1
ENSG00000063978	7270	RNF4	6047	4	1	1	1	1
ENSG00000125386	6174	FAM193A	8603	4	1	1	1	1
ENSG00000168884	2686	TNIP2	79155	4	1	1	1	1
ENSG00000087266	13968	SH3BP2	6452	4	1	1	1	1
ENSG00000087274	13106	ADD1	118	4	1	1	1	1
ENSG00000109736	3159	MFSD10	10227	4	1	1	1	1
ENSG00000087269	3538	NOP14	8602	4	1	1	1	1
ENSG00000197386	18128	HTT	3064	4	1	1	1	1
ENSG00000163956	8724	LRPAP1	4043	4	1	1	1	1
ENSG00000132406	1737	TMEM128	85013	4	1	1	1	1
ENSG00000168818	5332	STX18	53407	4	1	1	1	1
ENSG00000013288	8898	MAN2B2	23324	4	1	1	1	1
ENSG00000179010	2655	MRFAP1	93621	4	1	1	1	1
ENSG00000170846	2311	LOC93622	93622	4	1	1	1	1
ENSG00000178988	2180	MRFAP1L1	114932	4	1	1	1	1
ENSG00000186222	1617	BLOC1S4	55330	4	1	1	1	1
ENSG00000170871	8499	KIAA0232	9778	4	1	1	1	1
ENSG00000132405	6241	TBC1D14	57533	4	1	1	1	1
ENSG00000173011	5776	TADA2B	93624	4	1	1	1	1
ENSG00000109519	4177	GRPEL1	80273	4	1	1	1	1
ENSG00000071127	7827	WDR1	9948	4	1	1	1	1
ENSG00000178163	10905	ZNF518B	85460	4	1	1	1	1
ENSG00000250896	918	NA	NA	4	1	1	1	1
ENSG00000157869	2221	RAB28	9364	4	1	1	1	1
ENSG00000038219	15860	BOD1L1	259282	4	1	1	1	1
ENSG00000137449	7177	CPEB2	132864	4	1	1	1	1
ENSG00000118564	4573	FBXL5	26234	4	1	1	1	1
ENSG00000237765	4817	FAM200B	285550	4	1	1	1	1
ENSG00000169762	7828	TAPT1	202018	4	1	1	1	1
ENSG00000151552	3059	QDPR	5860	4	1	1	1	1
ENSG00000002549	3785	LAP3	51056	4	1	1	1	1
ENSG00000118579	10982	MED28	80306	4	1	1	1	1
ENSG00000163257	4816	DCAF16	54876	4	1	1	1	1
ENSG00000178177	10032	LCORL	254251	4	1	1	1	1
ENSG00000237350	576	NA	NA	4	1	1	1	1
ENSG00000109606	8162	DHX15	1665	4	1	1	1	1
ENSG00000038210	3540	PI4K2B	55300	4	1	1	1	1
ENSG00000053900	7494	ANAPC4	29945	4	1	1	1	1
ENSG00000091490	7489	SEL1L3	23231	4	1	1	1	1
ENSG00000250317	1612	SMIM20	389203	4	1	1	1	1
ENSG00000168214	9253	RBPJ	3516	4	1	1	1	1
ENSG00000109689	6909	STIM2	57620	4	1	1	1	1
ENSG00000109787	6297	KLF3	51274	4	1	1	1	1
ENSG00000109790	5144	KLHL5	51088	4	1	1	1	1
ENSG00000035928	6713	RFC1	5981	4	1	1	1	1
ENSG00000163682	3259	RPL9	6133	4	1	1	1	1
ENSG00000121897	2464	LIAS	11019	4	1	1	1	1
ENSG00000109814	4045	UGDH	7358	4	1	1	1	1
ENSG00000163683	6721	SMIM14	201895	4	1	1	1	1
ENSG00000078140	5245	UBE2K	3093	4	1	1	1	1
ENSG00000121892	12204	PDS5A	23244	4	1	1	1	1
ENSG00000163694	8544	RBM47	54502	4	1	1	1	1
ENSG00000109133	8240	TMEM33	55161	4	1	1	1	1
ENSG00000014824	7225	SLC30A9	10463	4	1	1	1	1
ENSG00000151806	4454	GUF1	60558	4	1	1	1	1
ENSG00000249936	579	NA	NA	4	1	1	1	1
ENSG00000169019	1766	COMMD8	54951	4	1	1	1	1
ENSG00000109171	6524	SLAIN2	57606	4	1	1	1	1
ENSG00000075539	18152	FRYL	285527	4	1	1	1	1
ENSG00000109180	4714	OCIAD1	54940	4	1	1	1	1
ENSG00000145247	2483	OCIAD2	132299	4	1	1	1	1
ENSG00000226950	2285	DANCR	57291	4	1	1	1	1
ENSG00000184178	3185	SCFD2	152579	4	1	1	1	1
ENSG00000145216	7169	FIP1L1	81608	4	1	1	1	1
ENSG00000109220	1318	CHIC2	26511	4	1	1	1	1
ENSG00000128039	4420	SRD5A3	79644	4	1	1	1	1
ENSG00000134851	7045	TMEM165	55858	4	1	1	1	1
ENSG00000090989	5347	EXOC1	55763	4	1	1	1	1
ENSG00000174799	8640	CEP135	9662	4	1	1	1	1
ENSG00000157426	4654	AASDH	132949	4	1	1	1	1
ENSG00000128059	5439	PPAT	5471	4	1	1	1	1
ENSG00000128050	7517	PAICS	10606	4	1	1	1	1
ENSG00000174780	4697	SRP72	6731	4	1	1	1	1
ENSG00000171476	7753	HOPX	84525	4	1	1	1	1
ENSG00000084093	7955	REST	5978	4	1	1	1	1
ENSG00000084092	3415	NOA1	84273	4	1	1	1	1
ENSG00000047315	5901	POLR2B	5431	4	1	1	1	1
ENSG00000163453	1930	IGFBP7	3490	4	1	1	1	1
ENSG00000243199	870	NA	NA	4	1	1	1	1
ENSG00000033178	11432	UBA6	55236	4	1	1	1	1
ENSG00000083896	7032	YTHDC1	91746	4	1	1	1	1
ENSG00000132465	1680	JCHAIN	3512	4	1	1	1	1
ENSG00000132467	2073	UTP3	57050	4	1	1	1	1
ENSG00000018189	8070	RUFY3	22902	4	1	1	1	1
ENSG00000132463	7785	GRSF1	2926	4	1	1	1	1
ENSG00000156136	3227	DCK	1633	4	1	1	1	1
ENSG00000132466	12041	ANKRD17	26057	4	1	1	1	1
ENSG00000169116	5034	PARM1	25849	4	1	1	1	1
ENSG00000163743	6565	RCHY1	25898	4	1	1	1	1
ENSG00000138757	7183	G3BP2	9908	4	1	1	1	1
ENSG00000138768	4588	USO1	8615	4	1	1	1	1
ENSG00000198301	3491	SDAD1	55153	4	1	1	1	1
ENSG00000138755	2740	CXCL9	4283	4	1	1	1	1
ENSG00000169245	1176	CXCL10	3627	4	1	1	1	1
ENSG00000138750	4062	NUP54	53371	4	1	1	1	1
ENSG00000138760	5685	SCARB2	950	4	1	1	1	1
ENSG00000138758	9787	2011-09-01	55752	4	1	1	1	1
ENSG00000234036	310	NA	NA	4	1	1	1	1
ENSG00000118816	3741	CCNI	10983	4	1	1	1	1
ENSG00000138764	7481	CCNG2	901	4	1	1	1	1
ENSG00000138767	9367	CNOT6L	246175	4	1	1	1	1
ENSG00000169288	1943	MRPL1	65008	4	1	1	1	1
ENSG00000138756	9938	BMP2K	55589	4	1	1	1	1
ENSG00000138670	9765	RASGEF1B	153020	4	1	1	1	1
ENSG00000138668	6981	HNRNPD	3184	4	1	1	1	1
ENSG00000152795	5476	HNRNPDL	9987	4	1	1	1	1
ENSG00000145293	2025	ENOPH1	58478	4	1	1	1	1
ENSG00000145284	4292	SCD5	79966	4	1	1	1	1
ENSG00000138674	9145	SEC31A	22872	4	1	1	1	1
ENSG00000251022	4397	THAP9-AS1	100499177	4	1	1	1	1
ENSG00000138663	3566	COPS4	51138	4	1	1	1	1
ENSG00000145287	3853	PLAC8	51316	4	1	1	1	1
ENSG00000173085	2774	COQ2	27235	4	1	1	1	1
ENSG00000163312	3713	HELQ	113510	4	1	1	1	1
ENSG00000163319	4866	MRPS18C	51023	4	1	1	1	1
ENSG00000172493	10733	AFF1	4299	4	1	1	1	1
ENSG00000235043	445	NA	NA	4	1	1	1	1
ENSG00000145332	7354	KLHL8	57563	4	1	1	1	1
ENSG00000198189	2435	HSD17B11	51170	4	1	1	1	1
ENSG00000170502	3184	NUDT9	53343	4	1	1	1	1
ENSG00000183199	2173	NA	NA	4	1	1	1	1
ENSG00000163644	11371	PPM1K	152926	4	1	1	1	1
ENSG00000138642	5793	HERC6	55008	4	1	1	1	1
ENSG00000138646	4766	HERC5	51191	4	1	1	1	1
ENSG00000138641	8634	HERC3	8916	4	1	1	1	1
ENSG00000180346	3217	TIGD2	166815	4	1	1	1	1
ENSG00000187653	135	NA	NA	4	1	1	1	1
ENSG00000163104	6313	SMARCAD1	56916	4	1	1	1	1
ENSG00000163110	11090	PDLIM5	10611	4	1	1	1	1
ENSG00000151247	14067	EIF4E	1977	4	1	1	1	1
ENSG00000164024	4117	METAP1	23173	4	1	1	1	1
ENSG00000197894	4866	ADH5	128	4	1	1	1	1
ENSG00000070190	4548	DAPP1	27071	4	1	1	1	1
ENSG00000109270	4226	LAMTOR3	8649	4	1	1	1	1
ENSG00000164032	2303	H2AFZ	3015	4	1	1	1	1
ENSG00000138814	5213	PPP3CA	5530	4	1	1	1	1
ENSG00000138821	6480	SLC39A8	64116	4	1	1	1	1
ENSG00000109320	6257	NFKB1	4790	4	1	1	1	1
ENSG00000109332	10069	UBE2D3	7323	4	1	1	1	1
ENSG00000145354	2607	CISD2	493856	4	1	1	1	1
ENSG00000164039	3383	BDH2	56898	4	1	1	1	1
ENSG00000168769	16474	TET2	54790	4	1	1	1	1
ENSG00000138777	4654	PPA2	27068	4	1	1	1	1
ENSG00000249264	1383	NA	NA	4	1	1	1	1
ENSG00000138785	3897	INTS12	57117	4	1	1	1	1
ENSG00000145348	11112	TBCK	93627	4	1	1	1	1
ENSG00000164022	3328	AIMP1	9255	4	1	1	1	1
ENSG00000138801	3478	PAPSS1	9061	4	1	1	1	1
ENSG00000138796	3055	HADH	3033	4	1	1	1	1
ENSG00000138795	5361	LEF1	51176	4	1	1	1	1
ENSG00000109475	3393	RPL34	6164	4	1	1	1	1
ENSG00000198856	1617	OSTC	58505	4	1	1	1	1
ENSG00000138802	5219	SEC24B	10427	4	1	1	1	1
ENSG00000138794	1943	CASP6	839	4	1	1	1	1
ENSG00000123739	5228	PLA2G12A	81579	4	1	1	1	1
ENSG00000109534	2046	GAR1	54433	4	1	1	1	1
ENSG00000138660	3444	AP1AR	55435	4	1	1	1	1
ENSG00000145365	4250	TIFA	92610	4	1	1	1	1
ENSG00000250966	411	NA	NA	4	1	1	1	1
ENSG00000174720	4083	LARP7	51574	4	1	1	1	1
ENSG00000196656	498	NA	NA	4	1	1	1	1
ENSG00000145349	7363	CAMK2D	817	4	1	1	1	1
ENSG00000269893	923	SNHG8	100093630	4	1	1	1	1
ENSG00000145388	6862	METTL14	57721	4	1	1	1	1
ENSG00000150961	9920	SEC24D	9871	4	1	1	1	1
ENSG00000164096	3148	C4orf3	401152	4	1	1	1	1
ENSG00000164109	5748	MAD2L1	4085	4	1	1	1	1
ENSG00000164111	3034	ANXA5	308	4	1	1	1	1
ENSG00000123737	4711	EXOSC9	5393	4	1	1	1	1
ENSG00000164074	6491	ABHD18	80167	4	1	1	1	1
ENSG00000164040	4626	PGRMC2	10424	4	1	1	1	1
ENSG00000151466	8292	SCLT1	132320	4	1	1	1	1
ENSG00000109381	8560	ELF2	1998	4	1	1	1	1
ENSG00000179967	445	NA	NA	4	1	1	1	1
ENSG00000109390	1941	NDUFC1	4717	4	1	1	1	1
ENSG00000164134	9712	NAA15	80155	4	1	1	1	1
ENSG00000172007	5028	RAB33B	83452	4	1	1	1	1
ENSG00000085871	3182	MGST2	4258	4	1	1	1	1
ENSG00000178458	411	NA	NA	4	1	1	1	1
ENSG00000196782	7012	MAML3	55534	4	1	1	1	1
ENSG00000153130	6294	SCOC	60592	4	1	1	1	1
ENSG00000179387	6627	ELMOD2	255520	4	1	1	1	1
ENSG00000109445	2536	ZNF330	27309	4	1	1	1	1
ENSG00000170185	7787	USP38	84640	4	1	1	1	1
ENSG00000153147	8385	SMARCA5	8467	4	1	1	1	1
ENSG00000164163	6265	ABCE1	6059	4	1	1	1	1
ENSG00000164164	9085	OTUD4	54726	4	1	1	1	1
ENSG00000164167	2605	LSM6	11157	4	1	1	1	1
ENSG00000164168	4712	TMEM184C	55751	4	1	1	1	1
ENSG00000198589	14929	LRBA	987	4	1	1	1	1
ENSG00000145425	2341	RPS3A	6189	4	1	1	1	1
ENSG00000109670	10287	FBXW7	55294	4	1	1	1	1
ENSG00000164144	4290	ARFIP1	27236	4	1	1	1	1
ENSG00000121211	1513	MND1	84057	4	1	1	1	1
ENSG00000121210	6393	KIAA0922	23240	4	1	1	1	1
ENSG00000171566	5049	PLRG1	5356	4	1	1	1	1
ENSG00000164116	5766	GUCY1A3	2982	4	1	1	1	1
ENSG00000256043	2954	CTSO	1519	4	1	1	1	1
ENSG00000205208	3730	C4orf46	201725	4	1	1	1	1
ENSG00000171503	4493	ETFDH	2110	4	1	1	1	1
ENSG00000171497	2509	PPID	5481	4	1	1	1	1
ENSG00000052795	10868	FNIP2	57600	4	1	1	1	1
ENSG00000198498	3513	TMA16	55319	4	1	1	1	1
ENSG00000145416	10421	MARCH1	55016	4	1	1	1	1
ENSG00000121089	648	NA	NA	4	1	1	1	1
ENSG00000170088	10241	TMEM192	201931	4	1	1	1	1
ENSG00000109466	3872	KLHL2	11275	4	1	1	1	1
ENSG00000052802	2892	MSMO1	6307	4	1	1	1	1
ENSG00000137628	6750	DDX60	55601	4	1	1	1	1
ENSG00000145439	5110	CBR4	84869	4	1	1	1	1
ENSG00000154447	5624	SH3RF1	57630	4	1	1	1	1
ENSG00000137601	7755	NEK1	4750	4	1	1	1	1
ENSG00000109572	8123	CLCN3	1182	4	1	1	1	1
ENSG00000056050	1436	HPF1	54969	4	1	1	1	1
ENSG00000109586	6865	GALNT7	51809	4	1	1	1	1
ENSG00000164104	2775	HMGB2	3148	4	1	1	1	1
ENSG00000164105	1320	SAP30	8819	4	1	1	1	1
ENSG00000164117	2810	FBXO8	26269	4	1	1	1	1
ENSG00000129128	6831	SPCS3	60559	4	1	1	1	1
ENSG00000038002	2675	AGA	175	4	1	1	1	1
ENSG00000129187	3466	DCTD	1635	4	1	1	1	1
ENSG00000168564	3193	CDKN2AIP	55602	4	1	1	1	1
ENSG00000168556	1426	ING2	3622	4	1	1	1	1
ENSG00000182552	2776	RWDD4	201965	4	1	1	1	1
ENSG00000168538	5841	TRAPPC11	60684	4	1	1	1	1
ENSG00000168310	3116	IRF2	3660	4	1	1	1	1
ENSG00000271646	2503	NA	NA	4	1	1	1	1
ENSG00000164305	2899	CASP3	836	4	1	1	1	1
ENSG00000164306	2843	PRIMPOL	201973	4	1	1	1	1
ENSG00000151725	2953	CENPU	79682	4	1	1	1	1
ENSG00000151726	6284	ACSL1	2180	4	1	1	1	1
ENSG00000151729	4844	SLC25A4	291	4	1	1	1	1
ENSG00000164323	6886	CFAP97	57587	4	1	1	1	1
ENSG00000186352	2580	ANKRD37	353322	4	1	1	1	1
ENSG00000109775	2781	UFSP2	55325	4	1	1	1	1
ENSG00000109536	1707	FRG1	2483	4	1	1	1	1
ENSG00000073578	8383	SDHA	6389	5	1	1	1	1
ENSG00000249915	9493	PDCD6	10016	5	1	1	1	1
ENSG00000180104	8182	EXOC3	11336	5	1	1	1	1
ENSG00000188242	2766	PP7080	25845	5	1	1	1	1
ENSG00000028310	9572	BRD9	65980	5	1	1	1	1
ENSG00000113504	6009	SLC12A7	10723	5	1	1	1	1
ENSG00000049656	6557	CLPTM1L	81037	5	1	1	1	1
ENSG00000153395	6494	LPCAT1	79888	5	1	1	1	1
ENSG00000188002	3364	NA	NA	5	1	1	1	1
ENSG00000171421	1394	MRPL36	64979	5	1	1	1	1
ENSG00000145494	1451	NDUFS6	4726	5	1	1	1	1
ENSG00000164151	8678	ICE1	23379	5	1	1	1	1
ENSG00000133398	1880	MED10	84246	5	1	1	1	1
ENSG00000037474	5506	NSUN2	54888	5	1	1	1	1
ENSG00000145545	7715	SRD5A1	6715	5	1	1	1	1
ENSG00000124275	6498	MTRR	4552	5	1	1	1	1
ENSG00000124279	2857	FASTKD3	79072	5	1	1	1	1
ENSG00000150756	2462	FAM173B	134145	5	1	1	1	1
ENSG00000150753	5839	CCT5	22948	5	1	1	1	1
ENSG00000145495	11336	MARCH6	10299	5	1	1	1	1
ENSG00000112977	3361	DAP	1611	5	1	1	1	1
ENSG00000250182	1389	NA	NA	5	1	1	1	1
ENSG00000154124	8614	OTULIN	90268	5	1	1	1	1
ENSG00000249485	1276	NA	NA	5	1	1	1	1
ENSG00000173545	1699	ZNF622	90441	5	1	1	1	1
ENSG00000176788	2217	BASP1	10409	5	1	1	1	1
ENSG00000113360	7780	DROSHA	29102	5	1	1	1	1
ENSG00000082213	4172	C5orf22	55322	5	1	1	1	1
ENSG00000113384	2785	GOLPH3	64083	5	1	1	1	1
ENSG00000150712	5545	MTMR12	54545	5	1	1	1	1
ENSG00000056097	6792	ZFR	51663	5	1	1	1	1
ENSG00000113387	9324	SUB1	10923	5	1	1	1	1
ENSG00000113407	5718	TARS	6897	5	1	1	1	1
ENSG00000113456	6766	RAD1	5810	5	1	1	1	1
ENSG00000113460	5011	BRIX1	55299	5	1	1	1	1
ENSG00000168724	9137	DNAJC21	134218	5	1	1	1	1
ENSG00000145604	3837	SKP2	6502	5	1	1	1	1
ENSG00000152620	4885	NADK2	133686	5	1	1	1	1
ENSG00000164190	12529	NIPBL	25836	5	1	1	1	1
ENSG00000113569	9233	NUP155	9631	5	1	1	1	1
ENSG00000164327	13550	RICTOR	253260	5	1	1	1	1
ENSG00000082074	6100	FYB	2533	5	1	1	1	1
ENSG00000171522	3961	PTGER4	5734	5	1	1	1	1
ENSG00000113638	2612	TTC33	23548	5	1	1	1	1
ENSG00000132356	6563	PRKAA1	5562	5	1	1	1	1
ENSG00000145592	8153	RPL37	6167	5	1	1	1	1
ENSG00000083720	4194	OXCT1	5019	5	1	1	1	1
ENSG00000205765	5572	C5orf51	285636	5	1	1	1	1
ENSG00000151876	3014	FBXO4	26272	5	1	1	1	1
ENSG00000172262	8516	ZNF131	7690	5	1	1	1	1
ENSG00000112972	4702	HMGCS1	3157	5	1	1	1	1
ENSG00000151881	3158	TMEM267	64417	5	1	1	1	1
ENSG00000249855	1382	NA	NA	5	1	1	1	1
ENSG00000172239	3391	PAIP1	10605	5	1	1	1	1
ENSG00000112992	8245	NNT	23530	5	1	1	1	1
ENSG00000112996	6202	MRPS30	10884	5	1	1	1	1
ENSG00000170571	5257	EMB	133418	5	1	1	1	1
ENSG00000151883	10056	PARP8	79668	5	1	1	1	1
ENSG00000152684	4349	PELO	53918	5	1	1	1	1
ENSG00000164172	6010	MOCS2	4338	5	1	1	1	1
ENSG00000164258	1176	NDUFS4	4724	5	1	1	1	1
ENSG00000185305	3797	ARL15	54622	5	1	1	1	1
ENSG00000067248	4734	DHX29	54505	5	1	1	1	1
ENSG00000039123	6578	SKIV2L2	23517	5	1	1	1	1
ENSG00000134352	9292	IL6ST	3572	5	1	1	1	1
ENSG00000226221	438	NA	NA	5	1	1	1	1
ENSG00000095015	7716	MAP3K1	4214	5	1	1	1	1
ENSG00000062194	6472	GPBP1	65056	5	1	1	1	1
ENSG00000145632	4768	PLK2	10769	5	1	1	1	1
ENSG00000164182	1017	NDUFAF2	91942	5	1	1	1	1
ENSG00000188725	2889	SMIM15	643155	5	1	1	1	1
ENSG00000130449	5501	ZSWIM6	57688	5	1	1	1	1
ENSG00000068796	4774	KIF2A	3796	5	1	1	1	1
ENSG00000086189	3736	DIMT1	27292	5	1	1	1	1
ENSG00000086200	7540	IPO11	51194	5	1	1	1	1
ENSG00000153006	7537	SREK1IP1	285672	5	1	1	1	1
ENSG00000153015	3740	CWC27	10283	5	1	1	1	1
ENSG00000113597	7049	TRAPPC13	80006	5	1	1	1	1
ENSG00000253251	1964	TRAPPC13	80006	5	1	1	1	1
ENSG00000197860	5748	SGTB	54557	5	1	1	1	1
ENSG00000112851	10216	ERBIN	55914	5	1	1	1	1
ENSG00000153914	18240	SREK1	140890	5	1	1	1	1
ENSG00000145675	10767	PIK3R1	5295	5	1	1	1	1
ENSG00000145740	5784	SLC30A5	64924	5	1	1	1	1
ENSG00000153044	2244	CENPH	64946	5	1	1	1	1
ENSG00000134056	1530	MRPS36	92259	5	1	1	1	1
ENSG00000134058	2419	CDK7	1022	5	1	1	1	1
ENSG00000085231	2162	AK6	102157402	5	1	1	1	1
ENSG00000273841	2577	TAF9	6880	5	1	1	1	1
ENSG00000152942	4159	RAD17	5884	5	1	1	1	1
ENSG00000205571	2999	SMN1	6606	5	1	1	1	1
ENSG00000172062	3097	SMN1	6606	5	1	1	1	1
ENSG00000145736	8676	GTF2H2	2966	5	1	1	1	1
ENSG00000145734	12436	BDP1	55814	5	1	1	1	1
ENSG00000131844	6034	MCCC2	64087	5	1	1	1	1
ENSG00000113048	6511	MRPS27	23107	5	1	1	1	1
ENSG00000083312	11977	TNPO1	3842	5	1	1	1	1
ENSG00000145741	2467	BTF3	689	5	1	1	1	1
ENSG00000164331	2659	ANKRA2	57763	5	1	1	1	1
ENSG00000164338	6321	UTP15	84135	5	1	1	1	1
ENSG00000049860	5067	HEXB	3074	5	1	1	1	1
ENSG00000164347	4197	GFM2	84340	5	1	1	1	1
ENSG00000164346	4962	NSA2	10412	5	1	1	1	1
ENSG00000113163	8697	COL4A3BP	10087	5	1	1	1	1
ENSG00000122008	9105	POLK	51426	5	1	1	1	1
ENSG00000152359	3448	POC5	134359	5	1	1	1	1
ENSG00000254893	552	NA	NA	5	1	1	1	1
ENSG00000249014	381	NA	NA	5	1	1	1	1
ENSG00000164252	5051	AGGF1	55109	5	1	1	1	1
ENSG00000132846	6514	ZBED3	84327	5	1	1	1	1
ENSG00000164253	7230	WDR41	55255	5	1	1	1	1
ENSG00000171530	3058	TBCA	6902	5	1	1	1	1
ENSG00000213763	1123	NA	NA	5	1	1	1	1
ENSG00000132842	7310	AP3B1	8546	5	1	1	1	1
ENSG00000245556	1792	SCAMP1-AS1	728769	5	1	1	1	1
ENSG00000085365	5106	SCAMP1	9522	5	1	1	1	1
ENSG00000145685	7977	LHFPL2	10184	5	1	1	1	1
ENSG00000113273	7189	ARSB	411	5	1	1	1	1
ENSG00000164329	5508	PAPD4	167153	5	1	1	1	1
ENSG00000271043	87	NA	NA	5	1	1	1	1
ENSG00000113318	4709	MSH3	4437	5	1	1	1	1
ENSG00000145687	11284	SSBP2	23635	5	1	1	1	1
ENSG00000152348	5449	ATG10	83734	5	1	1	1	1
ENSG00000251495	493	NA	NA	5	1	1	1	1
ENSG00000186468	4204	RPS23	6228	5	1	1	1	1
ENSG00000174695	4908	TMEM167A	153339	5	1	1	1	1
ENSG00000152422	2676	XRCC4	7518	5	1	1	1	1
ENSG00000127184	1993	COX7C	1350	5	1	1	1	1
ENSG00000145715	5232	RASA1	5921	5	1	1	1	1
ENSG00000134480	4660	CCNH	902	5	1	1	1	1
ENSG00000164180	9598	TMEM161B	153396	5	1	1	1	1
ENSG00000081189	10736	MEF2C	4208	5	1	1	1	1
ENSG00000153140	3106	CETN3	1070	5	1	1	1	1
ENSG00000176055	5676	MBLAC2	153364	5	1	1	1	1
ENSG00000176018	4459	LYSMD3	116068	5	1	1	1	1
ENSG00000113369	4934	ARRDC3	57561	5	1	1	1	1
ENSG00000113391	5071	FAM172A	83989	5	1	1	1	1
ENSG00000249353	830	NA	NA	5	1	1	1	1
ENSG00000198677	8092	TTC37	9652	5	1	1	1	1
[truncated: 13,247 more rows]

## Sheet: Unique_mTEC_genes
Table S3.2: List of uniquely expressed genes (FPKM > 1) in the mTECs (n = 1048).
Geneid	Length	symbol	entrezid	chr_once	mTEC.MED	CD123.MED	CD141.MED	CD19.MED
ENSG00000225880	1317	LINC00115	79854	1	1	0	0	0
ENSG00000179403	5065	VWA1	64856	1	1	0	0	0
ENSG00000215014	2101	NA	NA	1	1	0	0	0
ENSG00000227775	2759	NA	NA	1	1	0	0	0
ENSG00000157933	6080	SKI	6497	1	1	0	0	0
ENSG00000116151	11337	MORN1	79906	1	1	0	0	0
ENSG00000149527	10781	PLCH2	9651	1	1	0	0	0
ENSG00000078900	6763	TP73	7161	1	1	0	0	0
ENSG00000235169	954	SMIM1	388588	1	1	0	0	0
ENSG00000171680	6920	PLEKHG5	57449	1	1	0	0	0
ENSG00000162493	3707	PDPN	10630	1	1	0	0	0
ENSG00000189337	12644	KAZN	23254	1	1	0	0	0
ENSG00000162461	3195	SLC25A34	284723	1	1	0	0	0
ENSG00000162458	4716	FBLIM1	54751	1	1	0	0	0
ENSG00000117122	2915	MFAP2	4237	1	1	0	0	0
ENSG00000158747	3465	NBL1	4681	1	1	0	0	0
ENSG00000162545	2615	CAMK2N1	55450	1	1	0	0	0
ENSG00000142798	17666	HSPG2	3339	1	1	0	0	0
ENSG00000142789	1224	CELA3A	10136	1	1	0	0	0
ENSG00000162552	4527	WNT4	54361	1	1	0	0	0
ENSG00000133216	12516	EPHB2	2048	1	1	0	0	0
ENSG00000175707	1793	KDF1	126695	1	1	0	0	0
ENSG00000174950	2041	CD164L2	388611	1	1	0	0	0
ENSG00000084636	9269	COL16A1	1307	1	1	0	0	0
ENSG00000162522	5965	KIAA1522	57648	1	1	0	0	0
ENSG00000160097	3139	FNDC5	252995	1	1	0	0	0
ENSG00000230163	720	NA	NA	1	1	0	0	0
ENSG00000116885	2788	OSCP1	127700	1	1	0	0	0
ENSG00000215895	1960	NA	NA	1	1	0	0	0
ENSG00000182109	3059	NA	NA	1	1	0	0	0
ENSG00000117013	4183	KCNQ4	9132	1	1	0	0	0
ENSG00000204060	2398	FOXO6	100132074	1	1	0	0	0
ENSG00000186409	13504	CCDC30	728621	1	1	0	0	0
ENSG00000142949	10712	PTPRF	5792	1	1	0	0	0
ENSG00000159214	3554	CCDC24	149473	1	1	0	0	0
ENSG00000142959	2047	BEST4	266675	1	1	0	0	0
ENSG00000117461	7410	PIK3R3	8503	1	1	0	0	0
ENSG00000162374	6963	ELAVL4	1996	1	1	0	0	0
ENSG00000157077	5809	ZFYVE9	9372	1	1	0	0	0
ENSG00000006555	6055	TTC22	55001	1	1	0	0	0
ENSG00000143001	1097	TMEM61	199964	1	1	0	0	0
ENSG00000162599	10872	NFIA	4774	1	1	0	0	0
ENSG00000162433	7578	AK4	205	1	1	0	0	0
ENSG00000116675	6954	DNAJC6	9829	1	1	0	0	0
ENSG00000172380	4724	GNG12	55970	1	1	0	0	0
ENSG00000162595	1973	DIRAS3	9077	1	1	0	0	0
ENSG00000178965	8779	ERICH3	127254	1	1	0	0	0
ENSG00000117114	7754	ADGRL2	23266	1	1	0	0	0
ENSG00000171517	3543	LPAR3	23566	1	1	0	0	0
ENSG00000142871	2455	CYR61	3491	1	1	0	0	0
ENSG00000137942	5798	FNBP1L	54874	1	1	0	0	0
ENSG00000137962	15524	ARHGAP29	9411	1	1	0	0	0
ENSG00000235501	1012	LOC729970	729970	1	1	0	0	0
ENSG00000152078	7402	TMEM56	148534	1	1	0	0	0
ENSG00000099260	8244	PALMD	54873	1	1	0	0	0
ENSG00000134202	4750	GSTM3	2947	1	1	0	0	0
ENSG00000173947	4261	PIFO	128344	1	1	0	0	0
ENSG00000197852	10740	FAM212B	55924	1	1	0	0	0
ENSG00000118729	2769	CASQ2	845	1	1	0	0	0
ENSG00000116882	1877	HAO2	51179	1	1	0	0	0
ENSG00000171943	7311	SRGAP2C	653464	1	1	0	0	0
ENSG00000263956	5947	NBPF11	200030	1	1	0	0	0
ENSG00000269713	9046	NBPF9	400818	1	1	0	0	0
ENSG00000159208	2696	CIART	148523	1	1	0	0	0
ENSG00000163209	1441	SPRR3	6707	1	1	0	0	0
ENSG00000189171	2558	S100A13	6284	1	1	0	0	0
ENSG00000143603	13598	KCNN3	3782	1	1	0	0	0
ENSG00000143590	1909	EFNA3	1944	1	1	0	0	0
ENSG00000169231	4623	THBS3	7059	1	1	0	0	0
ENSG00000254726	6124	MEX3A	92312	1	1	0	0	0
ENSG00000132688	5558	NES	10763	1	1	0	0	0
ENSG00000132694	8950	ARHGEF11	9826	1	1	0	0	0
ENSG00000224520	1447	NA	NA	1	1	0	0	0
ENSG00000183853	7872	KIRREL	55243	1	1	0	0	0
ENSG00000213088	2106	ACKR1	2532	1	1	0	0	0
ENSG00000171786	2563	NHLH1	4807	1	1	0	0	0
ENSG00000162738	5340	VANGL2	57216	1	1	0	0	0
ENSG00000248485	1424	PCP4L1	654790	1	1	0	0	0
ENSG00000185630	21249	PBX1	5087	1	1	0	0	0
ENSG00000143147	11224	GPR161	23432	1	1	0	0	0
ENSG00000116132	8246	PRRX1	5396	1	1	0	0	0
ENSG00000197959	11329	DNM3	26052	1	1	0	0	0
ENSG00000143340	2909	FAM163A	148753	1	1	0	0	0
ENSG00000135862	8406	LAMC1	3915	1	1	0	0	0
ENSG00000058085	6543	LAMC2	3918	1	1	0	0	0
ENSG00000081277	6211	PKP1	5317	1	1	0	0	0
ENSG00000118194	7259	TNNT2	7139	1	1	0	0	0
ENSG00000159173	7524	TNNI1	7135	1	1	0	0	0
ENSG00000163435	7191	ELF3	1999	1	1	0	0	0
ENSG00000170075	6588	GPR37L1	9283	1	1	0	0	0
ENSG00000077157	20796	PPP1R12B	4660	1	1	0	0	0
ENSG00000133055	1805	MYBPH	4608	1	1	0	0	0
ENSG00000122176	3310	FMOD	2331	1	1	0	0	0
ENSG00000143845	4472	ETNK2	55224	1	1	0	0	0
ENSG00000162873	3651	KLHDC8A	55220	1	1	0	0	0
ENSG00000196878	4688	LAMB3	3914	1	1	0	0	0
ENSG00000117595	4915	IRF6	3664	1	1	0	0	0
ENSG00000117707	8928	PROX1	5629	1	1	0	0	0
ENSG00000152104	18756	PTPN14	5784	1	1	0	0	0
ENSG00000092969	5151	TGFB2	7042	1	1	0	0	0
ENSG00000116141	5417	MARK1	4139	1	1	0	0	0
ENSG00000186205	9258	MARC1	64757	1	1	0	0	0
ENSG00000154380	14818	ENAH	55740	1	1	0	0	0
ENSG00000143776	14055	CDC42BPA	8476	1	1	0	0	0
ENSG00000116574	4372	RHOU	58480	1	1	0	0	0
ENSG00000135750	3627	KCNK1	3775	1	1	0	0	0
ENSG00000077522	5530	ACTN2	88	1	1	0	0	0
ENSG00000224525	766	NA	NA	1	1	0	0	0
ENSG00000225234	908	NA	NA	2	1	0	0	0
ENSG00000242282	1532	NA	NA	2	1	0	0	0
ENSG00000151692	6473	RNF144A	9781	2	1	0	0	0
ENSG00000162981	8384	FAM84A	151354	2	1	0	0	0
ENSG00000118965	7836	WDR35	57539	2	1	0	0	0
ENSG00000084710	10591	EFR3B	22979	2	1	0	0	0
ENSG00000084731	6403	KIF3C	3797	2	1	0	0	0
ENSG00000115155	7885	OTOF	9381	2	1	0	0	0
ENSG00000171303	6223	KCNK3	3777	2	1	0	0	0
ENSG00000084764	3459	MAPRE3	22924	2	1	0	0	0
ENSG00000157992	1403	KRTCAP3	200634	2	1	0	0	0
ENSG00000049323	7329	LTBP1	4052	2	1	0	0	0
ENSG00000152154	2470	TMEM178A	130733	2	1	0	0	0
ENSG00000162878	3925	PKDCC	91461	2	1	0	0	0
ENSG00000170577	2205	SIX2	10736	2	1	0	0	0
ENSG00000116016	7302	EPAS1	2034	2	1	0	0	0
ENSG00000179915	18156	NRXN1	9378	2	1	0	0	0
ENSG00000115380	3962	EFEMP1	2202	2	1	0	0	0
ENSG00000143995	10934	MEIS1	4211	2	1	0	0	0
ENSG00000119865	3548	CNRIP1	25927	2	1	0	0	0
ENSG00000169604	8185	ANTXR1	84168	2	1	0	0	0
ENSG00000003137	5015	CYP26B1	56603	2	1	0	0	0
ENSG00000144036	10185	EXOC6B	23233	2	1	0	0	0
ENSG00000163017	3811	ACTG2	72	2	1	0	0	0
ENSG00000257800	1994	NA	NA	2	1	0	0	0
ENSG00000115363	2744	EVA1A	84141	2	1	0	0	0
ENSG00000152284	4414	TCF7L1	83439	2	1	0	0	0
ENSG00000115593	4600	SMYD1	150572	2	1	0	0	0
ENSG00000143429	3065	LOC645166	645166	2	1	0	0	0
ENSG00000115041	7870	KCNIP3	30818	2	1	0	0	0
ENSG00000168758	6157	SEMA4C	54910	2	1	0	0	0
ENSG00000273045	2098	C2orf15	150590	2	1	0	0	0
ENSG00000115594	7083	IL1R1	3554	2	1	0	0	0
ENSG00000272994	3449	NA	NA	2	1	0	0	0
ENSG00000119147	1741	C2orf40	84417	2	1	0	0	0
ENSG00000186522	4131	2010-09-01	151011	2	1	0	0	0
ENSG00000198142	4657	SOWAHC	65124	2	1	0	0	0
ENSG00000144152	6578	FBLN7	129804	2	1	0	0	0
ENSG00000115112	9372	TFCP2L1	29842	2	1	0	0	0
ENSG00000136698	1669	CFC1	55997	2	1	0	0	0
ENSG00000136002	10003	ARHGEF4	50649	2	1	0	0	0
ENSG00000115963	3594	RND3	390	2	1	0	0	0
ENSG00000183091	30567	NEB	4703	2	1	0	0	0
ENSG00000177519	1471	RPRM	56475	2	1	0	0	0
ENSG00000163331	1505	DAPL1	92196	2	1	0	0	0
ENSG00000115183	14921	TANC1	85461	2	1	0	0	0
ENSG00000239474	2620	KLHL41	10324	2	1	0	0	0
ENSG00000071909	8236	MYO3B	140469	2	1	0	0	0
ENSG00000128656	4971	CHN1	1123	2	1	0	0	0
ENSG00000197557	5975	TTC30A	92104	2	1	0	0	0
ENSG00000155657	118327	TTN	7273	2	1	0	0	0
ENSG00000162992	3312	NEUROD1	4760	2	1	0	0	0
ENSG00000115252	6322	PDE1A	5136	2	1	0	0	0
ENSG00000162998	3162	FRZB	2487	2	1	0	0	0
ENSG00000061676	22520	NCKAP1	10787	2	1	0	0	0
ENSG00000144395	9683	CCDC150	284992	2	1	0	0	0
ENSG00000155760	3859	FZD7	8324	2	1	0	0	0
ENSG00000163596	10598	ICA1L	130026	2	1	0	0	0
ENSG00000138380	8636	CARF	79800	2	1	0	0	0
ENSG00000116117	10382	PARD3B	117583	2	1	0	0	0
ENSG00000078018	11559	MAP2	4133	2	1	0	0	0
ENSG00000144445	8468	KANSL1L	151050	2	1	0	0	0
ENSG00000168530	1342	MYL1	4632	2	1	0	0	0
ENSG00000115414	17315	FN1	2335	2	1	0	0	0
ENSG00000079308	15595	TNS1	7145	2	1	0	0	0
ENSG00000175084	2464	DES	1674	2	1	0	0	0
ENSG00000188760	2578	TMEM198	130612	2	1	0	0	0
ENSG00000124006	9611	OBSL1	23363	2	1	0	0	0
ENSG00000116106	7554	EPHA4	2043	2	1	0	0	0
ENSG00000144460	4828	NYAP2	57624	2	1	0	0	0
ENSG00000081052	9895	COL4A4	1286	2	1	0	0	0
ENSG00000187957	3935	DNER	92737	2	1	0	0	0
ENSG00000135931	9661	ARMC9	80210	2	1	0	0	0
ENSG00000135902	3132	CHRND	1144	2	1	0	0	0
ENSG00000144481	7903	TRPM8	79054	2	1	0	0	0
ENSG00000132321	5975	IQCA1	79781	2	1	0	0	0
ENSG00000144488	5362	ESPNL	339768	2	1	0	0	0
ENSG00000063660	6516	GPC1	2817	2	1	0	0	0
ENSG00000130294	12357	KIF1A	547	2	1	0	0	0
ENSG00000176720	2657	BOK	666	2	1	0	0	0
ENSG00000144619	9120	CNTN4	152330	3	1	0	0	0
ENSG00000180914	4514	OXTR	5021	3	1	0	0	0
ENSG00000157087	10165	ATP2B2	491	3	1	0	0	0
ENSG00000157152	5683	SYN2	6854	3	1	0	0	0
ENSG00000237485	853	NA	NA	3	1	0	0	0
ENSG00000153558	7664	FBXL2	25827	3	1	0	0	0
ENSG00000144681	4396	STAC	6769	3	1	0	0	0
ENSG00000163673	5406	DCLK3	85443	3	1	0	0	0
ENSG00000144677	5796	CTDSPL	10217	3	1	0	0	0
ENSG00000229589	2517	ACVR2B-AS1	100128640	3	1	0	0	0
ENSG00000168038	6579	ULK4	54986	3	1	0	0	0
ENSG00000157119	2517	KLHL40	131377	3	1	0	0	0
ENSG00000196345	4048	ZKSCAN7	55888	3	1	0	0	0
ENSG00000249992	1813	TMEM158	25907	3	1	0	0	0
ENSG00000241186	5013	TDGF1	6997	3	1	0	0	0
ENSG00000088727	5850	KIF9	64147	3	1	0	0	0
ENSG00000164050	9733	PLXNB1	5364	3	1	0	0	0
ENSG00000114268	6107	PFKFB4	5210	3	1	0	0	0
ENSG00000172037	6865	LAMB2	3913	3	1	0	0	0
ENSG00000185909	2158	KLHDC8B	200942	3	1	0	0	0
ENSG00000012171	5768	SEMA3B	7869	3	1	0	0	0
ENSG00000004838	4009	ZMYND10	51364	3	1	0	0	0
ENSG00000007402	6322	CACNA2D2	9254	3	1	0	0	0
ENSG00000114854	1168	TNNC1	7134	3	1	0	0	0
ENSG00000187672	7933	ERC2	26059	3	1	0	0	0
ENSG00000168309	5321	FAM107A	11170	3	1	0	0	0
ENSG00000153266	2193	FEZF2	55079	3	1	0	0	0
ENSG00000163618	14638	CADPS	8618	3	1	0	0	0
ENSG00000151276	11649	MAGI1	9223	3	1	0	0	0
ENSG00000244513	3746	NA	NA	3	1	0	0	0
ENSG00000121440	6136	PDZRN3	23024	3	1	0	0	0
ENSG00000057019	11274	DCBLD2	131566	3	1	0	0	0
ENSG00000243701	4206	DUBR	344595	3	1	0	0	0
ENSG00000144834	1791	TAGLN3	29114	3	1	0	0	0
ENSG00000091986	13071	CCDC80	151887	3	1	0	0	0
ENSG00000163617	5303	CCDC191	57577	3	1	0	0	0
ENSG00000160145	24490	KALRN	8997	3	1	0	0	0
ENSG00000114019	5984	AMOTL2	51421	3	1	0	0	0
ENSG00000073711	7837	PPP2R3A	5523	3	1	0	0	0
ENSG00000114115	3905	RBP1	5947	3	1	0	0	0
ENSG00000152952	7646	PLOD2	5352	3	1	0	0	0
ENSG00000018408	8413	WWTR1	25937	3	1	0	0	0
ENSG00000070087	3440	PFN2	5217	3	1	0	0	0
ENSG00000163661	1940	PTX3	5806	3	1	0	0	0
ENSG00000178053	3569	MLF1	4291	3	1	0	0	0
ENSG00000068885	7175	IFT80	57560	3	1	0	0	0
ENSG00000114757	10236	PEX5L	51555	3	1	0	0	0
ENSG00000181449	2513	SOX2	6657	3	1	0	0	0
ENSG00000176597	8140	B3GNT5	84002	3	1	0	0	0
ENSG00000114770	11441	ABCC5	10057	3	1	0	0	0
ENSG00000213139	2151	CRYGS	1427	3	1	0	0	0
ENSG00000180611	3368	MB21D2	151963	3	1	0	0	0
ENSG00000127252	1169	HRASLS	57110	3	1	0	0	0
ENSG00000127418	4145	FGFRL1	53834	4	1	0	0	0
ENSG00000178222	5003	RNF212	285498	4	1	0	0	0
ENSG00000068078	4834	FGFR3	2261	4	1	0	0	0
ENSG00000159733	9624	ZFYVE28	57732	4	1	0	0	0
ENSG00000072840	7148	EVC	2121	4	1	0	0	0
ENSG00000072832	5823	CRMP1	1400	4	1	0	0	0
ENSG00000196526	10036	AFAP1	60312	4	1	0	0	0
ENSG00000169744	5586	LDB2	9079	4	1	0	0	0
ENSG00000152990	9250	ADGRA3	166647	4	1	0	0	0
ENSG00000109610	2128	SOD3	6649	4	1	0	0	0
ENSG00000181982	9580	CCDC149	91050	4	1	0	0	0
ENSG00000231160	4830	KLF3-AS1	79667	4	1	0	0	0
ENSG00000163697	12956	APBB2	323	4	1	0	0	0
ENSG00000072201	5725	LNX1	84708	4	1	0	0	0
ENSG00000134852	11762	CLOCK	9575	4	1	0	0	0
ENSG00000181617	566	FDCSP	260436	4	1	0	0	0
ENSG00000056291	2359	NPFFR2	10886	4	1	0	0	0
ENSG00000163739	1296	CXCL1	2919	4	1	0	0	0
ENSG00000138772	5123	ANXA3	306	4	1	0	0	0
ENSG00000273156	665	NA	NA	4	1	0	0	0
ENSG00000163624	4461	CDS1	1040	4	1	0	0	0
ENSG00000109339	9816	MAPK10	5602	4	1	0	0	0
ENSG00000163629	9496	PTPN13	5783	4	1	0	0	0
ENSG00000172238	2212	ATOH1	474	4	1	0	0	0
ENSG00000168743	6117	NPNT	255743	4	1	0	0	0
ENSG00000145362	18212	ANK2	287	4	1	0	0	0
ENSG00000174607	4699	UGT8	7368	4	1	0	0	0
ENSG00000172403	14034	SYNPO2	171024	4	1	0	0	0
ENSG00000138735	9775	PDE5A	8654	4	1	0	0	0
ENSG00000164070	11621	HSPA4L	22824	4	1	0	0	0
ENSG00000189184	6686	PCDH18	54510	4	1	0	0	0
ENSG00000170153	11007	RNF150	57484	4	1	0	0	0
ENSG00000248810	3750	NA	NA	4	1	0	0	0
ENSG00000151617	4238	EDNRA	1909	4	1	0	0	0
ENSG00000137460	6593	FHDC1	85462	4	1	0	0	0
ENSG00000109654	9333	TRIM2	23321	4	1	0	0	0
ENSG00000164303	4703	ENPP6	133121	4	1	0	0	0
ENSG00000109771	7360	LRP2BP	55805	4	1	0	0	0
ENSG00000168491	3388	CCDC110	256309	4	1	0	0	0
ENSG00000154553	9117	PDLIM3	27295	4	1	0	0	0
ENSG00000154556	16730	SORBS2	8470	4	1	0	0	0
ENSG00000278974	775	NA	NA	4	1	0	0	0
ENSG00000225138	4302	NA	NA	5	1	0	0	0
ENSG00000170561	3384	IRX2	153572	5	1	0	0	0
ENSG00000112902	12097	SEMA5A	9037	5	1	0	0	0
ENSG00000164237	3324	CMBL	134147	5	1	0	0	0
ENSG00000183580	4854	FBXL7	23194	5	1	0	0	0
ENSG00000145555	13963	MYO10	4651	5	1	0	0	0
ENSG00000133401	15642	PDZD2	23037	5	1	0	0	0
ENSG00000039560	7687	RAI14	26064	5	1	0	0	0
ENSG00000113594	11864	LIFR	3977	5	1	0	0	0
ENSG00000134363	2969	FST	10468	5	1	0	0	0
ENSG00000169271	784	HSPB3	8988	5	1	0	0	0
ENSG00000152931	9752	PART1	25859	5	1	0	0	0
ENSG00000280187	3094	NA	NA	5	1	0	0	0
ENSG00000152939	4898	MARVELD2	153562	5	1	0	0	0
ENSG00000205572	3051	SERF1A	8293	5	1	0	0	0
ENSG00000131711	12630	MAP1B	4131	5	1	0	0	0
ENSG00000177034	7916	MTX3	345778	5	1	0	0	0
ENSG00000174136	6671	RGMB	285704	5	1	0	0	0
ENSG00000145743	8125	FBXL17	64839	5	1	0	0	0
ENSG00000129595	8582	EPB41L4A	64097	5	1	0	0	0
ENSG00000092421	10956	SEMA6A	57556	5	1	0	0	0
ENSG00000164241	7190	C5orf63	401207	5	1	0	0	0
ENSG00000145794	9007	MEGF10	84466	5	1	0	0	0
ENSG00000198944	3211	SOWAHA	134548	5	1	0	0	0
ENSG00000145824	1975	CXCL14	9547	5	1	0	0	0
ENSG00000152377	6174	SPOCK1	6695	5	1	0	0	0
ENSG00000120729	2893	MYOT	9499	5	1	0	0	0
ENSG00000132563	3284	REEP2	51308	5	1	0	0	0
ENSG00000170464	6499	DNAJC18	202052	5	1	0	0	0
ENSG00000253159	4815	PCDHGA12	26025	5	1	0	0	0
ENSG00000091010	1182	POU4F3	5459	5	1	0	0	0
ENSG00000113657	7164	DPYSL3	1809	5	1	0	0	0
ENSG00000173210	7225	ABLIM3	22885	5	1	0	0	0
ENSG00000157510	4721	AFAP1L1	134265	5	1	0	0	0
ENSG00000145908	4411	ZNF300	91975	5	1	0	0	0
ENSG00000170271	7222	FAXDC2	10826	5	1	0	0	0
ENSG00000170231	1164	FABP6	2172	5	1	0	0	0
ENSG00000135083	4736	CCNJL	79616	5	1	0	0	0
ENSG00000184347	14260	SLIT3	6586	5	1	0	0	0
ENSG00000174705	7977	SH3PXD2B	285590	5	1	0	0	0
ENSG00000175414	11459	ARL10	285598	5	1	0	0	0
ENSG00000113763	4356	UNC5A	90249	5	1	0	0	0
ENSG00000131187	2769	F12	2161	5	1	0	0	0
ENSG00000165810	5565	BTNL9	153579	5	1	0	0	0
ENSG00000054598	3926	FOXC1	2296	6	1	0	0	0
ENSG00000272277	850	NA	NA	6	1	0	0	0
ENSG00000180537	4090	RNF182	221687	6	1	0	0	0
ENSG00000112183	3444	RBM24	221662	6	1	0	0	0
ENSG00000112186	3637	CAP2	10486	6	1	0	0	0
ENSG00000137177	11006	KIF13A	63971	6	1	0	0	0
ENSG00000172201	2344	ID4	3400	6	1	0	0	0
ENSG00000112293	4919	GPLD1	2822	6	1	0	0	0
ENSG00000189134	1639	NKAPL	222698	6	1	0	0	0
ENSG00000213886	1087	UBD	10537	6	1	0	0	0
ENSG00000204580	9122	DDR1	780	6	1	0	0	0
ENSG00000213760	2147	ATP6V1G2	534	6	1	0	0	0
ENSG00000204421	1103	LY6G6C	80740	6	1	0	0	0
ENSG00000244731	7191	C4A	720	6	1	0	0	0
ENSG00000224389	7116	C4B	721	6	1	0	0	0
ENSG00000112139	14187	MDGA1	266727	6	1	0	0	0
ENSG00000171462	2236	DLK2	65989	6	1	0	0	0
ENSG00000112715	14431	VEGFA	7422	6	1	0	0	0
ENSG00000112796	4264	ENPP5	59084	6	1	0	0	0
ENSG00000172348	3712	RCAN2	10231	6	1	0	0	0
ENSG00000225791	2546	TRAM2-AS1	401264	6	1	0	0	0
ENSG00000135338	5964	LCA5	167691	6	1	0	0	0
ENSG00000198478	4653	SH3BGRL2	83699	6	1	0	0	0
ENSG00000146242	6904	TPBG	7162	6	1	0	0	0
ENSG00000135299	8329	ANKRD6	22881	6	1	0	0	0
ENSG00000112276	5808	BVES	11149	6	1	0	0	0
ENSG00000225093	1212	NA	NA	6	1	0	0	0
ENSG00000185250	4481	PPIL6	285755	6	1	0	0	0
ENSG00000155085	10098	AK9	221264	6	1	0	0	0
ENSG00000112394	11237	SLC16A10	117247	6	1	0	0	0
ENSG00000146373	12779	RNF217	154214	6	1	0	0	0
ENSG00000111907	7595	TPD52L1	7164	6	1	0	0	0
ENSG00000154269	3885	ENPP3	5169	6	1	0	0	0
ENSG00000118523	2339	CTGF	1490	6	1	0	0	0
ENSG00000135525	5447	MAP7	9053	6	1	0	0	0
ENSG00000135540	8741	NHSL1	57224	6	1	0	0	0
ENSG00000164440	4937	TXLNB	167838	6	1	0	0	0
ENSG00000235652	6116	LOC100507557	100507557	6	1	0	0	0
ENSG00000091844	7899	RGS17	26575	6	1	0	0	0
ENSG00000153721	22895	CNKSR3	154043	6	1	0	0	0
ENSG00000146426	11532	TIAM2	26230	6	1	0	0	0
ENSG00000185345	4899	PARK2	5071	6	1	0	0	0
ENSG00000130396	13720	AFDN	4301	6	1	0	0	0
ENSG00000153303	5788	FRMD1	79981	6	1	0	0	0
ENSG00000164488	4223	DACT2	168002	6	1	0	0	0
ENSG00000197461	4151	PDGFA	5154	7	1	0	0	0
ENSG00000164877	8843	MICALL2	79778	7	1	0	0	0
ENSG00000164638	5811	SLC29A4	222962	7	1	0	0	0
ENSG00000182095	12572	TNRC18	84629	7	1	0	0	0
ENSG00000003147	4891	ICA1	3382	7	1	0	0	0
ENSG00000105855	15156	ITGB8	3696	7	1	0	0	0
ENSG00000136237	10245	RAPGEF5	9771	7	1	0	0	0
ENSG00000225792	882	LOC105375304	105375304	7	1	0	0	0
ENSG00000214870	1702	NA	NA	7	1	0	0	0
ENSG00000233429	1496	HOTAIRM1	100506311	7	1	0	0	0
ENSG00000106341	2384	PPP1R17	10842	7	1	0	0	0
ENSG00000122642	5170	FKBP9	11328	7	1	0	0	0
ENSG00000227544	2849	LOC100506725	100506725	7	1	0	0	0
ENSG00000241127	2569	YAE1D1	57002	7	1	0	0	0
ENSG00000106571	9239	GLI3	2737	7	1	0	0	0
ENSG00000058404	8159	CAMK2B	816	7	1	0	0	0
ENSG00000106078	14304	COBL	23242	7	1	0	0	0
ENSG00000146648	12961	EGFR	1956	7	1	0	0	0
ENSG00000183166	10032	CALN1	83698	7	1	0	0	0
ENSG00000188763	2338	FZD9	8326	7	1	0	0	0
ENSG00000176428	1626	VPS37D	155382	7	1	0	0	0
ENSG00000106089	3693	STX1A	6804	7	1	0	0	0
ENSG00000165171	1469	WBSCR27	155368	7	1	0	0	0
ENSG00000006704	6498	GTF2IRD1	9569	7	1	0	0	0
ENSG00000196275	7549	GTF2IRD2	84163	7	1	0	0	0
ENSG00000277053	7453	GTF2IP1	2970	7	1	0	0	0
ENSG00000214293	3100	APTR	100505854	7	1	0	0	0
ENSG00000234456	11625	MAGI2-AS3	100505881	7	1	0	0	0
ENSG00000153956	9010	CACNA2D1	781	7	1	0	0	0
ENSG00000186472	22873	PCLO	27445	7	1	0	0	0
ENSG00000157224	6741	CLDN12	9069	7	1	0	0	0
ENSG00000127990	2547	SGCE	8910	7	1	0	0	0
ENSG00000242265	6689	PEG10	23089	7	1	0	0	0
ENSG00000158528	11151	PPP1R9A	55607	7	1	0	0	0
ENSG00000105852	4040	PON3	5446	7	1	0	0	0
ENSG00000105880	1895	DLX5	1749	7	1	0	0	0
ENSG00000239521	4860	GATS	352954	7	1	0	0	0
ENSG00000146830	6709	GIGYF1	64599	7	1	0	0	0
ENSG00000169894	11374	MUC3A	4584	7	1	0	0	0
ENSG00000161040	4009	FBXL13	222235	7	1	0	0	0
ENSG00000128606	2674	LRRC17	10234	7	1	0	0	0
ENSG00000197258	1828	NA	NA	7	1	0	0	0
ENSG00000091136	8140	LAMB1	3912	7	1	0	0	0
ENSG00000091129	8193	NRCAM	4897	7	1	0	0	0
ENSG00000105971	6926	CAV2	858	7	1	0	0	0
ENSG00000227199	1889	ST7-AS1	93653	7	1	0	0	0
ENSG00000081803	6351	CADPS2	93664	7	1	0	0	0
ENSG00000273270	7054	NA	NA	7	1	0	0	0
ENSG00000240204	1035	SMKR1	100287482	7	1	0	0	0
ENSG00000128607	6622	KLHDC10	23008	7	1	0	0	0
ENSG00000122786	9843	CALD1	800	7	1	0	0	0
ENSG00000105894	1713	PTN	5764	7	1	0	0	0
ENSG00000157741	16386	UBN2	254048	7	1	0	0	0
ENSG00000236279	2527	CLEC2L	154790	7	1	0	0	0
ENSG00000146966	5148	DENND2A	27147	7	1	0	0	0
ENSG00000261115	10656	TMEM178B	100507421	7	1	0	0	0
ENSG00000050327	5818	ARHGEF5	7984	7	1	0	0	0
ENSG00000174469	10864	CNTNAP2	26047	7	1	0	0	0
ENSG00000106526	6460	ACTR3C	653857	7	1	0	0	0
ENSG00000055118	5877	KCNH2	3757	7	1	0	0	0
ENSG00000082014	5198	SMARCD3	6604	7	1	0	0	0
ENSG00000101871	9295	MID1	4281	X	1	0	0	0
ENSG00000087842	2512	PIR	8544	X	1	0	0	0
ENSG00000184368	4376	MAP7D2	256714	X	1	0	0	0
ENSG00000091482	1040	SMPX	23676	X	1	0	0	0
ENSG00000008056	3209	SYN1	6853	X	1	0	0	0
ENSG00000221994	3676	ZNF630	57232	X	1	0	0	0
ENSG00000102109	1363	PCSK1N	27344	X	1	0	0	0
ENSG00000147144	5318	CCDC120	90060	X	1	0	0	0
ENSG00000102003	5215	SYP	6855	X	1	0	0	0
ENSG00000102302	4275	FGD1	2245	X	1	0	0	0
ENSG00000204271	2222	SPIN3	169981	X	1	0	0	0
ENSG00000198455	5894	ZXDB	158586	X	1	0	0	0
ENSG00000213740	1160	NA	NA	X	1	0	0	0
ENSG00000237265	984	LOC100129291	100129291	X	1	0	0	0
ENSG00000067177	6350	PHKA1	5255	X	1	0	0	0
ENSG00000072133	8502	RPS6KA6	27330	X	1	0	0	0
ENSG00000184867	3589	ARMCX2	9823	X	1	0	0	0
ENSG00000133169	864	BEX1	55859	X	1	0	0	0
ENSG00000182916	1177	TCEAL7	56849	X	1	0	0	0
ENSG00000133131	6055	MORC4	79710	X	1	0	0	0
ENSG00000176076	1473	KCNE5	23630	X	1	0	0	0
ENSG00000077274	3568	CAPN6	827	X	1	0	0	0
ENSG00000102038	4363	SMARCA1	6594	X	1	0	0	0
ENSG00000122126	5779	OCRL	4952	X	1	0	0	0
ENSG00000147256	3173	ARHGAP36	158763	X	1	0	0	0
ENSG00000147255	6818	IGSF1	3547	X	1	0	0	0
ENSG00000076716	4960	GPC4	2239	X	1	0	0	0
ENSG00000212747	2026	FAM127C	441518	X	1	0	0	0
ENSG00000173275	5330	ZNF449	203523	X	1	0	0	0
ENSG00000130032	6364	PRRG3	79057	X	1	0	0	0
ENSG00000147378	1072	FATE1	89885	X	1	0	0	0
ENSG00000130821	5498	SLC6A8	6535	X	1	0	0	0
ENSG00000130827	11710	PLXNA3	55558	X	1	0	0	0
ENSG00000176595	6710	KBTBD11	9920	8	1	0	0	0
ENSG00000091879	6775	ANGPT2	285	8	1	0	0	0
ENSG00000104723	5190	TUSC3	7991	8	1	0	0	0
ENSG00000155970	4606	MICU3	286097	8	1	0	0	0
ENSG00000129422	12010	MTUS1	57509	8	1	0	0	0
ENSG00000156011	15213	PSD3	23362	8	1	0	0	0
ENSG00000061337	5706	LZTS1	11178	8	1	0	0	0
ENSG00000158856	4473	DMTN	2039	8	1	0	0	0
ENSG00000168490	4170	PHYHIP	9796	8	1	0	0	0
ENSG00000134013	5707	LOXL2	4017	8	1	0	0	0
ENSG00000168077	4031	SCARA3	51435	8	1	0	0	0
ENSG00000157110	8931	RBPMS	11030	8	1	0	0	0
ENSG00000253457	955	SMIM18	100507341	8	1	0	0	0
ENSG00000133878	2052	DUSP26	78986	8	1	0	0	0
ENSG00000183779	3349	ZNF703	80139	8	1	0	0	0
ENSG00000147465	3767	STAR	6770	8	1	0	0	0
ENSG00000029534	10799	ANK1	286	8	1	0	0	0
ENSG00000019549	2282	SNAI2	6591	8	1	0	0	0
ENSG00000254285	1449	NA	NA	8	1	0	0	0
ENSG00000172817	2282	CYP7B1	9420	8	1	0	0	0
ENSG00000147570	2937	DNAJC5B	85479	8	1	0	0	0
ENSG00000147573	3081	TRIM55	84675	8	1	0	0	0
ENSG00000104313	5170	EYA1	2138	8	1	0	0	0
ENSG00000235531	6284	MSC-AS1	100132891	8	1	0	0	0
ENSG00000104369	4378	JPH1	56704	8	1	0	0	0
ENSG00000091656	15687	ZFHX4	79776	8	1	0	0	0
ENSG00000104435	2362	STMN2	11075	8	1	0	0	0
ENSG00000164684	15008	ZNF704	619279	8	1	0	0	0
ENSG00000079102	13535	RUNX1T1	862	8	1	0	0	0
ENSG00000164953	8281	TMEM67	91147	8	1	0	0	0
ENSG00000104413	4875	ESRP1	54845	8	1	0	0	0
ENSG00000164929	3997	BAALC	79870	8	1	0	0	0
ENSG00000247081	3877	BAALC-AS1	100499183	8	1	0	0	0
ENSG00000147642	7024	SYBU	55638	8	1	0	0	0
ENSG00000147676	3430	MAL2	114569	8	1	0	0	0
ENSG00000187955	8647	COL14A1	7373	8	1	0	0	0
ENSG00000198576	2991	ARC	23237	8	1	0	0	0
ENSG00000234616	11229	JRK	8629	8	1	0	0	0
ENSG00000167656	1553	LY6D	8581	8	1	0	0	0
ENSG00000255224	1264	NA	NA	8	1	0	0	0
ENSG00000173253	2925	DMRT2	10655	9	1	0	0	0
ENSG00000153707	11045	PTPRD	5789	9	1	0	0	0
ENSG00000153714	2132	LURAP1L	286343	9	1	0	0	0
ENSG00000107186	11273	MPDZ	8777	9	1	0	0	0
ENSG00000147862	10514	NFIB	4781	9	1	0	0	0
ENSG00000234297	996	NA	NA	9	1	0	0	0
ENSG00000155158	12208	TTC39B	158219	9	1	0	0	0
ENSG00000147883	4058	CDKN2B	1030	9	1	0	0	0
ENSG00000137070	4271	IL11RA	3590	9	1	0	0	0
ENSG00000137077	924	CCL21	6366	9	1	0	0	0
ENSG00000107338	2783	SHB	6461	9	1	0	0	0
ENSG00000147996	12708	CBWD5	220869	9	1	0	0	0
ENSG00000165072	3854	MAMDC2	256691	9	1	0	0	0
ENSG00000135048	9625	TMEM2	23670	9	1	0	0	0
ENSG00000106772	14656	PRUNE2	158471	9	1	0	0	0
ENSG00000156049	2721	GNA14	9630	9	1	0	0	0
ENSG00000165105	6649	RASEF	158158	9	1	0	0	0
ENSG00000172159	6486	FRMD3	257019	9	1	0	0	0
ENSG00000165115	5140	KIF27	55582	9	1	0	0	0
ENSG00000180447	2827	GAS1	2619	9	1	0	0	0
ENSG00000156345	5727	CDK20	23552	9	1	0	0	0
ENSG00000165238	13198	WNK2	65268	9	1	0	0	0
ENSG00000170681	2615	MURC	347273	9	1	0	0	0
ENSG00000203396	1077	NA	NA	9	1	0	0	0
ENSG00000148143	12259	ZNF462	58499	9	1	0	0	0
ENSG00000070159	9995	PTPN3	5774	9	1	0	0	0
ENSG00000173258	5738	ZNF483	158399	9	1	0	0	0
ENSG00000119457	2502	SLC46A2	57864	9	1	0	0	0
ENSG00000041982	9636	TNC	3371	9	1	0	0	0
ENSG00000148219	8290	ASTN2	23245	9	1	0	0	0
ENSG00000136828	10507	RALGPS1	9649	9	1	0	0	0
ENSG00000136830	4629	FAM129B	64855	9	1	0	0	0
ENSG00000106992	2667	AK1	203	9	1	0	0	0
ENSG00000188483	2711	IER5L	389792	9	1	0	0	0
ENSG00000148344	1896	PTGES	9536	9	1	0	0	0
ENSG00000107130	5289	NCS1	23413	9	1	0	0	0
ENSG00000126878	5299	AIF1L	83543	9	1	0	0	0
ENSG00000196358	7845	NTNG2	84628	9	1	0	0	0
ENSG00000123454	2764	DBH	1621	9	1	0	0	0
ENSG00000225756	2139	DBH-AS1	138948	9	1	0	0	0
ENSG00000130558	6302	OLFM1	10439	9	1	0	0	0
ENSG00000176058	5338	TPRN	286262	9	1	0	0	0
ENSG00000184363	3787	PKP3	11187	11	1	0	0	0
ENSG00000247095	2321	MIR210HG	100506211	11	1	0	0	0
ENSG00000177685	3913	CRACR2B	283229	11	1	0	0	0
ENSG00000184956	8428	MUC6	4588	11	1	0	0	0
ENSG00000184545	4616	DUSP8	1850	11	1	0	0	0
ENSG00000130595	2567	TNNT3	7140	11	1	0	0	0
ENSG00000130600	2825	H19	283120	11	1	0	0	0
ENSG00000167244	6979	IGF2	3481	11	1	0	0	0
ENSG00000129757	2586	CDKN1C	1028	11	1	0	0	0
ENSG00000244734	1179	HBB	3043	11	1	0	0	0
ENSG00000166405	7657	RIC3	79608	11	1	0	0	0
ENSG00000166444	14267	ST5	6764	11	1	0	0	0
ENSG00000176029	2607	C11orf16	56673	11	1	0	0	0
ENSG00000133812	16767	SBF2	81846	11	1	0	0	0
ENSG00000110328	3627	GALNT18	374378	11	1	0	0	0
ENSG00000050165	5059	DKK3	27122	11	1	0	0	0
ENSG00000197702	8294	PARVA	55742	11	1	0	0	0
ENSG00000187079	10379	TEAD1	7003	11	1	0	0	0
ENSG00000134339	2227	SAA2	6289	11	1	0	0	0
ENSG00000165973	5309	NELL1	4745	11	1	0	0	0
ENSG00000148935	3529	GAS2	2620	11	1	0	0	0
ENSG00000169550	3356	MUC15	143662	11	1	0	0	0
ENSG00000205213	6340	LGR4	55366	11	1	0	0	0
ENSG00000066382	8197	MPPED2	744	11	1	0	0	0
ENSG00000121690	3326	DEPDC7	91614	11	1	0	0	0
ENSG00000187479	2373	C11orf96	387763	11	1	0	0	0
ENSG00000157570	5871	TSPAN18	90139	11	1	0	0	0
ENSG00000121653	3498	MAPK8IP1	9479	11	1	0	0	0
ENSG00000180720	1511	CHRM4	1132	11	1	0	0	0
ENSG00000165912	2752	PACSIN3	29763	11	1	0	0	0
ENSG00000172247	1664	C1QTNF4	114900	11	1	0	0	0
ENSG00000165923	5483	AGBL2	79841	11	1	0	0	0
ENSG00000149115	7149	TNKS1BP1	85456	11	1	0	0	0
ENSG00000186907	2387	RTN4RL2	349667	11	1	0	0	0
ENSG00000166959	2583	MS4A8	83661	11	1	0	0	0
ENSG00000006118	7271	TMEM132A	54972	11	1	0	0	0
ENSG00000167987	3960	VPS37C	55048	11	1	0	0	0
ENSG00000204950	2219	LRRC10B	390205	11	1	0	0	0
ENSG00000188070	5948	C11orf95	65998	11	1	0	0	0
ENSG00000162300	2784	ZFPL1	7542	11	1	0	0	0
ENSG00000149798	2224	CDC42EP2	10435	11	1	0	0	0
ENSG00000174871	2069	CNIH2	254263	11	1	0	0	0
ENSG00000173898	9137	SPTBN2	6712	11	1	0	0	0
ENSG00000069482	1300	GAL	51083	11	1	0	0	0
ENSG00000085733	6949	CTTN	2017	11	1	0	0	0
ENSG00000149243	5041	KLHL35	283212	11	1	0	0	0
ENSG00000171533	6433	MAP6	4135	11	1	0	0	0
ENSG00000137474	10145	MYO7A	4647	11	1	0	0	0
ENSG00000178301	2396	AQP11	282679	11	1	0	0	0
ENSG00000151364	2702	KCTD14	65987	11	1	0	0	0
ENSG00000149256	16332	TENM4	26011	11	1	0	0	0
ENSG00000150672	16089	DLG2	1740	11	1	0	0	0
ENSG00000150687	11725	PRSS23	11098	11	1	0	0	0
ENSG00000166025	10035	AMOTL1	154810	11	1	0	0	0
ENSG00000165895	6944	ARHGAP42	143872	11	1	0	0	0
ENSG00000170647	1953	TMEM133	83935	11	1	0	0	0
ENSG00000110318	8191	CEP126	57562	11	1	0	0	0
ENSG00000137693	6296	YAP1	10413	11	1	0	0	0
ENSG00000187240	14284	DYNC2H1	79659	11	1	0	0	0
ENSG00000170290	906	SLN	6588	11	1	0	0	0
ENSG00000149289	9719	ZC3H12C	85463	11	1	0	0	0
ENSG00000109846	3034	CRYAB	1410	11	1	0	0	0
ENSG00000150764	8509	DIXDC1	85458	11	1	0	0	0
ENSG00000149591	3917	TAGLN	6876	11	1	0	0	0
ENSG00000076706	7422	MCAM	4162	11	1	0	0	0
ENSG00000137699	10218	TRIM29	23650	11	1	0	0	0
ENSG00000196914	24404	ARHGEF12	23365	11	1	0	0	0
ENSG00000064199	5205	SPA17	53340	11	1	0	0	0
ENSG00000120471	3445	TP53AIP1	63970	11	1	0	0	0
ENSG00000151240	8608	DIP2C	22982	10	1	0	0	0
ENSG00000151468	3683	CCDC3	83643	10	1	0	0	0
ENSG00000197889	1407	MEIG1	644890	10	1	0	0	0
ENSG00000078114	13654	NEBL	10529	10	1	0	0	0
ENSG00000077327	3887	SPAG6	9576	10	1	0	0	0
ENSG00000120549	10392	KIAA1217	56243	10	1	0	0	0
ENSG00000107863	10473	ARHGAP21	57584	10	1	0	0	0
ENSG00000099256	2329	PRTFDC1	56952	10	1	0	0	0
ENSG00000169126	4773	ARMC4	55130	10	1	0	0	0
ENSG00000095739	2314	BAMBI	25805	10	1	0	0	0
ENSG00000198105	7289	ZNF248	57209	10	1	0	0	0
ENSG00000107562	6077	CXCL12	6387	10	1	0	0	0
ENSG00000264230	7179	LINC00842	643650	10	1	0	0	0
ENSG00000265190	4955	ANXA8	653145	10	1	0	0	0
ENSG00000165633	8633	VSTM4	196740	10	1	0	0	0
ENSG00000204147	4309	ASAH2B	653308	10	1	0	0	0
ENSG00000148541	6753	FAM13C	220965	10	1	0	0	0
ENSG00000151150	25614	ANK3	288	10	1	0	0	0
ENSG00000272767	1335	JMJD1C-AS1	84989	10	1	0	0	0
ENSG00000197467	5761	COL13A1	1305	10	1	0	0	0
ENSG00000138316	5269	ADAMTS14	140766	10	1	0	0	0
ENSG00000107731	6841	UNC5B	219699	10	1	0	0	0
ENSG00000166317	5147	SYNPO2L	79933	10	1	0	0	0
ENSG00000122367	6676	LDB3	11155	10	1	0	0	0
ENSG00000173267	1247	SNCG	6623	10	1	0	0	0
ENSG00000165338	11408	HECTD2	143279	10	1	0	0	0
ENSG00000107864	7928	CPEB3	22849	10	1	0	0	0
ENSG00000095637	10819	SORBS1	10580	10	1	0	0	0
ENSG00000171160	2512	MORN4	118812	10	1	0	0	0
ENSG00000186862	5821	PDZD7	79955	10	1	0	0	0
ENSG00000120049	3294	KCNIP2	30819	10	1	0	0	0
ENSG00000148798	3231	INA	9118	10	1	0	0	0
ENSG00000107957	11756	SH3PXD2A	9644	10	1	0	0	0
ENSG00000065618	6426	COL17A1	1308	10	1	0	0	0
ENSG00000065621	9921	GSTO2	119391	10	1	0	0	0
ENSG00000228261	954	NA	NA	10	1	0	0	0
ENSG00000148737	4935	TCF7L2	6934	10	1	0	0	0
ENSG00000165816	3301	VWA2	340706	10	1	0	0	0
ENSG00000151892	9678	GFRA1	2674	10	1	0	0	0
ENSG00000225302	5012	NA	NA	10	1	0	0	0
ENSG00000138162	18835	TACC2	10579	10	1	0	0	0
ENSG00000107679	23986	PLEKHA1	59338	10	1	0	0	0
ENSG00000121898	4859	CPXM2	119587	10	1	0	0	0
ENSG00000203780	3384	FANK1	92565	10	1	0	0	0
ENSG00000150760	8142	DOCK1	1793	10	1	0	0	0
ENSG00000108001	4623	EBF3	253738	10	1	0	0	0
ENSG00000176769	5258	TCERG1L	256536	10	1	0	0	0
ENSG00000148814	9910	LRRC27	80313	10	1	0	0	0
ENSG00000120645	7686	IQSEC3	440073	12	1	0	0	0
ENSG00000053702	2803	NRIP2	83714	12	1	0	0	0
ENSG00000197905	2272	TEAD4	7004	12	1	0	0	0
ENSG00000182326	6462	C1S	716	12	1	0	0	0
ENSG00000159403	5672	C1R	715	12	1	0	0	0
ENSG00000139194	1369	RBP5	83758	12	1	0	0	0
ENSG00000139182	6865	CLSTN3	9746	12	1	0	0	0
ENSG00000173391	3057	OLR1	4973	12	1	0	0	0
ENSG00000111266	5724	DUSP16	80824	12	1	0	0	0
ENSG00000111341	2639	MGP	4256	12	1	0	0	0
ENSG00000048540	10268	LMO3	55885	12	1	0	0	0
ENSG00000134548	3359	SPX	80763	12	1	0	0	0
ENSG00000256923	424	NA	NA	12	1	0	0	0
ENSG00000246695	3981	NA	NA	12	1	0	0	0
ENSG00000123096	6821	SSPN	8082	12	1	0	0	0
ENSG00000247903	2549	NA	NA	12	1	0	0	0
ENSG00000177359	5460	OVOS2	144203	12	1	0	0	0
ENSG00000139173	3440	TMEM117	84216	12	1	0	0	0
ENSG00000167535	7153	CACNB3	784	12	1	0	0	0
ENSG00000135519	4265	KCNH3	23416	12	1	0	0	0
ENSG00000110844	9444	PRPF40B	25766	12	1	0	0	0
ENSG00000135472	6057	FAIM2	23017	12	1	0	0	0
ENSG00000167588	3991	GPD1	2819	12	1	0	0	0
ENSG00000135503	5690	ACVR1B	91	12	1	0	0	0
ENSG00000135480	4093	KRT7	3855	12	1	0	0	0
ENSG00000170442	2394	KRT86	3892	12	1	0	0	0
ENSG00000205426	1929	KRT81	3887	12	1	0	0	0
ENSG00000172867	2522	KRT2	3849	12	1	0	0	0
ENSG00000139631	4390	CSAD	51380	12	1	0	0	0
ENSG00000179899	3061	NA	NA	12	1	0	0	0
ENSG00000135424	6373	ITGA7	3679	12	1	0	0	0
ENSG00000065361	8658	ERBB3	2065	12	1	0	0	0
ENSG00000185633	2806	NDUFA4L2	56901	12	1	0	0	0
ENSG00000139263	5893	LRIG3	121227	12	1	0	0	0
ENSG00000196935	26641	SRGAP1	57522	12	1	0	0	0
ENSG00000239335	623	LLPH-AS1	103625681	12	1	0	0	0
ENSG00000127325	6863	BEST3	144453	12	1	0	0	0
ENSG00000139289	8069	PHLDA1	22822	12	1	0	0	0
ENSG00000175183	5873	CSRP2	1466	12	1	0	0	0
ENSG00000011465	12847	DCN	1634	12	1	0	0	0
ENSG00000246985	3816	SOCS2-AS1	144481	12	1	0	0	0
ENSG00000196091	7385	MYBPC1	4604	12	1	0	0	0
ENSG00000139352	2472	ASCL1	429	12	1	0	0	0
ENSG00000074590	7008	NUAK1	9891	12	1	0	0	0
ENSG00000110921	6473	MVK	4598	12	1	0	0	0
ENSG00000139438	3722	FAM222A	84915	12	1	0	0	0
ENSG00000111245	1362	MYL2	4633	12	1	0	0	0
ENSG00000166578	2460	IQCD	115811	12	1	0	0	0
ENSG00000135116	6853	HRK	8739	12	1	0	0	0
ENSG00000171435	18294	KSR2	283455	12	1	0	0	0
ENSG00000152137	2860	HSPB8	26353	12	1	0	0	0
ENSG00000188735	8449	TMEM120B	144404	12	1	0	0	0
ENSG00000158113	2775	LRRC43	254050	12	1	0	0	0
ENSG00000235423	1756	NA	NA	12	1	0	0	0
ENSG00000183495	18705	EP400	57634	12	1	0	0	0
ENSG00000187848	1969	P2RX2	22953	12	1	0	0	0
ENSG00000233325	617	NA	NA	13	1	0	0	0
ENSG00000180730	2860	SHISA2	387914	13	1	0	0	0
ENSG00000172915	11949	NBEA	26960	13	1	0	0	0
ENSG00000133083	14375	DCLK1	9201	13	1	0	0	0
ENSG00000133101	2400	CCNA1	8900	13	1	0	0	0
ENSG00000214455	915	NA	NA	13	1	0	0	0
ENSG00000150510	6702	FAM124A	220108	13	1	0	0	0
ENSG00000152192	4547	POU4F1	5457	13	1	0	0	0
ENSG00000080166	7543	DCT	1638	13	1	0	0	0
ENSG00000247400	3010	DNAJC3-AS1	100289274	13	1	0	0	0
ENSG00000088387	13945	DOCK9	23348	13	1	0	0	0
ENSG00000139800	4639	ZIC5	85416	13	1	0	0	0
ENSG00000175198	6171	PCCA	5095	13	1	0	0	0
ENSG00000102452	8951	NALCN	259232	13	1	0	0	0
ENSG00000134871	8706	COL4A2	1284	13	1	0	0	0
ENSG00000126217	23148	MCF2L	23263	13	1	0	0	0
ENSG00000153531	2313	ADPRHL1	113622	13	1	0	0	0
ENSG00000165801	8189	ARHGEF40	55701	14	1	0	0	0
ENSG00000165821	5382	SALL2	6297	14	1	0	0	0
ENSG00000139890	2305	REM2	161253	14	1	0	0	0
ENSG00000129474	5979	AJUBA	84962	14	1	0	0	0
ENSG00000092096	4278	SLC22A17	51310	14	1	0	0	0
ENSG00000139914	1355	FITM1	161247	14	1	0	0	0
ENSG00000168952	8067	STXBP6	29091	14	1	0	0	0
ENSG00000197358	1585	NA	NA	14	1	0	0	0
ENSG00000176165	4890	FOXG1	2290	14	1	0	0	0
ENSG00000186960	2772	LINC01551	387978	14	1	0	0	0
ENSG00000258661	2613	NA	NA	14	1	0	0	0
ENSG00000198807	6035	PAX9	5083	14	1	0	0	0
ENSG00000100505	8945	TRIM9	114088	14	1	0	0	0
ENSG00000139926	9416	FRMD6	122786	14	1	0	0	0
ENSG00000073712	8510	FERMT2	10979	14	1	0	0	0
ENSG00000126778	5430	SIX1	6495	14	1	0	0	0
ENSG00000182107	4471	TMEM30B	161291	14	1	0	0	0
ENSG00000176153	1499	GPX2	2877	14	1	0	0	0
ENSG00000258813	1000	NA	NA	14	1	0	0	0
ENSG00000119661	8884	DNAL1	83544	14	1	0	0	0
ENSG00000119723	6686	COQ6	51004	14	1	0	0	0
ENSG00000119636	4620	BBOF1	80127	14	1	0	0	0
ENSG00000198208	7617	RPS6KL1	83694	14	1	0	0	0
ENSG00000119630	5962	PGF	5228	14	1	0	0	0
ENSG00000119699	4914	TGFB3	7043	14	1	0	0	0
ENSG00000100583	2616	SAMD15	161394	14	1	0	0	0
ENSG00000165914	21268	TTC7B	145567	14	1	0	0	0
ENSG00000100784	27726	RPS6KA5	9252	14	1	0	0	0
ENSG00000100604	3102	CHGA	1113	14	1	0	0	0
ENSG00000227051	7966	C14orf132	56967	14	1	0	0	0
ENSG00000090061	8220	CCNK	8812	14	1	0	0	0
ENSG00000066629	8899	EML1	2009	14	1	0	0	0
ENSG00000185559	5312	DLK1	8788	14	1	0	0	0
ENSG00000214548	15769	MEG3	55384	14	1	0	0	0
ENSG00000196663	9384	TECPR2	9895	14	1	0	0	0
ENSG00000198752	7958	CDC42BPB	9578	14	1	0	0	0
ENSG00000088808	9031	PPP1R13B	23368	14	1	0	0	0
ENSG00000166183	6125	ASPG	374569	14	1	0	0	0
ENSG00000140104	5225	C14orf79	122616	14	1	0	0	0
ENSG00000184916	6397	JAG2	3714	14	1	0	0	0
ENSG00000273173	1175	SNURF	8926	15	1	0	0	0
ENSG00000224078	36573	NA	NA	15	1	0	0	0
ENSG00000186297	4154	GABRA5	2558	15	1	0	0	0
ENSG00000104067	11265	TJP1	7082	15	1	0	0	0
ENSG00000175265	6750	GOLGA8A	23015	15	1	0	0	0
ENSG00000186073	9009	C15orf41	84529	15	1	0	0	0
ENSG00000134138	10798	MEIS2	4212	15	1	0	0	0
ENSG00000166073	5128	GPR176	11245	15	1	0	0	0
ENSG00000261183	1239	LOC102724362	102724362	15	1	0	0	0
ENSG00000128917	4753	DLL4	54567	15	1	0	0	0
ENSG00000092445	10945	TYRO3	7301	15	1	0	0	0
ENSG00000205771	3925	CATSPER2P1	440278	15	1	0	0	0
ENSG00000137857	8784	DUOX1	53905	15	1	0	0	0
ENSG00000140284	2802	SLC27A2	11001	15	1	0	0	0
ENSG00000128872	11636	TMOD2	29767	15	1	0	0	0
ENSG00000128849	8663	CGNL1	84952	15	1	0	0	0
ENSG00000166035	5184	LIPC	3990	15	1	0	0	0
ENSG00000205502	1579	C2CD4B	388125	15	1	0	0	0
ENSG00000140416	12492	TPM1	7168	15	1	0	0	0
ENSG00000197361	3614	FBXL22	283807	15	1	0	0	0
ENSG00000157890	9828	MEGF11	84465	15	1	0	0	0
ENSG00000103599	7108	IQCH	64799	15	1	0	0	0
ENSG00000259673	6732	IQCH-AS1	100506686	15	1	0	0	0
ENSG00000103647	3998	CORO2B	10391	15	1	0	0	0
ENSG00000166173	5554	LARP6	55323	15	1	0	0	0
ENSG00000067141	8117	NEO1	4756	15	1	0	0	0
ENSG00000129038	3637	LOXL1	4016	15	1	0	0	0
ENSG00000173548	8008	SNX33	257364	15	1	0	0	0
ENSG00000166426	993	CRABP1	1381	15	1	0	0	0
ENSG00000172379	7741	ARNT2	9915	15	1	0	0	0
ENSG00000259429	1855	UBE2Q2P2	100134869	15	1	0	0	0
ENSG00000197978	6576	GOLGA6L9	440295	15	1	0	0	0
ENSG00000103723	8866	AP3B2	8120	15	1	0	0	0
ENSG00000157823	9237	AP3S2	10239	15	1	0	0	0
ENSG00000185551	6459	NR2F2	7026	15	1	0	0	0
ENSG00000140443	13509	IGF1R	3480	15	1	0	0	0
ENSG00000184254	5772	ALDH1A3	220	15	1	0	0	0
ENSG00000140479	13175	PCSK6	5046	15	1	0	0	0
ENSG00000188536	856	HBA2	3040	16	1	0	0	0
ENSG00000103269	1884	RHBDL1	9028	16	1	0	0	0
ENSG00000260807	3905	LMF1	64788	16	1	0	0	0
ENSG00000005513	4432	SOX8	30812	16	1	0	0	0
ENSG00000007516	6146	BAIAP3	8938	16	1	0	0	0
ENSG00000059145	7494	UNKL	64718	16	1	0	0	0
ENSG00000007545	8373	CRAMP1	57585	16	1	0	0	0
ENSG00000099769	2363	IGFALS	3483	16	1	0	0	0
ENSG00000167964	2488	RAB26	25837	16	1	0	0	0
ENSG00000162065	9241	TBC1D24	57465	16	1	0	0	0
ENSG00000272079	1269	NA	NA	16	1	0	0	0
ENSG00000213937	2050	CLDN9	9080	16	1	0	0	0
ENSG00000085644	6443	ZNF213	7760	16	1	0	0	0
ENSG00000213853	8718	EMP2	2013	16	1	0	0	0
ENSG00000186260	16578	MKL2	57496	16	1	0	0	0
ENSG00000103550	7761	KNOP1	400506	16	1	0	0	0
ENSG00000174628	4993	IQCK	124152	16	1	0	0	0
ENSG00000103404	12017	USP31	57478	16	1	0	0	0
ENSG00000176046	5674	NUPR1	26471	16	1	0	0	0
ENSG00000196296	4587	ATP2A1	487	16	1	0	0	0
ENSG00000238045	4039	NA	NA	16	1	0	0	0
ENSG00000052344	3010	PRSS8	5652	16	1	0	0	0
ENSG00000169900	861	PYDC1	260434	16	1	0	0	0
ENSG00000140682	5403	TGFB1I1	7041	16	1	0	0	0
ENSG00000102935	8997	ZNF423	23090	16	1	0	0	0
ENSG00000103460	5031	TOX3	27324	16	1	0	0	0
ENSG00000159387	3399	IRX6	79190	16	1	0	0	0
ENSG00000103021	5927	CCDC113	29070	16	1	0	0	0
ENSG00000103034	9647	NDRG4	65009	16	1	0	0	0
ENSG00000183723	8117	CMTM4	146223	16	1	0	0	0
ENSG00000062038	6236	CDH3	1001	16	1	0	0	0
ENSG00000157322	6140	CLEC18A	348174	16	1	0	0	0
ENSG00000157368	2233	IL34	146433	16	1	0	0	0
ENSG00000140832	6446	MARVELD3	91862	16	1	0	0	0
ENSG00000224470	8542	ATXN1L	342371	16	1	0	0	0
ENSG00000140839	3143	CLEC18B	497190	16	1	0	0	0
ENSG00000050820	9178	BCAR1	9564	16	1	0	0	0
ENSG00000178573	6976	MAF	4094	16	1	0	0	0
ENSG00000166446	8557	CDYL2	124359	16	1	0	0	0
ENSG00000166455	2376	C16orf46	123775	16	1	0	0	0
ENSG00000184860	11911	SDR42E1	93517	16	1	0	0	0
ENSG00000140945	11217	CDH13	1012	16	1	0	0	0
ENSG00000166558	1819	SLC38A8	146167	16	1	0	0	0
ENSG00000170100	11273	ZNF778	197320	16	1	0	0	0
ENSG00000075399	3428	VPS9D1	9605	16	1	0	0	0
ENSG00000003249	4791	DBNDD1	79007	16	1	0	0	0
ENSG00000187624	2710	C17orf97	400566	17	1	0	0	0
ENSG00000167693	5880	NXN	64359	17	1	0	0	0
ENSG00000262003	820	LOC101927727	101927727	17	1	0	0	0
ENSG00000177374	8108	HIC1	3090	17	1	0	0	0
ENSG00000070366	10554	SMG6	23293	17	1	0	0	0
ENSG00000004660	7424	CAMKK1	84254	17	1	0	0	0
ENSG00000180787	5206	ZFP3	124961	17	1	0	0	0
ENSG00000180626	5314	ZNF594	84622	17	1	0	0	0
ENSG00000129194	1541	SOX15	6665	17	1	0	0	0
ENSG00000133020	6041	MYH8	4626	17	1	0	0	0
ENSG00000109063	6684	MYH3	4621	17	1	0	0	0
ENSG00000006740	9281	ARHGAP44	9912	17	1	0	0	0
ENSG00000187607	6754	ZNF286A	57335	17	1	0	0	0
ENSG00000072134	8517	EPN2	22905	17	1	0	0	0
ENSG00000108641	3522	B9D1	27077	17	1	0	0	0
ENSG00000212719	8760	C17orf51	339263	17	1	0	0	0
ENSG00000141068	11750	KSR1	8844	17	1	0	0	0
ENSG00000087095	5290	NLK	51701	17	1	0	0	0
ENSG00000004139	11137	SARM1	23098	17	1	0	0	0
ENSG00000076351	7838	SLC46A1	113235	17	1	0	0	0
ENSG00000109101	3637	FOXN1	8456	17	1	0	0	0
ENSG00000214708	1599	LOC105371730	105371730	17	1	0	0	0
ENSG00000176658	8188	MYO1D	4642	17	1	0	0	0
ENSG00000006042	5187	TMEM98	26022	17	1	0	0	0
ENSG00000181291	4583	TMEM132E	124842	17	1	0	0	0
ENSG00000161381	9277	PLXDC1	57125	17	1	0	0	0
ENSG00000067191	7094	CACNB1	782	17	1	0	0	0
ENSG00000131771	4554	PPP1R1B	84152	17	1	0	0	0
ENSG00000141736	10321	ERBB2	2064	17	1	0	0	0
ENSG00000141738	3597	GRB7	2886	17	1	0	0	0
ENSG00000108352	5711	RAPGEFL1	51195	17	1	0	0	0
ENSG00000094796	1596	KRT31	3881	17	1	0	0	0
ENSG00000171401	2913	KRT13	3860	17	1	0	0	0
ENSG00000171346	7069	KRT15	3866	17	1	0	0	0
ENSG00000177469	3828	PTRF	284119	17	1	0	0	0
ENSG00000108830	4353	RND2	8153	17	1	0	0	0
ENSG00000260793	2012	NA	NA	17	1	0	0	0
ENSG00000108309	4919	RUNDC3A	10900	17	1	0	0	0
ENSG00000073670	4770	ADAM11	4185	17	1	0	0	0
ENSG00000131097	861	HIGD1B	51751	17	1	0	0	0
ENSG00000186868	14920	MAPT	4137	17	1	0	0	0
ENSG00000228696	4219	ARL17A	51326	17	1	0	0	0
ENSG00000198336	1636	MYL4	4635	17	1	0	0	0
ENSG00000005884	9802	ITGA3	3675	17	1	0	0	0
ENSG00000167100	7016	SAMD14	201191	17	1	0	0	0
ENSG00000141198	7275	TOM1L1	10040	17	1	0	0	0
ENSG00000108375	7505	RNF43	54894	17	1	0	0	0
ENSG00000108387	8012	2004-09-01	5414	17	1	0	0	0
ENSG00000121101	5325	TEX14	56155	17	1	0	0	0
ENSG00000175175	6542	PPM1E	22843	17	1	0	0	0
ENSG00000170921	22866	TANC2	26115	17	1	0	0	0
ENSG00000173826	4211	KCNH6	81033	17	1	0	0	0
ENSG00000213218	1827	CSH2	1443	17	1	0	0	0
ENSG00000136488	1660	CSH1	1442	17	1	0	0	0
ENSG00000267023	3815	NA	NA	17	1	0	0	0
ENSG00000154265	13158	ABCA5	23461	17	1	0	0	0
ENSG00000125398	3935	SOX9	6662	17	1	0	0	0
ENSG00000227036	8615	LINC00511	400619	17	1	0	0	0
ENSG00000180616	7852	SSTR2	6752	17	1	0	0	0
ENSG00000196169	5640	KIF19	124602	17	1	0	0	0
ENSG00000170412	8005	GPRC5C	55890	17	1	0	0	0
ENSG00000167861	6196	HID1	283987	17	1	0	0	0
ENSG00000177303	5823	CASKIN2	57513	17	1	0	0	0
ENSG00000187997	2763	C17orf99	100141515	17	1	0	0	0
ENSG00000167291	11555	TBC1D16	125058	17	1	0	0	0
ENSG00000182676	1449	PPP1R27	116729	17	1	0	0	0
ENSG00000265688	1895	MAFG-AS1	92659	17	1	0	0	0
ENSG00000141579	3713	ZNF750	79755	17	1	0	0	0
ENSG00000170579	12106	DLGAP1	9229	18	1	0	0	0
ENSG00000154655	7959	L3MBTL4	91133	18	1	0	0	0
ENSG00000229442	1586	NA	NA	18	1	0	0	0
ENSG00000206418	2467	RAB12	201475	18	1	0	0	0
ENSG00000168502	12665	MTCL1	23255	18	1	0	0	0
ENSG00000154864	14796	PIEZO2	63895	18	1	0	0	0
ENSG00000141404	8445	GNAL	2774	18	1	0	0	0
ENSG00000134278	6544	SPIRE1	56907	18	1	0	0	0
ENSG00000265142	4376	MIR1-2	406905	18	1	0	0	0
ENSG00000154065	6391	ANKRD29	147463	18	1	0	0	0
ENSG00000198795	6223	ZNF521	25925	18	1	0	0	0
ENSG00000134504	7410	KCTD1	284252	18	1	0	0	0
ENSG00000134755	12371	DSC2	1824	18	1	0	0	0
ENSG00000134757	5525	DSG3	1830	18	1	0	0	0
ENSG00000132872	4437	SYT4	6860	18	1	0	0	0
ENSG00000141622	11419	RNF165	494470	18	1	0	0	0
ENSG00000167306	10488	MYO5B	4645	18	1	0	0	0
ENSG00000049759	16120	NEDD4L	23327	18	1	0	0	0
ENSG00000074657	11951	ZNF532	55205	18	1	0	0	0
ENSG00000206075	3939	SERPINB5	5268	18	1	0	0	0
ENSG00000081138	14532	CDH7	1005	18	1	0	0	0
ENSG00000178184	4224	PARD6G	84552	18	1	0	0	0
ENSG00000177732	4824	SOX12	6666	20	1	0	0	0
ENSG00000088899	5395	LZTS3	9762	20	1	0	0	0
ENSG00000089199	4535	CHGB	1114	20	1	0	0	0
ENSG00000101333	6900	PLCB4	5332	20	1	0	0	0
ENSG00000132623	5815	ANKEF1	63926	20	1	0	0	0
ENSG00000132669	5053	RIN2	54453	20	1	0	0	0
ENSG00000125813	5855	PAX1	5075	20	1	0	0	0
ENSG00000149599	3791	DUSP15	128853	20	1	0	0	0
ENSG00000125967	4342	NECAB3	63941	20	1	0	0	0
ENSG00000101335	2821	MYL9	10398	20	1	0	0	0
ENSG00000132821	1959	VSTM2L	128434	20	1	0	0	0
ENSG00000174306	11621	ZHX3	23051	20	1	0	0	0
ENSG00000196090	12943	PTPRT	11122	20	1	0	0	0
ENSG00000101443	1382	WFDC2	10406	20	1	0	0	0
ENSG00000198185	6865	ZNF334	55713	20	1	0	0	0
ENSG00000064655	3618	EYA2	2139	20	1	0	0	0
ENSG00000042062	6009	FAM65C	140876	20	1	0	0	0
ENSG00000054793	8317	ATP9A	10079	20	1	0	0	0
ENSG00000101144	5418	BMP7	655	20	1	0	0	0
ENSG00000179242	7351	CDH4	1002	20	1	0	0	0
ENSG00000130702	14291	LAMA5	3911	20	1	0	0	0
ENSG00000092758	4831	COL9A3	1299	20	1	0	0	0
ENSG00000075043	11355	KCNQ2	3785	20	1	0	0	0
ENSG00000101210	2006	EEF1A2	1917	20	1	0	0	0
ENSG00000196421	5480	LINC00176	284739	20	1	0	0	0
ENSG00000099864	4752	PALM	5064	19	1	0	0	0
ENSG00000116014	1680	KISS1R	84634	19	1	0	0	0
ENSG00000179855	4335	GIPC3	126326	19	1	0	0	0
ENSG00000105289	4217	TJP3	27134	19	1	0	0	0
ENSG00000089847	4474	ANKRD24	170961	19	1	0	0	0
ENSG00000214456	4815	PLIN5	440503	19	1	0	0	0
ENSG00000167680	4412	SEMA6B	10501	19	1	0	0	0
ENSG00000167733	2991	HSD11B1L	374875	19	1	0	0	0
ENSG00000171119	1109	NRTN	4902	19	1	0	0	0
ENSG00000125650	3911	PSPN	5623	19	1	0	0	0
ENSG00000183248	4456	PRR36	80164	19	1	0	0	0
ENSG00000178531	1274	CTXN1	404217	19	1	0	0	0
ENSG00000105088	2500	OLFM2	93145	19	1	0	0	0
ENSG00000129354	2214	AP1M2	10053	19	1	0	0	0
ENSG00000197256	7638	KANK2	25959	19	1	0	0	0
ENSG00000095066	5950	HOOK2	29911	19	1	0	0	0
ENSG00000008441	6302	NFIX	4784	19	1	0	0	0
ENSG00000011451	7965	WIZ	58525	19	1	0	0	0
ENSG00000105649	1818	RAB3A	5864	19	1	0	0	0
ENSG00000130518	9154	KIAA1683	80726	19	1	0	0	0
ENSG00000223802	3753	GDF1	2657	19	1	0	0	0
ENSG00000051128	3422	HOMER3	9454	19	1	0	0	0
ENSG00000267481	921	NA	NA	19	1	0	0	0
ENSG00000131941	4804	RHPN2	85415	19	1	0	0	0
ENSG00000130881	5095	LRP3	4037	19	1	0	0	0
ENSG00000105711	4625	SCN1B	6324	19	1	0	0	0
ENSG00000089356	3334	FXYD3	5349	19	1	0	0	0
ENSG00000105290	3656	APLP1	333	19	1	0	0	0
ENSG00000161281	1006	COX7A1	1346	19	1	0	0	0
ENSG00000267309	1392	LOC728752	728752	19	1	0	0	0
ENSG00000197863	3851	ZNF790	388536	19	1	0	0	0
ENSG00000171827	6246	ZNF570	148268	19	1	0	0	0
ENSG00000198182	4740	ZNF607	84775	19	1	0	0	0
ENSG00000178934	644	LGALS7	3963	19	1	0	0	0
ENSG00000262484	1057	CCER2	643669	19	1	0	0	0
ENSG00000130669	7115	PAK4	10298	19	1	0	0	0
ENSG00000160460	11549	SPTBN4	57731	19	1	0	0	0
ENSG00000105429	11372	MEGF8	1954	19	1	0	0	0
ENSG00000176531	4553	PHLDB3	653583	19	1	0	0	0
ENSG00000278318	5505	ZNF229	7772	19	1	0	0	0
ENSG00000007047	6668	MARK4	57787	19	1	0	0	0
ENSG00000125744	3238	RTN2	6253	19	1	0	0	0
ENSG00000177045	3556	SIX5	147912	19	1	0	0	0
ENSG00000104936	5807	DMPK	1760	19	1	0	0	0
ENSG00000169515	3213	CCDC8	83987	19	1	0	0	0
ENSG00000182013	3696	PNMAL1	55228	19	1	0	0	0
ENSG00000204851	5506	PNMAL2	57469	19	1	0	0	0
ENSG00000105464	5093	GRIN2D	2906	19	1	0	0	0
ENSG00000105538	4149	RASIP1	54922	19	1	0	0	0
ENSG00000177380	6451	PPFIA3	8541	19	1	0	0	0
ENSG00000074219	2980	TEAD2	8463	19	1	0	0	0
ENSG00000104888	6013	SLC17A7	57030	19	1	0	0	0
ENSG00000105357	9905	MYH14	79784	19	1	0	0	0
ENSG00000086967	3708	MYBPC2	4606	19	1	0	0	0
ENSG00000197588	1912	KLKP1	606293	19	1	0	0	0
ENSG00000186474	1769	KLK12	43849	19	1	0	0	0
ENSG00000196267	4244	ZNF836	162962	19	1	0	0	0
ENSG00000167554	3546	ZNF610	162963	19	1	0	0	0
ENSG00000167555	8530	ZNF528	84436	19	1	0	0	0
ENSG00000167608	3062	TMC4	147798	19	1	0	0	0
ENSG00000167617	903	CDC42EP5	148170	19	1	0	0	0
ENSG00000167646	3302	DNAAF3	352909	19	1	0	0	0
ENSG00000105136	8008	ZNF419	79744	19	1	0	0	0
ENSG00000166704	7635	ZNF606	80095	19	1	0	0	0
ENSG00000121413	8307	ZSCAN18	65982	19	1	0	0	0
ENSG00000182318	4629	ZSCAN22	342945	19	1	0	0	0
ENSG00000174586	3897	ZNF497	162968	19	1	0	0	0
ENSG00000083838	4923	ZNF446	55663	19	1	0	0	0
ENSG00000241859	2369	NA	NA	Y	1	0	0	0
ENSG00000100181	12081	TPTEP1	387590	22	1	0	0	0
ENSG00000184113	3429	CLDN5	7122	22	1	0	0	0
ENSG00000184702	5914	2005-09-01	5413	22	1	0	0	0
ENSG00000100228	4107	RAB36	9609	22	1	0	0	0
ENSG00000099994	5279	SUSD2	56241	22	1	0	0	0
ENSG00000197077	15818	KIAA1671	85379	22	1	0	0	0
ENSG00000133454	9706	MYO18B	84700	22	1	0	0	0
ENSG00000100095	7149	SEZ6L	23544	22	1	0	0	0
ENSG00000225783	11505	MIAT	440823	22	1	0	0	0
ENSG00000187860	6586	CCDC157	550631	22	1	0	0	0
ENSG00000100234	4603	TIMP3	7078	22	1	0	0	0
ENSG00000100302	3412	RASD2	23551	22	1	0	0	0
ENSG00000198125	2168	MB	4151	22	1	0	0	0
ENSG00000100320	10014	RBFOX2	23543	22	1	0	0	0
ENSG00000187045	4082	TMPRSS6	164656	22	1	0	0	0
ENSG00000100106	12238	TRIOBP	11078	22	1	0	0	0
ENSG00000172346	3250	CSDC2	27254	22	1	0	0	0
ENSG00000273145	1207	NA	NA	22	1	0	0	0
ENSG00000188130	9424	MAPK12	6300	22	1	0	0	0
ENSG00000008735	5901	MAPK8IP2	23542	22	1	0	0	0
ENSG00000275708	180	MIR3648-1	100500862	21	1	0	0	0
ENSG00000154639	6682	CXADR	1525	21	1	0	0	0
ENSG00000154736	9056	ADAMTS5	11096	21	1	0	0	0
ENSG00000156265	4497	MAP3K7CL	56911	21	1	0	0	0
ENSG00000142149	8294	HUNK	30811	21	1	0	0	0
ENSG00000205726	21748	ITSN1	6453	21	1	0	0	0
ENSG00000183778	14319	B3GALT5	10317	21	1	0	0	0
ENSG00000183036	1106	PCP4	5121	21	1	0	0	0
ENSG00000183421	4033	RIPK4	54101	21	1	0	0	0
ENSG00000160183	5660	TMPRSS3	64699	21	1	0	0	0
ENSG00000160188	2988	RSPH1	89765	21	1	0	0	0
ENSG00000215458	4874	AATBC	284837	21	1	0	0	0
ENSG00000160224	4678	AIRE	326	21	1	0	0	0
ENSG00000215447	1549	NA	NA	21	1	0	0	0
ENSG00000223768	1391	NA	NA	21	1	0	0	0
ENSG00000276256	2195	LOC389831	389831	GL000195.1	1	0	0	0
ENSG00000277196	2405	LOC102724788	102724788	KI270734.1	1	0	0	0
ENSG00000271254	4520	LOC102724250	102724250	KI270711.1	1	0	0	0

## Sheet: Unique_CD123_genes
Table S3.3: List of uniquely expressed genes (FPKM > 1) in the CD123+ cells (n = 309).
Geneid	Length	symbol	entrezid	chr_once	mTEC.MED	CD123.MED	CD141.MED	CD19.MED
ENSG00000230092	872	NA	NA	1	0	1	0	0
ENSG00000162444	861	RBP7	116362	1	0	1	0	0
ENSG00000117245	4470	KIF17	57576	1	0	1	0	0
ENSG00000231105	2479	LOC100506801	100506801	1	0	1	0	0
ENSG00000125945	4392	ZNF436	80818	1	0	1	0	0
ENSG00000260386	3760	LINC01225	149086	1	0	1	0	0
ENSG00000164010	4631	ERMAP	114625	1	0	1	0	0
ENSG00000117472	2366	TSPAN1	10103	1	0	1	0	0
ENSG00000142973	3460	CYP4B1	1580	1	0	1	0	0
ENSG00000233406	870	NA	NA	1	0	1	0	0
ENSG00000085831	9362	TTC39A	22996	1	0	1	0	0
ENSG00000134716	2990	CYP2J2	1573	1	0	1	0	0
ENSG00000116761	2414	CTH	1491	1	0	1	0	0
ENSG00000162614	4436	NEXN	91624	1	0	1	0	0
ENSG00000171502	9568	COL24A1	255631	1	0	1	0	0
ENSG00000228084	655	NA	NA	1	0	1	0	0
ENSG00000235527	3087	HIPK1-AS1	101928846	1	0	1	0	0
ENSG00000275131	6524	NA	NA	1	0	1	0	0
ENSG00000277610	164	RNVU1-4	101954264	1	0	1	0	0
ENSG00000150337	2998	FCGR1A	2209	1	0	1	0	0
ENSG00000277452	299	NA	NA	1	0	1	0	0
ENSG00000229961	471	NA	NA	1	0	1	0	0
ENSG00000158859	10334	ADAMTS4	9507	1	0	1	0	0
ENSG00000143248	6821	RGS5	8490	1	0	1	0	0
ENSG00000162753	4916	SLC9C2	284525	1	0	1	0	0
ENSG00000116668	4054	SWT1	54823	1	0	1	0	0
ENSG00000073756	5269	PTGS2	5743	1	0	1	0	0
ENSG00000177888	8562	ZBTB41	360023	1	0	1	0	0
ENSG00000163485	4191	ADORA1	134	1	0	1	0	0
ENSG00000187554	4608	TLR5	7100	1	0	1	0	0
ENSG00000238005	1666	LOC101927851	101927851	1	0	1	0	0
ENSG00000116962	5864	NID1	4811	1	0	1	0	0
ENSG00000182901	2578	RGS7	6000	1	0	1	0	0
ENSG00000162843	4939	WDR64	128025	1	0	1	0	0
ENSG00000272195	1739	NA	NA	1	0	1	0	0
ENSG00000227135	1638	NA	NA	1	0	1	0	0
ENSG00000138002	8401	IFT172	26160	2	0	1	0	0
ENSG00000279897	589	BIRC6-AS2	103752586	2	0	1	0	0
ENSG00000150938	7122	CRIM1	51232	2	0	1	0	0
ENSG00000115841	5999	RMDN2	151393	2	0	1	0	0
ENSG00000250565	5283	ATP6V1E2	90423	2	0	1	0	0
ENSG00000228590	2005	NA	NA	2	0	1	0	0
ENSG00000226756	627	NA	NA	2	0	1	0	0
ENSG00000234572	1977	LOC101927438	101927438	2	0	1	0	0
ENSG00000169621	7135	PROKR1	10887	2	0	1	0	0
ENSG00000144031	2526	ANKRD53	79998	2	0	1	0	0
ENSG00000272735	607	NA	NA	2	0	1	0	0
ENSG00000124374	6279	PAIP2B	400961	2	0	1	0	0
ENSG00000144040	11087	SFXN5	94097	2	0	1	0	0
ENSG00000272913	1594	NA	NA	2	0	1	0	0
ENSG00000226791	2101	NA	NA	2	0	1	0	0
ENSG00000279267	2042	NA	NA	2	0	1	0	0
ENSG00000088179	12486	PTPN4	5775	2	0	1	0	0
ENSG00000226266	2724	BAZ2B	29994	2	0	1	0	0
ENSG00000230918	640	NA	NA	2	0	1	0	0
ENSG00000235192	779	NA	NA	2	0	1	0	0
ENSG00000224323	460	NA	NA	2	0	1	0	0
ENSG00000230482	425	NA	NA	2	0	1	0	0
ENSG00000003393	10384	ALS2	57679	2	0	1	0	0
ENSG00000180871	3231	CXCR2	3579	2	0	1	0	0
ENSG00000018280	8676	SLC11A1	6556	2	0	1	0	0
ENSG00000163520	4812	FBLN2	2199	3	0	1	0	0
ENSG00000223797	2961	ENTPD3-AS1	285266	3	0	1	0	0
ENSG00000177873	4514	ZNF619	285267	3	0	1	0	0
ENSG00000178917	4229	ZNF852	285346	3	0	1	0	0
ENSG00000280003	1997	NA	NA	3	0	1	0	0
ENSG00000244203	700	FOXP1-AS1	104502416	3	0	1	0	0
ENSG00000184500	4429	PROS1	5627	3	0	1	0	0
ENSG00000121570	4996	DPPA4	55211	3	0	1	0	0
ENSG00000169255	4183	B3GALNT1	8706	3	0	1	0	0
ENSG00000178732	3534	GP5	2814	3	0	1	0	0
ENSG00000230266	784	XXYLT1-AS2	101410543	3	0	1	0	0
ENSG00000224614	2096	NA	NA	3	0	1	0	0
ENSG00000224652	1828	LINC00885	401109	3	0	1	0	0
ENSG00000109667	6614	SLC2A9	56606	4	0	1	0	0
ENSG00000132464	6522	ENAM	10117	4	0	1	0	0
ENSG00000168152	4332	THAP9	79725	4	0	1	0	0
ENSG00000118777	4848	ABCG2	9429	4	0	1	0	0
ENSG00000138722	5510	MMRN1	22915	4	0	1	0	0
ENSG00000246560	883	LOC105377348	105377348	4	0	1	0	0
ENSG00000145375	8247	SPATA5	166378	4	0	1	0	0
ENSG00000249302	462	NA	NA	4	0	1	0	0
ENSG00000228981	843	NA	NA	4	0	1	0	0
ENSG00000109686	7789	SH3D19	152503	4	0	1	0	0
ENSG00000270265	540	NA	NA	4	0	1	0	0
ENSG00000164142	4932	FAM160A1	729830	4	0	1	0	0
ENSG00000164125	7880	FAM198B	51313	4	0	1	0	0
ENSG00000150625	7040	GPM6A	2823	4	0	1	0	0
ENSG00000259802	901	NA	NA	5	0	1	0	0
ENSG00000248791	1294	NA	NA	5	0	1	0	0
ENSG00000197603	15146	C5orf42	65250	5	0	1	0	0
ENSG00000132357	4399	CARD6	84674	5	0	1	0	0
ENSG00000248554	572	NA	NA	5	0	1	0	0
ENSG00000271918	1610	NA	NA	5	0	1	0	0
ENSG00000234290	3730	LOC105379175	105379175	5	0	1	0	0
ENSG00000248923	1812	NA	NA	5	0	1	0	0
ENSG00000263667	2050	LOC285766	285766	6	0	1	0	0
ENSG00000239264	4387	TXNDC5	81567	6	0	1	0	0
ENSG00000205269	8362	TMEM170B	100113407	6	0	1	0	0
ENSG00000229896	855	NA	NA	6	0	1	0	0
ENSG00000078401	2033	EDN1	1906	6	0	1	0	0
ENSG00000172197	1794	MBOAT1	154141	6	0	1	0	0
ENSG00000204428	2621	LY6G5C	80741	6	0	1	0	0
ENSG00000124731	4329	TREM1	54210	6	0	1	0	0
ENSG00000271857	927	NA	NA	6	0	1	0	0
ENSG00000151917	5588	BEND6	221336	6	0	1	0	0
ENSG00000112210	4926	RAB23	51715	6	0	1	0	0
ENSG00000013392	3744	RWDD2A	112611	6	0	1	0	0
ENSG00000065833	3371	ME1	4199	6	0	1	0	0
ENSG00000164465	6819	DCBLD1	285761	6	0	1	0	0
ENSG00000118496	9009	FBXO30	84085	6	0	1	0	0
ENSG00000224478	845	NA	NA	6	0	1	0	0
ENSG00000174945	7011	AMZ1	155185	7	0	1	0	0
ENSG00000226816	2033	NA	NA	7	0	1	0	0
ENSG00000227014	953	NA	NA	7	0	1	0	0
ENSG00000229358	2594	NA	NA	7	0	1	0	0
ENSG00000146674	4571	IGFBP3	3486	7	0	1	0	0
ENSG00000075223	6268	SEMA3C	10512	7	0	1	0	0
ENSG00000242294	2804	STAG3L5P	101735302	7	0	1	0	0
ENSG00000106034	7705	CPED1	79974	7	0	1	0	0
ENSG00000229677	551	NA	NA	7	0	1	0	0
ENSG00000223459	2232	NA	NA	7	0	1	0	0
ENSG00000204946	6726	ZNF783	100289678	7	0	1	0	0
ENSG00000133624	4012	ZNF767P	79970	7	0	1	0	0
ENSG00000106538	1921	RARRES2	5919	7	0	1	0	0
ENSG00000171115	4184	GIMAP8	155038	7	0	1	0	0
ENSG00000169891	11311	REPS2	9185	X	0	1	0	0
ENSG00000101955	1987	SRPX	8406	X	0	1	0	0
ENSG00000271430	3897	NA	NA	X	0	1	0	0
ENSG00000239407	1133	NA	NA	X	0	1	0	0
ENSG00000003096	6983	KLHL13	90293	X	0	1	0	0
ENSG00000125355	3858	TMEM255A	55026	X	0	1	0	0
ENSG00000232160	3536	RAP2C-AS1	101928578	X	0	1	0	0
ENSG00000147394	4812	ZNF185	7739	X	0	1	0	0
ENSG00000154319	5033	FAM167A	83648	8	0	1	0	0
ENSG00000173535	2625	TNFRSF10C	8794	8	0	1	0	0
ENSG00000168079	4435	SCARA5	286133	8	0	1	0	0
ENSG00000214050	3972	FBXO16	157574	8	0	1	0	0
ENSG00000133874	1868	RNF122	79845	8	0	1	0	0
ENSG00000225885	1617	NA	NA	8	0	1	0	0
ENSG00000272384	860	NA	NA	8	0	1	0	0
ENSG00000272043	312	NA	NA	8	0	1	0	0
ENSG00000167702	4447	KIFC2	90990	8	0	1	0	0
ENSG00000127080	5166	IPPK	64768	9	0	1	0	0
ENSG00000259953	4836	NA	NA	9	0	1	0	0
ENSG00000172889	2553	EGFL7	51162	9	0	1	0	0
ENSG00000069696	1477	DRD4	1815	11	0	1	0	0
ENSG00000244242	4784	IFITM10	402778	11	0	1	0	0
ENSG00000110665	4199	C11orf21	29125	11	0	1	0	0
ENSG00000280798	3306	LINC00294	283267	11	0	1	0	0
ENSG00000110455	5826	ACCS	84680	11	0	1	0	0
ENSG00000149782	4964	PLCB3	5331	11	0	1	0	0
ENSG00000173825	2012	TIGD3	220359	11	0	1	0	0
ENSG00000006534	6626	ALDH3B1	221	11	0	1	0	0
ENSG00000182359	5516	KBTBD3	143879	11	0	1	0	0
ENSG00000256315	903	LOC105369507	105369507	11	0	1	0	0
ENSG00000137747	5367	TMPRSS13	84000	11	0	1	0	0
ENSG00000154146	1309	NRGN	4900	11	0	1	0	0
ENSG00000120458	4245	MSANTD2	79684	11	0	1	0	0
ENSG00000149571	6599	KIRREL3	84623	11	0	1	0	0
ENSG00000198915	6073	RASGEF1A	221002	10	0	1	0	0
ENSG00000165449	4429	SLC16A9	220963	10	0	1	0	0
ENSG00000108176	2121	DNAJC12	56521	10	0	1	0	0
ENSG00000221817	5687	PPP3CB-AS1	101929145	10	0	1	0	0
ENSG00000268584	795	NA	NA	10	0	1	0	0
ENSG00000138135	1686	CH25H	9023	10	0	1	0	0
ENSG00000232229	4272	LINC00865	643529	10	0	1	0	0
ENSG00000229417	854	NA	NA	10	0	1	0	0
ENSG00000095627	5256	TDRD1	56165	10	0	1	0	0
ENSG00000111319	5876	SCNN1A	6337	12	0	1	0	0
ENSG00000177675	5690	CD163L1	283316	12	0	1	0	0
ENSG00000166535	7303	A2ML1	144568	12	0	1	0	0
ENSG00000257027	2508	NA	NA	12	0	1	0	0
ENSG00000256797	731	KLRF2	100431172	12	0	1	0	0
ENSG00000134531	7838	EMP1	2012	12	0	1	0	0
ENSG00000173208	6238	ABCD2	225	12	0	1	0	0
ENSG00000257542	1606	OR7E47P	26628	12	0	1	0	0
ENSG00000176422	10779	SPRYD4	283377	12	0	1	0	0
ENSG00000123427	3177	METTL21B	25895	12	0	1	0	0
ENSG00000174099	5791	MSRB3	253827	12	0	1	0	0
ENSG00000225422	1156	NA	NA	12	0	1	0	0
ENSG00000127311	13796	HELB	92797	12	0	1	0	0
ENSG00000151164	3178	RAD9B	144715	12	0	1	0	0
ENSG00000111249	7648	CUX2	23316	12	0	1	0	0
ENSG00000182782	2051	HCAR2	338442	12	0	1	0	0
ENSG00000121742	2244	GJB6	10804	13	0	1	0	0
ENSG00000133121	8388	STARD13	90627	13	0	1	0	0
ENSG00000250299	1000	NA	NA	13	0	1	0	0
ENSG00000227354	3747	RBM26-AS1	100505538	13	0	1	0	0
ENSG00000228889	1771	UBAC2-AS1	100289373	13	0	1	0	0
ENSG00000134864	3477	GGACT	87769	13	0	1	0	0
ENSG00000129566	11328	TEP1	7011	14	0	1	0	0
ENSG00000185271	1863	KLHL33	123103	14	0	1	0	0
ENSG00000259162	992	NA	NA	14	0	1	0	0
ENSG00000258657	947	NA	NA	14	0	1	0	0
ENSG00000100916	3897	BRMS1L	84312	14	0	1	0	0
ENSG00000100504	4798	PYGL	5836	14	0	1	0	0
ENSG00000279636	1126	NA	NA	14	0	1	0	0
ENSG00000072121	15706	ZFYVE26	23503	14	0	1	0	0
ENSG00000198732	4369	SMOC1	64093	14	0	1	0	0
ENSG00000258820	874	NA	NA	14	0	1	0	0
ENSG00000241081	374	NA	NA	14	0	1	0	0
ENSG00000100433	8258	KCNK10	54207	14	0	1	0	0
ENSG00000187621	10566	TCL6	27004	14	0	1	0	0
ENSG00000066739	14778	ATG2B	55102	14	0	1	0	0
ENSG00000176605	1416	C14orf177	283598	14	0	1	0	0
ENSG00000062524	3490	LTK	4058	15	0	1	0	0
ENSG00000168781	8075	PPIP5K1	9677	15	0	1	0	0
ENSG00000229474	4771	PATL2	197135	15	0	1	0	0
ENSG00000104093	13807	DMXL2	23312	15	0	1	0	0
ENSG00000103569	3235	AQP9	366	15	0	1	0	0
ENSG00000259291	2902	NA	NA	15	0	1	0	0
ENSG00000258476	1572	NA	NA	15	0	1	0	0
ENSG00000258831	915	NA	NA	15	0	1	0	0
ENSG00000103313	4819	MEFV	4210	16	0	1	0	0
ENSG00000168096	7868	ANKS3	124401	16	0	1	0	0
ENSG00000103316	3782	CRYM	1428	16	0	1	0	0
ENSG00000189149	2515	NA	NA	16	0	1	0	0
ENSG00000275441	432	NA	NA	16	0	1	0	0
ENSG00000280067	2304	NA	NA	16	0	1	0	0
ENSG00000260929	640	NA	NA	16	0	1	0	0
ENSG00000198848	2937	CES1	1066	16	0	1	0	0
ENSG00000168676	7383	KCTD19	146212	16	0	1	0	0
ENSG00000159708	4017	LRRC36	55282	16	0	1	0	0
ENSG00000103150	16161	MLYCD	23417	16	0	1	0	0
ENSG00000262050	443	LOC105371592	105371592	17	0	1	0	0
ENSG00000132359	7350	RAP1GAP2	23108	17	0	1	0	0
ENSG00000142494	5719	SLC47A1	55244	17	0	1	0	0
ENSG00000227543	3835	NA	NA	17	0	1	0	0
ENSG00000108700	1261	CCL8	6355	17	0	1	0	0
ENSG00000267369	958	NA	NA	17	0	1	0	0
ENSG00000108733	2861	PEX12	5193	17	0	1	0	0
ENSG00000278259	13075	MYO19	80179	17	0	1	0	0
ENSG00000187595	5128	ZNF385C	201181	17	0	1	0	0
ENSG00000267060	2856	PTGES3L	100885848	17	0	1	0	0
ENSG00000260075	1471	NA	NA	17	0	1	0	0
ENSG00000228782	2098	NA	NA	17	0	1	0	0
ENSG00000263004	855	NA	NA	17	0	1	0	0
ENSG00000264112	5812	NA	NA	17	0	1	0	0
ENSG00000265298	892	LOC101929240	101929240	17	0	1	0	0
ENSG00000108950	6203	FAM20A	54757	17	0	1	0	0
ENSG00000154262	14151	ABCA6	23460	17	0	1	0	0
ENSG00000267194	2504	NA	NA	17	0	1	0	0
ENSG00000186407	3752	CD300E	342510	17	0	1	0	0
ENSG00000242058	736	NA	NA	18	0	1	0	0
ENSG00000154856	5943	APCDD1	147495	18	0	1	0	0
ENSG00000279275	696	NA	NA	18	0	1	0	0
ENSG00000272746	611	NA	NA	18	0	1	0	0
ENSG00000267503	665	NA	NA	18	0	1	0	0
ENSG00000267573	1458	NA	NA	18	0	1	0	0
ENSG00000267337	2267	LINC01478	101927921	18	0	1	0	0
ENSG00000166396	2637	SERPINB7	8710	18	0	1	0	0
ENSG00000197632	2748	SERPINB2	5055	18	0	1	0	0
ENSG00000150636	5807	CCDC102B	79839	18	0	1	0	0
ENSG00000125775	2653	SDCBP2	27111	20	0	1	0	0
ENSG00000232645	841	LINC01431	100505683	20	0	1	0	0
ENSG00000170191	3964	NANP	140838	20	0	1	0	0
ENSG00000101353	3878	MROH8	140699	20	0	1	0	0
ENSG00000125510	3549	OPRL1	4987	20	0	1	0	0
ENSG00000267493	994	NA	NA	19	0	1	0	0
ENSG00000115257	3792	PCSK4	54760	19	0	1	0	0
ENSG00000172000	6574	ZNF556	80032	19	0	1	0	0
ENSG00000205784	1638	ARRDC5	645432	19	0	1	0	0
ENSG00000274447	450	NA	NA	19	0	1	0	0
ENSG00000183019	1906	MCEMP1	199675	19	0	1	0	0
ENSG00000142459	6252	EVI5L	115704	19	0	1	0	0
ENSG00000269386	1156	RAB11B-AS1	100507567	19	0	1	0	0
ENSG00000133246	3763	PRAM1	84106	19	0	1	0	0
ENSG00000197933	2459	ZNF823	55552	19	0	1	0	0
ENSG00000196757	3319	ZNF700	90592	19	0	1	0	0
ENSG00000072071	8487	ADGRL1	22859	19	0	1	0	0
ENSG00000160961	11611	ZNF333	84449	19	0	1	0	0
ENSG00000279748	2505	NA	NA	19	0	1	0	0
ENSG00000267904	546	NA	NA	19	0	1	0	0
ENSG00000130304	8249	SLC27A1	376497	19	0	1	0	0
ENSG00000130517	7520	PGPEP1	54858	19	0	1	0	0
ENSG00000105697	3010	HAMP	57817	19	0	1	0	0
ENSG00000185897	1855	FFAR3	2865	19	0	1	0	0
ENSG00000272333	10279	KMT2B	9757	19	0	1	0	0
ENSG00000280194	2295	NA	NA	19	0	1	0	0
ENSG00000196967	10758	ZNF585A	199704	19	0	1	0	0
ENSG00000189144	4689	ZNF573	126231	19	0	1	0	0
ENSG00000269800	894	NA	NA	19	0	1	0	0
ENSG00000105767	2246	CADM4	199731	19	0	1	0	0
ENSG00000256294	7226	ZNF225	7768	19	0	1	0	0
ENSG00000263002	5210	ZNF234	10780	19	0	1	0	0
ENSG00000008438	720	PGLYRP1	8993	19	0	1	0	0
ENSG00000221916	744	C19orf73	55150	19	0	1	0	0
ENSG00000130529	6604	TRPM4	54795	19	0	1	0	0
ENSG00000105497	7396	ZNF175	7728	19	0	1	0	0
ENSG00000105501	2784	SIGLEC5	8778	19	0	1	0	0
ENSG00000204577	3736	LILRB2	10288	19	0	1	0	0
ENSG00000187116	1760	LILRA5	353514	19	0	1	0	0
ENSG00000250507	1067	NA	NA	19	0	1	0	0
ENSG00000167634	3914	NLRP7	199713	19	0	1	0	0
ENSG00000131037	5341	EPS8L1	54869	19	0	1	0	0
ENSG00000196867	6974	ZFP28	140612	19	0	1	0	0
ENSG00000204524	2523	ZNF805	390980	19	0	1	0	0
ENSG00000179909	5713	ZNF154	7710	19	0	1	0	0
ENSG00000234630	524	NA	NA	22	0	1	0	0
ENSG00000099953	5176	MMP11	4320	22	0	1	0	0
ENSG00000273176	385	NA	NA	22	0	1	0	0
ENSG00000244627	3851	NA	NA	22	0	1	0	0
ENSG00000196236	9574	XPNPEP3	63929	22	0	1	0	0
ENSG00000184208	5341	C22orf46	79640	22	0	1	0	0
ENSG00000270022	664	NA	NA	22	0	1	0	0
ENSG00000186951	13219	PPARA	5465	22	0	1	0	0
ENSG00000198743	11574	SLC5A3	6526	21	0	1	0	0
ENSG00000142185	6705	TRPM2	7226	21	0	1	0	0

## Sheet: Unique_CD141_genes
Table S3.4: List of uniquely expressed genes (FPKM > 1) in the CD141+ cells (n = 268).
Geneid	Length	symbol	entrezid	chr_once	mTEC.MED	CD123.MED	CD141.MED	CD19.MED
ENSG00000217801	2171	LOC100288175	100288175	1	0	0	1	0
ENSG00000236269	744	NA	NA	1	0	0	1	0
ENSG00000158246	2368	FAM46B	115572	1	0	0	1	0
ENSG00000130768	2670	SMPDL3B	27293	1	0	0	1	0
ENSG00000142694	1211	EVA1B	55194	1	0	0	1	0
ENSG00000187801	2386	ZFP69B	65243	1	0	0	1	0
ENSG00000260920	2449	NA	NA	1	0	0	1	0
ENSG00000050628	9653	PTGER3	5733	1	0	0	1	0
ENSG00000171385	7863	KCND3	3752	1	0	0	1	0
ENSG00000215866	1823	LINC01356	100996702	1	0	0	1	0
ENSG00000215784	2397	FAM72D	728833	1	0	0	1	0
ENSG00000131791	5460	PRKAB2	5565	1	0	0	1	0
ENSG00000272654	1418	NA	NA	1	0	0	1	0
ENSG00000169291	8441	SHE	126669	1	0	0	1	0
ENSG00000143167	3003	GPA33	10223	1	0	0	1	0
ENSG00000120337	2008	TNFSF18	8995	1	0	0	1	0
ENSG00000227373	1158	LOC102724601	102724601	1	0	0	1	0
ENSG00000231507	837	LINC01353	100506775	1	0	0	1	0
ENSG00000196188	2671	CTSE	1510	1	0	0	1	0
ENSG00000162757	4684	C1orf74	148304	1	0	0	1	0
ENSG00000260805	1899	NA	NA	1	0	0	1	0
ENSG00000188460	1126	NA	NA	1	0	0	1	0
ENSG00000233461	1021	NA	NA	1	0	0	1	0
ENSG00000162946	12906	DISC1	27185	1	0	0	1	0
ENSG00000212916	3516	MAP10	54627	1	0	0	1	0
ENSG00000231435	1036	NA	NA	2	0	0	1	0
ENSG00000157833	5939	GAREM2	150946	2	0	0	1	0
ENSG00000138028	4039	CGREF1	10669	2	0	0	1	0
ENSG00000163803	8238	PLB1	151056	2	0	0	1	0
ENSG00000230730	581	NA	NA	2	0	0	1	0
ENSG00000091106	3624	NLRC4	58484	2	0	0	1	0
ENSG00000276334	1621	NA	NA	2	0	0	1	0
ENSG00000183023	21922	SLC8A1	6546	2	0	0	1	0
ENSG00000162929	7992	KIAA1841	84542	2	0	0	1	0
ENSG00000187605	12271	TET3	200424	2	0	0	1	0
ENSG00000135622	6227	SEMA4F	10505	2	0	0	1	0
ENSG00000184492	2491	FOXD4L1	200350	2	0	0	1	0
ENSG00000115109	9281	EPB41L5	57669	2	0	0	1	0
ENSG00000188219	4192	POTEE	445582	2	0	0	1	0
ENSG00000226953	810	LOC101928161	101928161	2	0	0	1	0
ENSG00000121989	6770	ACVR2A	92	2	0	0	1	0
ENSG00000128692	984	NA	NA	2	0	0	1	0
ENSG00000168542	6811	COL3A1	1281	2	0	0	1	0
ENSG00000162971	10496	TYW5	129450	2	0	0	1	0
ENSG00000163251	6708	FZD5	7855	2	0	0	1	0
ENSG00000115596	1703	WNT6	7475	2	0	0	1	0
ENSG00000272644	456	NA	NA	2	0	0	1	0
ENSG00000163053	4946	SLC16A14	151473	2	0	0	1	0
ENSG00000183022	643	NA	NA	2	0	0	1	0
ENSG00000156966	3806	B3GNT7	93010	2	0	0	1	0
ENSG00000178623	5089	GPR35	2859	2	0	0	1	0
ENSG00000235151	571	NA	NA	2	0	0	1	0
ENSG00000151090	8709	THRB	7068	3	0	0	1	0
ENSG00000093217	5343	XYLB	9942	3	0	0	1	0
ENSG00000231873	500	NA	NA	3	0	0	1	0
ENSG00000225611	897	LOC729083	729083	3	0	0	1	0
ENSG00000170837	2447	GPR27	2850	3	0	0	1	0
ENSG00000144837	2202	PLA1A	51365	3	0	0	1	0
ENSG00000163864	3451	NMNAT3	349565	3	0	0	1	0
ENSG00000198829	4181	SUCNR1	56670	3	0	0	1	0
ENSG00000174928	2134	C3orf33	285315	3	0	0	1	0
ENSG00000241544	1497	LOC105374177	105374177	3	0	0	1	0
ENSG00000163577	5593	EIF5A2	56648	3	0	0	1	0
ENSG00000230362	1074	NA	NA	3	0	0	1	0
ENSG00000182580	4532	EPHB3	2049	3	0	0	1	0
ENSG00000119227	3211	PIGZ	80235	3	0	0	1	0
ENSG00000163975	8393	MELTF	4241	3	0	0	1	0
ENSG00000173013	2091	CCDC96	257236	4	0	0	1	0
ENSG00000250413	459	NA	NA	4	0	0	1	0
ENSG00000174130	6035	TLR6	10333	4	0	0	1	0
ENSG00000248866	1048	USP46-AS1	643783	4	0	0	1	0
ENSG00000184305	10428	CCSER1	401145	4	0	0	1	0
ENSG00000205403	3875	CFI	3426	4	0	0	1	0
ENSG00000145390	11950	USP53	54532	4	0	0	1	0
ENSG00000164124	9243	TMEM144	55314	4	0	0	1	0
ENSG00000245213	3367	LOC101930370	101930370	4	0	0	1	0
ENSG00000164342	6724	TLR3	7098	4	0	0	1	0
ENSG00000109794	5218	FAM149A	25854	4	0	0	1	0
ENSG00000038382	17500	TRIO	7204	5	0	0	1	0
ENSG00000250687	1104	NA	NA	5	0	0	1	0
ENSG00000171643	1954	S100Z	170591	5	0	0	1	0
ENSG00000113231	6944	PDE8B	8622	5	0	0	1	0
ENSG00000184188	1101	NA	NA	5	0	0	1	0
ENSG00000247828	4439	TMEM161B-AS1	100505894	5	0	0	1	0
ENSG00000176183	1089	NA	NA	5	0	0	1	0
ENSG00000249639	504	NA	NA	5	0	0	1	0
ENSG00000250159	1675	NA	NA	5	0	0	1	0
ENSG00000186314	5375	PRELID2	153768	5	0	0	1	0
ENSG00000156463	7232	SH3RF2	153769	5	0	0	1	0
ENSG00000155846	12889	PPARGC1B	133522	5	0	0	1	0
ENSG00000123643	6980	SLC36A1	206358	5	0	0	1	0
ENSG00000272112	526	NA	NA	5	0	0	1	0
ENSG00000253785	864	NA	NA	5	0	0	1	0
ENSG00000234284	3883	ZNF879	345462	5	0	0	1	0
ENSG00000278705	438	HIST1H4B	8366	6	0	0	1	0
ENSG00000010704	5675	HFE	3077	6	0	0	1	0
ENSG00000196787	2250	HIST1H2AG	8969	6	0	0	1	0
ENSG00000204305	2077	AGER	177	6	0	0	1	0
ENSG00000237398	229	NA	NA	6	0	0	1	0
ENSG00000154548	4548	SRSF12	135295	6	0	0	1	0
ENSG00000225177	1220	NA	NA	6	0	0	1	0
ENSG00000112414	8473	ADGRG6	57211	6	0	0	1	0
ENSG00000220848	460	NA	NA	6	0	0	1	0
ENSG00000198729	2152	PPP1R14C	81706	6	0	0	1	0
ENSG00000106080	5326	FKBP14	55033	7	0	0	1	0
ENSG00000135205	4457	CCDC146	57639	7	0	0	1	0
ENSG00000164715	9139	LMTK2	22853	7	0	0	1	0
ENSG00000233297	1199	NA	NA	7	0	0	1	0
ENSG00000213261	673	NA	NA	7	0	0	1	0
ENSG00000188037	3306	CLCN1	1180	7	0	0	1	0
ENSG00000159784	6430	FAM131B	9715	7	0	0	1	0
ENSG00000170379	6466	TCAF2	285966	7	0	0	1	0
ENSG00000273314	2198	NA	NA	7	0	0	1	0
ENSG00000047634	5497	SCML1	6322	X	0	0	1	0
ENSG00000157625	12711	TAB3	257397	X	0	0	1	0
ENSG00000216866	883	NA	NA	X	0	0	1	0
ENSG00000102349	9022	KLF8	11279	X	0	0	1	0
ENSG00000269743	6845	SLC25A53	401612	X	0	0	1	0
ENSG00000157600	6583	TMEM164	84187	X	0	0	1	0
ENSG00000185010	9609	F8	2157	X	0	0	1	0
ENSG00000175806	4162	MSRA	4482	8	0	0	1	0
ENSG00000104213	2409	PDGFRL	5157	8	0	0	1	0
ENSG00000179388	4855	EGR3	1960	8	0	0	1	0
ENSG00000147459	15960	DOCK5	80005	8	0	0	1	0
ENSG00000254198	403	NA	NA	8	0	0	1	0
ENSG00000236814	1170	NA	NA	8	0	0	1	0
ENSG00000121039	5321	RDH10	157506	8	0	0	1	0
ENSG00000170323	1396	FABP4	2167	8	0	0	1	0
ENSG00000079112	3901	CDH17	1015	8	0	0	1	0
ENSG00000246263	2355	UBR5-AS1	101927221	8	0	0	1	0
ENSG00000254615	1419	NA	NA	8	0	0	1	0
ENSG00000164983	9029	TMEM65	157378	8	0	0	1	0
ENSG00000229140	2027	CCDC26	137196	8	0	0	1	0
ENSG00000253716	1405	MINCR	100507316	8	0	0	1	0
ENSG00000254389	1918	RHPN1-AS1	78998	8	0	0	1	0
ENSG00000231808	416	NA	NA	9	0	0	1	0
ENSG00000170122	1974	FOXD4	2298	9	0	0	1	0
ENSG00000230581	1122	NA	NA	9	0	0	1	0
ENSG00000273514	2034	FOXD4L6	653404	9	0	0	1	0
ENSG00000275160	589	NA	NA	9	0	0	1	0
ENSG00000106692	8032	FKTN	2218	9	0	0	1	0
ENSG00000226535	1580	NA	NA	9	0	0	1	0
ENSG00000136867	2504	SLC31A2	1318	9	0	0	1	0
ENSG00000138835	13793	RGS3	5998	9	0	0	1	0
ENSG00000235865	4763	GSN-AS1	57000	9	0	0	1	0
ENSG00000171448	4645	ZBTB26	57684	9	0	0	1	0
ENSG00000187796	6699	CARD9	64170	9	0	0	1	0
ENSG00000183734	1852	ASCL2	430	11	0	0	1	0
ENSG00000133816	15809	MICAL2	9645	11	0	0	1	0
ENSG00000255446	510	NA	NA	11	0	0	1	0
ENSG00000174791	5469	RIN1	9610	11	0	0	1	0
ENSG00000174516	3926	PELI3	246330	11	0	0	1	0
ENSG00000173156	1265	RHOD	29984	11	0	0	1	0
ENSG00000172830	3641	SSH3	54961	11	0	0	1	0
ENSG00000255422	425	NA	NA	11	0	0	1	0
ENSG00000214688	4934	C10orf105	414152	10	0	0	1	0
ENSG00000198682	4083	PAPSS2	9060	10	0	0	1	0
ENSG00000138207	1449	RBP4	5950	10	0	0	1	0
ENSG00000176273	6829	SLC35G1	159371	10	0	0	1	0
ENSG00000130649	9621	CYP2E1	1571	10	0	0	1	0
ENSG00000278518	1255	NA	NA	10	0	0	1	0
ENSG00000070018	10337	LRP6	4040	12	0	0	1	0
ENSG00000177340	1514	FLJ13224	79857	12	0	0	1	0
ENSG00000257511	1005	NA	NA	12	0	0	1	0
ENSG00000151229	10027	SLC2A13	114134	12	0	0	1	0
ENSG00000272368	1117	NA	NA	12	0	0	1	0
ENSG00000076067	8805	RBMS2	5939	12	0	0	1	0
ENSG00000135439	6728	AGAP2	116986	12	0	0	1	0
ENSG00000139329	3008	LUM	4060	12	0	0	1	0
ENSG00000205057	686	CLLU1OS	574016	12	0	0	1	0
ENSG00000280088	1750	NA	NA	12	0	0	1	0
ENSG00000139354	6799	GAS2L3	283431	12	0	0	1	0
ENSG00000187855	2260	ASCL4	121549	12	0	0	1	0
ENSG00000257951	949	NA	NA	12	0	0	1	0
ENSG00000278993	1828	NA	NA	12	0	0	1	0
ENSG00000073910	18452	FRY	10129	13	0	0	1	0
ENSG00000151773	5403	CCDC122	160857	13	0	0	1	0
ENSG00000134901	2367	KDELC1	79070	13	0	0	1	0
ENSG00000214943	1057	GPR33	2856	14	0	0	1	0
ENSG00000258655	1848	NA	NA	14	0	0	1	0
ENSG00000214900	7061	LINC01588	283551	14	0	0	1	0
ENSG00000269927	2129	NA	NA	14	0	0	1	0
ENSG00000156381	7215	ANKRD9	122416	14	0	0	1	0
ENSG00000274253	1640	LOC283683	283683	15	0	0	1	0
ENSG00000278493	511	NA	NA	15	0	0	1	0
ENSG00000168806	6957	LCMT2	9836	15	0	0	1	0
ENSG00000185607	1124	NA	NA	15	0	0	1	0
ENSG00000183578	2262	TNFAIP8L3	388121	15	0	0	1	0
ENSG00000260916	8790	CCPG1	9236	15	0	0	1	0
ENSG00000263155	2561	MYZAP	100820829	15	0	0	1	0
ENSG00000171956	3615	FOXB1	27023	15	0	0	1	0
ENSG00000260898	3138	ADPGK-AS1	100287559	15	0	0	1	0
ENSG00000140450	4072	ARRDC4	91947	15	0	0	1	0
ENSG00000259363	1291	LOC400464	400464	15	0	0	1	0
ENSG00000167981	5513	ZNF597	146434	16	0	0	1	0
ENSG00000188215	6248	DCUN1D3	123879	16	0	0	1	0
ENSG00000262587	1126	LOC554206	554206	16	0	0	1	0
ENSG00000260448	1168	NA	NA	16	0	0	1	0
ENSG00000260135	1515	NA	NA	16	0	0	1	0
ENSG00000217555	1161	CKLF	51192	16	0	0	1	0
ENSG00000090857	10385	PDPR	55066	16	0	0	1	0
ENSG00000140836	17503	ZFHX3	463	16	0	0	1	0
ENSG00000261546	2105	NA	NA	16	0	0	1	0
ENSG00000259877	2443	NA	NA	16	0	0	1	0
ENSG00000197417	3838	SHPK	23729	17	0	0	1	0
ENSG00000213859	3056	KCTD11	147040	17	0	0	1	0
ENSG00000266709	1652	MGC12916	84815	17	0	0	1	0
ENSG00000197566	5090	ZNF624	57547	17	0	0	1	0
ENSG00000179761	4059	PIPOX	51268	17	0	0	1	0
ENSG00000266865	2147	NA	NA	17	0	0	1	0
ENSG00000265356	535	NA	NA	17	0	0	1	0
ENSG00000276715	2996	YWHAEP7	284100	17	0	0	1	0
ENSG00000265666	1790	RARA-AS1	101929693	17	0	0	1	0
ENSG00000266208	2094	NA	NA	17	0	0	1	0
ENSG00000267496	755	FAM215A	23591	17	0	0	1	0
ENSG00000005243	1851	COPZ2	51226	17	0	0	1	0
ENSG00000173868	2375	PHOSPHO1	162466	17	0	0	1	0
ENSG00000167107	5797	ACSF2	80221	17	0	0	1	0
ENSG00000229980	2149	TOB1-AS1	400604	17	0	0	1	0
ENSG00000265206	1625	MIR142	406934	17	0	0	1	0
ENSG00000266598	537	NA	NA	17	0	0	1	0
ENSG00000141337	6587	ARSG	22901	17	0	0	1	0
ENSG00000170190	3089	SLC16A5	9121	17	0	0	1	0
ENSG00000125449	2823	ARMC7	79637	17	0	0	1	0
ENSG00000070731	7558	ST6GALNAC2	10610	17	0	0	1	0
ENSG00000175711	6891	B3GNTL1	146712	17	0	0	1	0
ENSG00000158270	7340	COLEC12	81035	18	0	0	1	0
ENSG00000075643	6281	MOCOS	55034	18	0	0	1	0
ENSG00000266920	1099	NA	NA	18	0	0	1	0
ENSG00000141664	10235	ZCCHC2	54877	18	0	0	1	0
ENSG00000150637	13638	CD226	10666	18	0	0	1	0
ENSG00000276934	483	NA	NA	18	0	0	1	0
ENSG00000263982	398	NA	NA	18	0	0	1	0
ENSG00000265778	1393	LOC101927989	101927989	18	0	0	1	0
ENSG00000264278	1295	LOC100131655	100131655	18	0	0	1	0
ENSG00000278330	3125	NA	NA	18	0	0	1	0
ENSG00000125846	5426	ZNF133	7692	20	0	0	1	0
ENSG00000124249	2599	KCNK15	60598	20	0	0	1	0
ENSG00000124104	4066	SNX21	90203	20	0	0	1	0
ENSG00000158296	6055	SLC13A3	64849	20	0	0	1	0
ENSG00000267751	863	LOC105372233	105372233	19	0	0	1	0
ENSG00000171970	2327	ZNF57	126295	19	0	0	1	0
ENSG00000171105	10451	INSR	3643	19	0	0	1	0
ENSG00000279396	1092	NA	NA	19	0	0	1	0
ENSG00000267147	768	LOC101928845	101928845	19	0	0	1	0
ENSG00000105642	3981	KCNN1	3780	19	0	0	1	0
ENSG00000216490	2481	IFI30	10437	19	0	0	1	0
ENSG00000267575	5141	LOC101927151	101927151	19	0	0	1	0
ENSG00000269190	4960	FBXO17	115290	19	0	0	1	0
ENSG00000268510	501	NA	NA	19	0	0	1	0
ENSG00000269858	6577	EGLN2	112398	19	0	0	1	0
ENSG00000079432	9494	CIC	23152	19	0	0	1	0
ENSG00000063180	2075	CA11	770	19	0	0	1	0
ENSG00000171101	2280	SIGLEC17P	284367	19	0	0	1	0
ENSG00000262874	1447	C19orf84	147646	19	0	0	1	0
ENSG00000197619	4898	ZNF615	284370	19	0	0	1	0
ENSG00000213799	4413	ZNF845	91664	19	0	0	1	0
ENSG00000224579	327	NA	NA	19	0	0	1	0
ENSG00000244482	4088	LILRB3	11025	19	0	0	1	0
ENSG00000223638	1035	RFPL4A	342931	19	0	0	1	0
ENSG00000226287	2707	TMEM191A	84222	22	0	0	1	0
ENSG00000237476	684	LOC101928891	101928891	22	0	0	1	0
ENSG00000185686	3775	PRAME	23532	22	0	0	1	0
ENSG00000128266	3840	GNAZ	2781	22	0	0	1	0
ENSG00000100036	5531	SLC35E4	339665	22	0	0	1	0
ENSG00000230107	572	NA	NA	22	0	0	1	0
ENSG00000159231	1169	CBR3	874	21	0	0	1	0
ENSG00000157617	8602	C2CD2	25966	21	0	0	1	0

## Sheet: Unique_CD19_genes
Table S3.5: List of uniquely expressed genes (FPKM > 1) in the CD19+ cells (n = 685).
Geneid	Length	symbol	entrezid	chr_once	mTEC.MED	CD123.MED	CD141.MED	CD19.MED
ENSG00000228794	9470	LINC01128	643837	1	0	0	0	1
ENSG00000228037	626	LOC100996583	100996583	1	0	0	0	1
ENSG00000215788	3918	TNFRSF25	8718	1	0	0	0	1
ENSG00000237436	415	NA	NA	1	0	0	0	1
ENSG00000142583	6693	SLC2A5	6518	1	0	0	0	1
ENSG00000175279	1739	CENPS	378708	1	0	0	0	1
ENSG00000120949	3738	TNFRSF8	943	1	0	0	0	1
ENSG00000116771	2500	AGMAT	79814	1	0	0	0	1
ENSG00000142632	3745	ARHGEF19	128272	1	0	0	0	1
ENSG00000169991	6188	IFFO2	126917	1	0	0	0	1
ENSG00000162551	3007	ALPL	249	1	0	0	0	1
ENSG00000127423	2408	AUNIP	79000	1	0	0	0	1
ENSG00000241547	468	NA	NA	1	0	0	0	1
ENSG00000181773	2115	GPR3	2827	1	0	0	0	1
ENSG00000160051	2478	IQCC	55721	1	0	0	0	1
ENSG00000126070	20938	AGO3	192669	1	0	0	0	1
ENSG00000185668	2968	POU3F1	5453	1	0	0	0	1
ENSG00000281912	1710	LINC01144	400752	1	0	0	0	1
ENSG00000186603	1629	HPDL	84842	1	0	0	0	1
ENSG00000182183	2508	FAM159A	348378	1	0	0	0	1
ENSG00000215883	6241	CYB5RL	606495	1	0	0	0	1
ENSG00000134709	6758	HOOK1	51361	1	0	0	0	1
ENSG00000203965	5704	EFCAB7	84455	1	0	0	0	1
ENSG00000233877	387	NA	NA	1	0	0	0	1
ENSG00000162594	3012	IL23R	149233	1	0	0	0	1
ENSG00000180488	9594	MIGA1	374986	1	0	0	0	1
ENSG00000231999	2088	FLJ27354	400761	1	0	0	0	1
ENSG00000162694	4834	EXTL2	2135	1	0	0	0	1
ENSG00000235795	671	NA	NA	1	0	0	0	1
ENSG00000134222	2855	PSRC1	84722	1	0	0	0	1
ENSG00000184371	5418	CSF1	1435	1	0	0	0	1
ENSG00000223804	1107	NA	NA	1	0	0	0	1
ENSG00000266338	5306	NBPF15	284565	1	0	0	0	1
ENSG00000277406	463	NA	NA	1	0	0	0	1
ENSG00000268043	7272	NBPF12	149013	1	0	0	0	1
ENSG00000231551	1800	NA	NA	1	0	0	0	1
ENSG00000274265	1331	NA	NA	1	0	0	0	1
ENSG00000159164	4824	SV2A	9900	1	0	0	0	1
ENSG00000143387	1887	CTSK	1513	1	0	0	0	1
ENSG00000143443	2331	C1orf56	54964	1	0	0	0	1
ENSG00000143365	6109	RORC	6097	1	0	0	0	1
ENSG00000234614	506	NA	NA	1	0	0	0	1
ENSG00000169242	2539	EFNA1	1942	1	0	0	0	1
ENSG00000160766	3656	GBAP1	2630	1	0	0	0	1
ENSG00000236675	838	NA	NA	1	0	0	0	1
ENSG00000143303	3169	RRNAD1	51093	1	0	0	0	1
ENSG00000143297	12419	FCRL5	83416	1	0	0	0	1
ENSG00000163518	3875	FCRL4	83417	1	0	0	0	1
ENSG00000132704	5058	FCRL2	79368	1	0	0	0	1
ENSG00000163534	3935	FCRL1	115350	1	0	0	0	1
ENSG00000229914	499	NA	NA	1	0	0	0	1
ENSG00000163564	3479	PYHIN1	149628	1	0	0	0	1
ENSG00000072694	6911	FCGR2B	2213	1	0	0	0	1
ENSG00000143184	1367	XCL1	6375	1	0	0	0	1
ENSG00000273384	577	NA	NA	1	0	0	0	1
ENSG00000231084	376	NA	NA	1	0	0	0	1
ENSG00000279838	1989	NA	NA	1	0	0	0	1
ENSG00000127074	5923	RGS13	6003	1	0	0	0	1
ENSG00000118193	7277	KIF14	9928	1	0	0	0	1
ENSG00000116852	12150	KIF21B	23046	1	0	0	0	1
ENSG00000133056	9414	PIK3C2B	5287	1	0	0	0	1
ENSG00000136634	1978	IL10	3586	1	0	0	0	1
ENSG00000162892	1979	IL24	11009	1	0	0	0	1
ENSG00000180667	6521	YOD1	55432	1	0	0	0	1
ENSG00000117322	4885	CR2	1380	1	0	0	0	1
ENSG00000181450	8915	ZNF678	339500	1	0	0	0	1
ENSG00000231663	575	LOC101927765	101927765	1	0	0	0	1
ENSG00000174371	4140	EXO1	9156	1	0	0	0	1
ENSG00000277462	1994	ZNF670	93474	1	0	0	0	1
ENSG00000162722	3225	TRIM58	25893	1	0	0	0	1
ENSG00000224521	1331	LOC105373278	105373278	1	0	0	0	1
ENSG00000035115	11165	SH3YL1	26751	2	0	0	0	1
ENSG00000130508	11257	PXDN	7837	2	0	0	0	1
ENSG00000225964	973	NA	NA	2	0	0	0	1
ENSG00000163009	1897	NA	NA	2	0	0	0	1
ENSG00000171132	9908	PRKCE	5581	2	0	0	0	1
ENSG00000233266	427	NA	NA	2	0	0	0	1
ENSG00000173209	8382	AHSA2	130872	2	0	0	0	1
ENSG00000270820	1963	NA	NA	2	0	0	0	1
ENSG00000232613	1133	NA	NA	2	0	0	0	1
ENSG00000231327	662	LOC100133985	100133985	2	0	0	0	1
ENSG00000116127	14054	ALMS1	7840	2	0	0	0	1
ENSG00000135637	4897	CCDC142	84865	2	0	0	0	1
ENSG00000115318	4363	LOXL3	84695	2	0	0	0	1
ENSG00000246575	704	NA	NA	2	0	0	0	1
ENSG00000115523	3051	GNLY	10578	2	0	0	0	1
ENSG00000068654	13519	POLR1A	25885	2	0	0	0	1
ENSG00000273080	460	NA	NA	2	0	0	0	1
ENSG00000230006	8042	ANKRD36BP2	645784	2	0	0	0	1
ENSG00000240382	378	NA	NA	2	0	0	0	1
ENSG00000211611	406	NA	NA	2	0	0	0	1
ENSG00000241294	390	NA	NA	2	0	0	0	1
ENSG00000244575	382	NA	NA	2	0	0	0	1
ENSG00000253998	372	NA	NA	2	0	0	0	1
ENSG00000243238	390	NA	NA	2	0	0	0	1
ENSG00000251546	376	NA	NA	2	0	0	0	1
ENSG00000239571	395	NA	NA	2	0	0	0	1
ENSG00000211625	445	NA	NA	2	0	0	0	1
ENSG00000241244	378	NA	NA	2	0	0	0	1
ENSG00000211632	478	NA	NA	2	0	0	0	1
ENSG00000276566	376	NA	NA	2	0	0	0	1
ENSG00000242580	532	NA	NA	2	0	0	0	1
ENSG00000239819	534	NA	NA	2	0	0	0	1
ENSG00000275111	3996	ZNF2	7549	2	0	0	0	1
ENSG00000153093	5747	ACOXL	55289	2	0	0	0	1
ENSG00000144161	6600	ZC3H8	84524	2	0	0	0	1
ENSG00000236397	1398	NA	NA	2	0	0	0	1
ENSG00000169994	8800	MYO7B	4648	2	0	0	0	1
ENSG00000072163	8489	LIMS2	55679	2	0	0	0	1
ENSG00000152128	6804	TMEM163	81615	2	0	0	0	1
ENSG00000225205	2447	NA	NA	2	0	0	0	1
ENSG00000163328	7769	GPR155	151556	2	0	0	0	1
ENSG00000163492	15446	CCDC141	285025	2	0	0	0	1
ENSG00000233654	404	NA	NA	2	0	0	0	1
ENSG00000115896	8013	PLCL1	5334	2	0	0	0	1
ENSG00000273456	673	NA	NA	2	0	0	0	1
ENSG00000163600	2645	ICOS	29851	2	0	0	0	1
ENSG00000204186	10340	ZDBF2	57683	2	0	0	0	1
ENSG00000225111	469	NA	NA	2	0	0	0	1
ENSG00000030419	12240	IKZF2	22807	2	0	0	0	1
ENSG00000270659	690	NA	NA	2	0	0	0	1
ENSG00000233538	568	NA	NA	2	0	0	0	1
ENSG00000163273	1071	NPPC	4880	2	0	0	0	1
ENSG00000144504	11477	ANKMY1	51281	2	0	0	0	1
ENSG00000071282	9955	LMCD1	29995	3	0	0	0	1
ENSG00000180385	3714	NA	NA	3	0	0	0	1
ENSG00000231177	1328	LINC00852	84657	3	0	0	0	1
ENSG00000271964	549	NA	NA	3	0	0	0	1
ENSG00000092345	3631	DAZL	1618	3	0	0	0	1
ENSG00000228956	13505	NA	NA	3	0	0	0	1
ENSG00000213871	746	NA	NA	3	0	0	0	1
ENSG00000144645	11976	OSBPL10	114884	3	0	0	0	1
ENSG00000183813	3095	CCR4	1233	3	0	0	0	1
ENSG00000224080	447	NA	NA	3	0	0	0	1
ENSG00000179934	1318	CCR8	1237	3	0	0	0	1
ENSG00000228168	961	NA	NA	3	0	0	0	1
ENSG00000196653	3273	ZNF502	91392	3	0	0	0	1
ENSG00000228638	583	NA	NA	3	0	0	0	1
ENSG00000243224	1101	LOC101929054	101929054	3	0	0	0	1
ENSG00000016391	7758	CHDH	55349	3	0	0	0	1
ENSG00000056736	3038	IL17RB	55540	3	0	0	0	1
ENSG00000153283	5762	CD96	10225	3	0	0	0	1
ENSG00000181847	6091	TIGIT	201633	3	0	0	0	1
ENSG00000051341	9400	POLQ	10721	3	0	0	0	1
ENSG00000173706	9925	HEG1	57493	3	0	0	0	1
ENSG00000221955	5586	SLC12A8	84561	3	0	0	0	1
ENSG00000180767	1789	CHST13	166012	3	0	0	0	1
ENSG00000251474	4504	RPL32P3	132241	3	0	0	0	1
ENSG00000163751	1848	CPA3	1359	3	0	0	0	1
ENSG00000169313	1859	P2RY12	64805	3	0	0	0	1
ENSG00000114805	7173	PLCH1	23007	3	0	0	0	1
ENSG00000118849	2236	RARRES1	5918	3	0	0	0	1
ENSG00000171757	4851	LRRC34	151827	3	0	0	0	1
ENSG00000240429	2246	NA	NA	3	0	0	0	1
ENSG00000174004	2910	NRROS	375387	3	0	0	0	1
ENSG00000272927	737	NA	NA	4	0	0	0	1
ENSG00000281501	4356	NA	NA	4	0	0	0	1
ENSG00000074966	3472	TXK	7294	4	0	0	0	1
ENSG00000135605	4030	TEC	7006	4	0	0	0	1
ENSG00000173597	7356	SULT1B1	27284	4	0	0	0	1
ENSG00000163626	6976	COX18	285521	4	0	0	0	1
ENSG00000163734	2219	CXCL3	2921	4	0	0	0	1
ENSG00000251442	2951	NA	NA	4	0	0	0	1
ENSG00000163106	2111	HPGDS	27306	4	0	0	0	1
ENSG00000251586	537	NA	NA	4	0	0	0	1
ENSG00000138658	9103	ZGRF1	55345	4	0	0	0	1
ENSG00000164100	7009	NDST3	9348	4	0	0	0	1
ENSG00000260404	4395	NA	NA	4	0	0	0	1
ENSG00000173376	3556	NDNF	79625	4	0	0	0	1
ENSG00000138688	20470	KIAA1109	84162	4	0	0	0	1
ENSG00000151014	2504	NOCT	25819	4	0	0	0	1
ENSG00000197465	2004	GYPE	2996	4	0	0	0	1
ENSG00000164161	12074	HHIP	64399	4	0	0	0	1
ENSG00000151611	7677	MMAA	166785	4	0	0	0	1
ENSG00000245954	2011	LOC100996286	100996286	4	0	0	0	1
ENSG00000180712	2353	LOC728175	728175	4	0	0	0	1
ENSG00000185028	1573	LRRC14B	389257	5	0	0	0	1
ENSG00000261434	564	NA	NA	5	0	0	0	1
ENSG00000145506	2885	NKD2	85409	5	0	0	0	1
ENSG00000185986	1173	NA	NA	5	0	0	0	1
ENSG00000168671	2694	UGT3A2	167127	5	0	0	0	1
ENSG00000151882	4524	CCL28	56477	5	0	0	0	1
ENSG00000247796	3194	LOC257396	257396	5	0	0	0	1
ENSG00000145649	894	GZMA	3001	5	0	0	0	1
ENSG00000113448	15979	PDE4D	5144	5	0	0	0	1
ENSG00000181104	4066	F2R	2149	5	0	0	0	1
ENSG00000152413	6154	HOMER1	9456	5	0	0	0	1
ENSG00000205464	7185	ATP6AP1L	92270	5	0	0	0	1
ENSG00000248309	5807	MEF2C-AS1	101929423	5	0	0	0	1
ENSG00000133302	7185	SLF1	84250	5	0	0	0	1
ENSG00000247121	2536	NA	NA	5	0	0	0	1
ENSG00000272523	436	LINC01023	100652853	5	0	0	0	1
ENSG00000205089	3162	CCNI2	645121	5	0	0	0	1
ENSG00000279799	457	NA	NA	5	0	0	0	1
ENSG00000275506	362	NA	NA	5	0	0	0	1
ENSG00000113108	4784	APBB3	10307	5	0	0	0	1
ENSG00000171992	10258	SYNPO	11346	5	0	0	0	1
ENSG00000113263	8604	ITK	3702	5	0	0	0	1
ENSG00000172548	4208	NIPAL4	348938	5	0	0	0	1
ENSG00000246596	1691	NA	NA	5	0	0	0	1
ENSG00000245688	1458	NA	NA	5	0	0	0	1
ENSG00000131459	4780	GFPT2	9945	5	0	0	0	1
ENSG00000280161	984	NA	NA	5	0	0	0	1
ENSG00000188996	1025	HUS1B	135458	6	0	0	0	1
ENSG00000168566	5836	SNRNP48	154007	6	0	0	0	1
ENSG00000153162	2780	BMP6	654	6	0	0	0	1
ENSG00000215022	3115	NA	NA	6	0	0	0	1
ENSG00000233848	614	NA	NA	6	0	0	0	1
ENSG00000272053	1030	NA	NA	6	0	0	0	1
ENSG00000278272	411	HIST1H3C	8352	6	0	0	0	1
ENSG00000198315	7565	ZKSCAN8	7745	6	0	0	0	1
ENSG00000204542	1140	C6orf15	29113	6	0	0	0	1
ENSG00000204469	9115	PRRC2A	7916	6	0	0	0	1
ENSG00000204444	1660	APOM	55937	6	0	0	0	1
ENSG00000096433	9870	ITPR3	3710	6	0	0	0	1
ENSG00000065060	9908	UHRF1BP1	54887	6	0	0	0	1
ENSG00000164530	2332	PI16	221476	6	0	0	0	1
ENSG00000135318	4533	NT5E	4907	6	0	0	0	1
ENSG00000112182	9786	BACH2	60468	6	0	0	0	1
ENSG00000146263	21793	MMS22L	253714	6	0	0	0	1
ENSG00000085382	9238	HACE1	57531	6	0	0	0	1
ENSG00000146285	7116	SCML4	256380	6	0	0	0	1
ENSG00000118690	4250	ARMC2	84071	6	0	0	0	1
ENSG00000173214	5958	MFSD4B	91749	6	0	0	0	1
ENSG00000231889	4819	TRAF3IP2-AS1	643749	6	0	0	0	1
ENSG00000056972	6553	TRAF3IP2	10758	6	0	0	0	1
ENSG00000278899	1268	LOC645967	645967	6	0	0	0	1
ENSG00000120256	3536	LRP11	84918	6	0	0	0	1
ENSG00000229502	1019	NA	NA	6	0	0	0	1
ENSG00000078269	9921	SYNJ2	8871	6	0	0	0	1
ENSG00000164674	2896	SYTL3	94120	6	0	0	0	1
ENSG00000112486	4226	CCR6	1235	6	0	0	0	1
ENSG00000184465	10244	WDR27	253769	6	0	0	0	1
ENSG00000184786	2626	TCTE3	6991	6	0	0	0	1
ENSG00000235944	2362	NA	NA	7	0	0	0	1
ENSG00000233264	1469	NA	NA	7	0	0	0	1
ENSG00000136244	2069	IL6	3569	7	0	0	0	1
ENSG00000136231	8511	IGF2BP3	10643	7	0	0	0	1
ENSG00000122507	6195	BBS9	27241	7	0	0	0	1
ENSG00000227191	2357	NA	NA	7	0	0	0	1
ENSG00000239556	790	NA	NA	7	0	0	0	1
ENSG00000271550	563	NA	NA	7	0	0	0	1
ENSG00000198039	8652	ZNF273	10793	7	0	0	0	1
ENSG00000152926	10691	ZNF117	51351	7	0	0	0	1
ENSG00000277149	3258	TYW1B	441250	7	0	0	0	1
ENSG00000205485	3110	LOC100133091	100133091	7	0	0	0	1
ENSG00000224046	888	LOC101927420	101927420	7	0	0	0	1
ENSG00000005471	7494	ABCB4	5244	7	0	0	0	1
ENSG00000085563	5806	ABCB1	5243	7	0	0	0	1
ENSG00000237819	667	LOC101927497	101927497	7	0	0	0	1
ENSG00000004799	4519	PDK4	5166	7	0	0	0	1
ENSG00000170629	5580	DPY19L2P2	349152	7	0	0	0	1
ENSG00000105865	5439	DUS4L	11062	7	0	0	0	1
ENSG00000173114	3875	LRRN3	54674	7	0	0	0	1
ENSG00000273391	535	NA	NA	7	0	0	0	1
ENSG00000258227	4129	CLEC5A	23601	7	0	0	0	1
ENSG00000237702	391	NA	NA	7	0	0	0	1
ENSG00000230099	544	NA	NA	7	0	0	0	1
ENSG00000211725	350	NA	NA	7	0	0	0	1
ENSG00000276405	374	NA	NA	7	0	0	0	1
ENSG00000276953	406	NA	NA	7	0	0	0	1
ENSG00000275743	406	NA	NA	7	0	0	0	1
ENSG00000276819	421	NA	NA	7	0	0	0	1
ENSG00000211750	381	NA	NA	7	0	0	0	1
ENSG00000211751	1231	NA	NA	7	0	0	0	1
ENSG00000232869	402	NA	NA	7	0	0	0	1
ENSG00000237254	447	NA	NA	7	0	0	0	1
ENSG00000281189	1906	GHET1	102723099	7	0	0	0	1
ENSG00000106479	8430	ZNF862	643641	7	0	0	0	1
ENSG00000196584	4853	XRCC2	7516	7	0	0	0	1
ENSG00000106018	5222	VIPR2	7434	7	0	0	0	1
ENSG00000182378	6191	PLCXD1	55344	X	0	0	0	1
ENSG00000226179	428	NA	NA	X	0	0	0	1
ENSG00000223511	747	NA	NA	X	0	0	0	1
ENSG00000223773	5921	CD99P1	401577	X	0	0	0	1
ENSG00000234449	4381	NA	NA	X	0	0	0	1
ENSG00000146938	7441	NLGN4X	57502	X	0	0	0	1
ENSG00000101846	6521	STS	412	X	0	0	0	1
ENSG00000181544	3215	FANCB	2187	X	0	0	0	1
ENSG00000156298	3110	TSPAN7	7102	X	0	0	0	1
ENSG00000069535	2891	MAOB	4129	X	0	0	0	1
ENSG00000049768	2647	FOXP3	50943	X	0	0	0	1
ENSG00000049769	4173	PPP1R3F	89801	X	0	0	0	1
ENSG00000184083	8799	FAM120C	54954	X	0	0	0	1
ENSG00000227486	1007	NA	NA	X	0	0	0	1
ENSG00000186767	4117	SPIN4	139886	X	0	0	0	1
ENSG00000131089	7411	ARHGEF9	23229	X	0	0	0	1
ENSG00000165349	2265	SLC7A3	84889	X	0	0	0	1
ENSG00000204165	1128	CXorf65	158830	X	0	0	0	1
ENSG00000186310	2639	NAP1L3	4675	X	0	0	0	1
ENSG00000102384	4321	CENPI	2491	X	0	0	0	1
ENSG00000166432	7514	ZMAT1	84460	X	0	0	0	1
ENSG00000158164	685	TMSB15A	11013	X	0	0	0	1
ENSG00000126016	8502	AMOT	154796	X	0	0	0	1
ENSG00000147257	2711	GPC3	2719	X	0	0	0	1
ENSG00000063587	8139	ZNF275	10838	X	0	0	0	1
ENSG00000260081	787	LOC105373383	105373383	X	0	0	0	1
ENSG00000124334	2504	IL9R	3581	X	0	0	0	1
ENSG00000164821	617	DEFA4	1669	8	0	0	0	1
ENSG00000147324	6883	MFHAS1	9258	8	0	0	0	1
ENSG00000241852	3317	C8orf58	541565	8	0	0	0	1
ENSG00000186918	5819	ZNF395	55893	8	0	0	0	1
ENSG00000260253	751	NA	NA	8	0	0	0	1
ENSG00000147536	5475	GINS4	84296	8	0	0	0	1
ENSG00000121005	4543	CRISPLD1	83690	8	0	0	0	1
ENSG00000185015	5528	CA13	377677	8	0	0	0	1
ENSG00000251136	7481	LOC101929709	101929709	8	0	0	0	1
ENSG00000132561	6933	MATN2	4147	8	0	0	0	1
ENSG00000164920	2930	OSR2	116039	8	0	0	0	1
ENSG00000156509	3950	FBXO43	286151	8	0	0	0	1
ENSG00000172167	8326	MTBP	27085	8	0	0	0	1
ENSG00000253372	1018	NA	NA	8	0	0	0	1
ENSG00000156787	8611	TBC1D31	93594	8	0	0	0	1
ENSG00000249859	5493	PVT1	5820	8	0	0	0	1
ENSG00000253926	281	NA	NA	8	0	0	0	1
ENSG00000165071	3332	TMEM71	137835	8	0	0	0	1
ENSG00000170631	5237	ZNF16	7564	8	0	0	0	1
ENSG00000175893	9426	ZDHHC21	340481	9	0	0	0	1
ENSG00000171843	8129	MLLT3	4300	9	0	0	0	1
ENSG00000226823	476	NA	NA	9	0	0	0	1
ENSG00000196092	9333	PAX5	5079	9	0	0	0	1
ENSG00000276832	581	NA	NA	9	0	0	0	1
ENSG00000099139	12705	PCSK5	5125	9	0	0	0	1
ENSG00000188312	9794	CENPP	401541	9	0	0	0	1
ENSG00000158079	6342	PTPDC1	138639	9	0	0	0	1
ENSG00000136929	2394	HEMGN	55363	9	0	0	0	1
ENSG00000095383	3681	TBC1D2	55357	9	0	0	0	1
ENSG00000119514	3137	GALNT12	79695	9	0	0	0	1
ENSG00000214654	1389	NA	NA	9	0	0	0	1
ENSG00000173611	13014	SCAI	286205	9	0	0	0	1
ENSG00000227218	2520	NA	NA	9	0	0	0	1
ENSG00000148346	1598	LCN2	3934	9	0	0	0	1
ENSG00000234705	334	NA	NA	9	0	0	0	1
ENSG00000255026	860	NA	NA	11	0	0	0	1
ENSG00000142102	5260	PGGHG	80162	11	0	0	0	1
ENSG00000251661	1887	NA	NA	11	0	0	0	1
ENSG00000021762	7466	OSBPL5	114879	11	0	0	0	1
ENSG00000166394	8596	CYB5R2	51700	11	0	0	0	1
ENSG00000246273	3977	SBF2-AS1	283104	11	0	0	0	1
ENSG00000157613	4037	CREB3L1	90993	11	0	0	0	1
ENSG00000167992	4874	VWCE	220001	11	0	0	0	1
ENSG00000162194	3362	LBHD1	79081	11	0	0	0	1
ENSG00000214753	5293	HNRNPUL2	221092	11	0	0	0	1
ENSG00000254614	1791	LOC728975	728975	11	0	0	0	1
ENSG00000175592	1887	FOSL1	8061	11	0	0	0	1
ENSG00000175315	759	CST6	1474	11	0	0	0	1
ENSG00000174807	2558	CD248	57124	11	0	0	0	1
ENSG00000175505	1975	CLCF1	23529	11	0	0	0	1
ENSG00000259799	778	NA	NA	11	0	0	0	1
ENSG00000149716	7872	ORAOV1	220064	11	0	0	0	1
ENSG00000054965	7823	FAM168A	23201	11	0	0	0	1
ENSG00000166004	9495	CEP295	85459	11	0	0	0	1
ENSG00000255501	940	CARD18	59082	11	0	0	0	1
ENSG00000204381	3144	LAYN	143903	11	0	0	0	1
ENSG00000166736	2772	HTR3A	3359	11	0	0	0	1
ENSG00000160683	4431	CXCR5	643	11	0	0	0	1
ENSG00000245869	1646	NA	NA	11	0	0	0	1
ENSG00000255121	1506	NA	NA	11	0	0	0	1
ENSG00000149548	4823	CCDC15	80071	11	0	0	0	1
ENSG00000149557	5937	FEZ1	9638	11	0	0	0	1
ENSG00000170325	6626	PRDM10	56980	11	0	0	0	1
ENSG00000134460	3176	IL2RA	3559	10	0	0	0	1
ENSG00000271046	840	NA	NA	10	0	0	0	1
ENSG00000152465	4700	NMT2	9397	10	0	0	0	1
ENSG00000165996	3102	HACD1	9200	10	0	0	0	1
ENSG00000233825	383	NA	NA	10	0	0	0	1
ENSG00000099251	1506	HSD17B7P2	158160	10	0	0	0	1
ENSG00000237840	2087	NA	NA	10	0	0	0	1
ENSG00000263482	1829	NA	NA	10	0	0	0	1
ENSG00000204149	3160	AGAP4	119016	10	0	0	0	1
ENSG00000072422	4841	RHOBTB1	9886	10	0	0	0	1
ENSG00000138346	4867	DNA2	1763	10	0	0	0	1
ENSG00000213025	357	NA	NA	10	0	0	0	1
ENSG00000250959	1028	GLUD1P3	2749	10	0	0	0	1
ENSG00000235316	1815	NA	NA	10	0	0	0	1
ENSG00000156113	19248	KCNMA1	3778	10	0	0	0	1
ENSG00000253626	3840	EIF5AL1	143244	10	0	0	0	1
ENSG00000234043	745	NA	NA	10	0	0	0	1
ENSG00000107554	7072	DNMBP	23268	10	0	0	0	1
ENSG00000214413	8075	BBIP1	92482	10	0	0	0	1
ENSG00000198873	7000	GRK5	2869	10	0	0	0	1
ENSG00000255624	1328	NA	NA	10	0	0	0	1
ENSG00000227374	495	NA	NA	10	0	0	0	1
ENSG00000237489	2843	NA	NA	10	0	0	0	1
ENSG00000068383	3706	INPP5A	3632	10	0	0	0	1
ENSG00000248593	1105	DSTNP2	171220	12	0	0	0	1
ENSG00000166523	2422	CLEC4E	26253	12	0	0	0	1
ENSG00000139187	2598	KLRG1	10219	12	0	0	0	1
ENSG00000111788	3158	NA	NA	12	0	0	0	1
ENSG00000214826	2947	NA	NA	12	0	0	0	1
ENSG00000139055	2426	ERP27	121506	12	0	0	0	1
ENSG00000276842	746	NA	NA	12	0	0	0	1
ENSG00000110888	8392	CAPRIN2	65981	12	0	0	0	1
ENSG00000255760	852	LOC105369723	105369723	12	0	0	0	1
ENSG00000015153	10839	YAF2	10138	12	0	0	0	1
ENSG00000134297	2320	PLEKHA8P1	51054	12	0	0	0	1
ENSG00000186666	3721	BCDIN3D	144233	12	0	0	0	1
ENSG00000184271	6021	POU6F1	5463	12	0	0	0	1
ENSG00000170545	3558	SMAGP	57228	12	0	0	0	1
ENSG00000257596	735	NA	NA	12	0	0	0	1
ENSG00000123405	2469	NFE2	4778	12	0	0	0	1
ENSG00000170439	1506	METTL7B	196410	12	0	0	0	1
ENSG00000123342	4672	MMP19	4327	12	0	0	0	1
ENSG00000110944	1187	IL23A	51561	12	0	0	0	1
ENSG00000166860	6170	ZBTB39	9880	12	0	0	0	1
ENSG00000118596	13665	SLC16A7	9194	12	0	0	0	1
ENSG00000175782	19501	SLC35E3	55508	12	0	0	0	1
ENSG00000257802	1201	NA	NA	12	0	0	0	1
ENSG00000257489	1405	NA	NA	12	0	0	0	1
ENSG00000179088	4898	C12orf42	374470	12	0	0	0	1
ENSG00000258111	411	NA	NA	12	0	0	0	1
ENSG00000166046	6558	TCP11L2	255394	12	0	0	0	1
ENSG00000111785	7795	RIC8B	55188	12	0	0	0	1
ENSG00000183160	3189	TMEM119	338773	12	0	0	0	1
ENSG00000135144	4387	DTX1	1840	12	0	0	0	1
ENSG00000111344	4813	RASAL1	8437	12	0	0	0	1
ENSG00000122966	13230	CIT	11113	12	0	0	0	1
ENSG00000184445	11325	KNTC1	9735	12	0	0	0	1
ENSG00000280120	1054	NA	NA	12	0	0	0	1
ENSG00000256223	5541	ZNF10	7556	12	0	0	0	1
ENSG00000187676	4566	B3GLCT	145173	13	0	0	0	1
ENSG00000151778	1927	SERP2	387923	13	0	0	0	1
ENSG00000139734	7259	DIAPH3	81624	13	0	0	0	1
ENSG00000235280	712	NA	NA	13	0	0	0	1
ENSG00000211788	360	NA	NA	14	0	0	0	1
ENSG00000211789	445	NA	NA	14	0	0	0	1
ENSG00000211790	469	NA	NA	14	0	0	0	1
ENSG00000211791	410	NA	NA	14	0	0	0	1
ENSG00000211795	561	NA	NA	14	0	0	0	1
ENSG00000211797	484	NA	NA	14	0	0	0	1
ENSG00000211804	365	NA	NA	14	0	0	0	1
ENSG00000211810	469	NA	NA	14	0	0	0	1
ENSG00000211820	336	NA	NA	14	0	0	0	1
ENSG00000251002	3284	NA	NA	14	0	0	0	1
ENSG00000139880	3748	CDH24	64403	14	0	0	0	1
ENSG00000092068	5991	SLC7A8	23428	14	0	0	0	1
ENSG00000129535	3113	NRL	4901	14	0	0	0	1
ENSG00000100448	1374	CTSG	1511	14	0	0	0	1
ENSG00000100473	3621	COCH	1690	14	0	0	0	1
ENSG00000187790	8468	FANCM	57697	14	0	0	0	1
ENSG00000258682	576	NA	NA	14	0	0	0	1
ENSG00000133985	5217	TTC9	23508	14	0	0	0	1
ENSG00000259153	716	NA	NA	14	0	0	0	1
ENSG00000177465	2362	ACOT4	122970	14	0	0	0	1
ENSG00000259065	688	NA	NA	14	0	0	0	1
ENSG00000165409	5519	TSHR	7253	14	0	0	0	1
ENSG00000258733	1568	NA	NA	14	0	0	0	1
ENSG00000258572	993	NA	NA	14	0	0	0	1
ENSG00000127152	7855	BCL11B	64919	14	0	0	0	1
ENSG00000251602	2279	LOC100507437	100507437	14	0	0	0	1
ENSG00000227468	634	NA	NA	14	0	0	0	1
ENSG00000254140	1003	NA	NA	14	0	0	0	1
ENSG00000253364	930	NA	NA	14	0	0	0	1
ENSG00000253692	651	NA	NA	14	0	0	0	1
ENSG00000211934	417	NA	NA	14	0	0	0	1
ENSG00000211964	432	NA	NA	14	0	0	0	1
ENSG00000211968	414	NA	NA	14	0	0	0	1
ENSG00000223648	530	NA	NA	14	0	0	0	1
ENSG00000211972	427	NA	NA	14	0	0	0	1
ENSG00000274576	358	NA	NA	14	0	0	0	1
ENSG00000211976	437	NA	NA	14	0	0	0	1
ENSG00000265929	115	MIR5195	100847062	14	0	0	0	1
ENSG00000211978	295	NA	NA	14	0	0	0	1
ENSG00000276550	6965	HERC2P2	400322	15	0	0	0	1
ENSG00000215302	2331	NA	NA	15	0	0	0	1
ENSG00000187951	9184	ARHGAP11B	89839	15	0	0	0	1
ENSG00000171262	6851	FAM98B	283742	15	0	0	0	1
ENSG00000245849	1696	RAD51-AS1	100505648	15	0	0	0	1
ENSG00000140265	6634	ZSCAN29	146050	15	0	0	0	1
ENSG00000244879	17179	MIR4712	100616396	15	0	0	0	1
ENSG00000259556	1041	NA	NA	15	0	0	0	1
ENSG00000259577	2096	NA	NA	15	0	0	0	1
ENSG00000261652	843	C15orf65	145788	15	0	0	0	1
ENSG00000274667	680	NA	NA	15	0	0	0	1
ENSG00000247982	3669	LINC00926	283663	15	0	0	0	1
ENSG00000258484	1588	SPESP1	246777	15	0	0	0	1
ENSG00000137868	7690	STRA6	64220	15	0	0	0	1
ENSG00000140398	6938	NEIL1	79661	15	0	0	0	1
ENSG00000182950	1196	ODF3L1	161753	15	0	0	0	1
ENSG00000169758	5265	TMEM266	123591	15	0	0	0	1
ENSG00000252061	97	NA	NA	15	0	0	0	1
ENSG00000058335	9929	RASGRF1	5923	15	0	0	0	1
ENSG00000180953	1614	ST20	400410	15	0	0	0	1
ENSG00000183655	7219	KLHL25	64410	15	0	0	0	1
ENSG00000140534	8402	TICRR	90381	15	0	0	0	1
ENSG00000103253	4890	HAGHL	84264	16	0	0	0	1
ENSG00000197253	1738	TPSB2	64499	16	0	0	0	1
ENSG00000172236	1512	TPSAB1	7177	16	0	0	0	1
ENSG00000131634	2047	TMEM204	79652	16	0	0	0	1
ENSG00000183971	1193	NPW	283869	16	0	0	0	1
ENSG00000260565	8966	NA	NA	16	0	0	0	1
ENSG00000167984	6686	NLRC3	197358	16	0	0	0	1
ENSG00000213918	13801	DNASE1	1773	16	0	0	0	1
ENSG00000275056	1091	NA	NA	16	0	0	0	1
ENSG00000260488	601	NA	NA	16	0	0	0	1
ENSG00000103528	7538	SYT17	51760	16	0	0	0	1
ENSG00000005189	4114	LOC81691	81691	16	0	0	0	1
ENSG00000158482	797	NA	NA	16	0	0	0	1
ENSG00000180747	7107	SMG1P3	100271836	16	0	0	0	1
ENSG00000248124	5253	NA	NA	16	0	0	0	1
ENSG00000185864	7773	NPIPB3	23117	16	0	0	0	1
ENSG00000257122	3366	NA	NA	16	0	0	0	1
ENSG00000155592	7970	ZKSCAN2	342357	16	0	0	0	1
ENSG00000260442	583	ATP2A1-AS1	100289092	16	0	0	0	1
ENSG00000205534	4221	NA	NA	16	0	0	0	1
ENSG00000183604	4791	SMG1P5	595101	16	0	0	0	1
ENSG00000131797	6235	CLUHP3	100132341	16	0	0	0	1
ENSG00000261267	438	NA	NA	16	0	0	0	1
ENSG00000198417	1889	MT1F	4494	16	0	0	0	1
ENSG00000261270	601	NA	NA	16	0	0	0	1
ENSG00000246898	2147	NA	NA	16	0	0	0	1
ENSG00000259804	899	NA	NA	16	0	0	0	1
ENSG00000274093	431	NA	NA	16	0	0	0	1
ENSG00000214331	3828	LOC283922	283922	16	0	0	0	1
ENSG00000168404	5692	MLKL	197259	16	0	0	0	1
ENSG00000154102	2181	C16orf74	404550	16	0	0	0	1
ENSG00000178773	3048	CPNE7	27132	16	0	0	0	1
ENSG00000083454	4190	P2RX5	5026	17	0	0	0	1
ENSG00000177602	2797	GSG2	83903	17	0	0	0	1
ENSG00000234327	2006	LOC101928000	101928000	17	0	0	0	1
ENSG00000198920	6299	KIAA0753	9851	17	0	0	0	1
ENSG00000274114	984	NA	NA	17	0	0	0	1
ENSG00000108839	2616	ALOX12	239	17	0	0	0	1
ENSG00000179598	2560	PLD6	201164	17	0	0	0	1
ENSG00000205309	1961	NT5M	56953	17	0	0	0	1
ENSG00000154016	3107	GRAP	10750	17	0	0	0	1
ENSG00000073536	5463	NLE1	54475	17	0	0	0	1
ENSG00000266947	2814	NA	NA	17	0	0	0	1
ENSG00000267364	714	NA	NA	17	0	0	0	1
ENSG00000278023	1975	RDM1	201299	17	0	0	0	1
ENSG00000261499	1168	NA	NA	17	0	0	0	1
ENSG00000274487	1555	LOC440434	440434	17	0	0	0	1
ENSG00000266088	1198	NA	NA	17	0	0	0	1
ENSG00000267002	1191	NA	NA	17	0	0	0	1
ENSG00000175832	3607	ETV4	2118	17	0	0	0	1
ENSG00000168517	2038	HEXIM2	124790	17	0	0	0	1
ENSG00000267278	3775	MAP3K14-AS1	100133991	17	0	0	0	1
ENSG00000264070	1059	NA	NA	17	0	0	0	1
ENSG00000073861	2614	TBX21	30009	17	0	0	0	1
ENSG00000278765	590	NA	NA	17	0	0	0	1
ENSG00000064300	4150	NGFR	4804	17	0	0	0	1
ENSG00000154920	3294	EME1	146956	17	0	0	0	1
ENSG00000153944	21479	MSI2	124540	17	0	0	0	1
ENSG00000005381	3526	MPO	4353	17	0	0	0	1
ENSG00000224738	1338	NA	NA	17	0	0	0	1
ENSG00000136492	7991	BRIP1	83990	17	0	0	0	1
ENSG00000168646	5226	AXIN2	8313	17	0	0	0	1
ENSG00000109066	4983	TMEM104	54868	17	0	0	0	1
ENSG00000182687	1364	GALR2	8811	17	0	0	0	1
ENSG00000204282	4402	TNRC6C-AS1	100131096	17	0	0	0	1
ENSG00000167280	6173	ENGASE	64772	17	0	0	0	1
ENSG00000215644	3241	GCGR	2642	17	0	0	0	1
ENSG00000176912	976	NA	NA	18	0	0	0	1
ENSG00000101577	6800	LPIN2	9663	18	0	0	0	1
ENSG00000173482	9900	PTPRM	5797	18	0	0	0	1
ENSG00000267654	569	LOC100996324	100996324	18	0	0	0	1
ENSG00000154040	3518	CABYR	26256	18	0	0	0	1
ENSG00000152229	4120	PSTPIP2	9050	18	0	0	0	1
ENSG00000167216	4783	KATNAL2	83473	18	0	0	0	1
ENSG00000166845	6062	C18orf54	162681	18	0	0	0	1
ENSG00000081923	6652	ATP8B1	5205	18	0	0	0	1
ENSG00000215421	12190	ZNF407	55628	18	0	0	0	1
ENSG00000130856	8764	ZNF236	7776	18	0	0	0	1
ENSG00000125885	7691	MCM8	84515	20	0	0	0	1
ENSG00000088305	4630	DNMT3B	1789	20	0	0	0	1
ENSG00000131061	5457	ZNF341	84905	20	0	0	0	1
ENSG00000279253	1461	NA	NA	20	0	0	0	1
ENSG00000132832	1416	NA	NA	20	0	0	0	1
ENSG00000132801	2773	ZSWIM3	140831	20	0	0	0	1
ENSG00000235621	4204	LINC00494	284749	20	0	0	0	1
ENSG00000224397	2451	NA	NA	20	0	0	0	1
ENSG00000064787	8186	BCAS1	8537	20	0	0	0	1
ENSG00000218018	1540	NA	NA	20	0	0	0	1
ENSG00000124256	5405	ZBP1	81030	20	0	0	0	1
ENSG00000197540	945	GZMM	3004	19	0	0	0	1
ENSG00000070404	3050	FSTL3	10272	19	0	0	0	1
ENSG00000185198	1090	PRSS57	400668	19	0	0	0	1
ENSG00000196415	1146	PRTN3	5657	19	0	0	0	1
ENSG00000197561	1028	ELANE	1991	19	0	0	0	1
ENSG00000267317	911	NA	NA	19	0	0	0	1
ENSG00000130270	7014	ATP8B3	148229	19	0	0	0	1
ENSG00000104885	11272	DOT1L	84444	19	0	0	0	1
ENSG00000167476	1950	JSRP1	126306	19	0	0	0	1
ENSG00000172006	4685	ZNF554	115196	19	0	0	0	1
ENSG00000175691	2437	ZNF77	58492	19	0	0	0	1
ENSG00000095932	1498	SMIM24	284422	19	0	0	0	1
ENSG00000171236	3133	LRG1	116844	19	0	0	0	1
ENSG00000087903	9094	RFX2	5990	19	0	0	0	1
ENSG00000125731	5716	SH2D3A	10045	19	0	0	0	1
ENSG00000267939	421	NA	NA	19	0	0	0	1
ENSG00000186994	3594	KANK3	256949	19	0	0	0	1
ENSG00000130812	2181	ANGPTL6	83854	19	0	0	0	1
ENSG00000130810	2583	PPAN	56342	19	0	0	0	1
ENSG00000244165	2295	P2RY11	5032	19	0	0	0	1
ENSG00000267534	3582	S1PR2	9294	19	0	0	0	1
ENSG00000130164	7718	LDLR	3949	19	0	0	0	1
ENSG00000105520	3273	PLPPR2	64748	19	0	0	0	1
ENSG00000171295	6427	ZNF440	126070	19	0	0	0	1
ENSG00000171291	5207	ZNF439	90594	19	0	0	0	1
ENSG00000197647	3079	ZNF433	163059	19	0	0	0	1
ENSG00000196466	5055	ZNF799	90576	19	0	0	0	1
ENSG00000180855	2753	ZNF443	10224	19	0	0	0	1
ENSG00000240616	748	NA	NA	19	0	0	0	1
ENSG00000267519	1774	LOC284454	284454	19	0	0	0	1
ENSG00000105072	4421	C19orf44	84167	19	0	0	0	1
ENSG00000269439	2067	NA	NA	19	0	0	0	1
ENSG00000178093	1666	TSSK6	83983	19	0	0	0	1
ENSG00000105717	2554	PBX4	80714	19	0	0	0	1
ENSG00000105708	2949	ZNF14	7561	19	0	0	0	1
ENSG00000231205	6008	NA	NA	19	0	0	0	1
ENSG00000237440	3539	ZNF737	100129842	19	0	0	0	1
ENSG00000160229	3009	NA	NA	19	0	0	0	1
ENSG00000196705	14132	ZNF431	170959	19	0	0	0	1
ENSG00000268119	5146	NA	NA	19	0	0	0	1
ENSG00000196081	3322	NA	NA	19	0	0	0	1
ENSG00000196172	6497	ZNF681	148213	19	0	0	0	1
ENSG00000213967	6289	ZNF726	730087	19	0	0	0	1
ENSG00000261824	7958	LINC00662	148189	19	0	0	0	1
ENSG00000178904	10781	DPY19L3	147991	19	0	0	0	1
ENSG00000271109	842	LOC102723540	102723540	19	0	0	0	1
ENSG00000168661	2745	ZNF30	90075	19	0	0	0	1
ENSG00000236144	4859	TMEM147-AS1	100506469	19	0	0	0	1
ENSG00000011590	2770	ZBTB32	27033	19	0	0	0	1
ENSG00000167595	6327	PROSER3	148137	19	0	0	0	1
ENSG00000075702	9775	WDR62	284403	19	0	0	0	1
ENSG00000196357	3953	ZNF565	147929	19	0	0	0	1
ENSG00000181007	7506	ZFP82	284406	19	0	0	0	1
ENSG00000186017	6481	ZNF566	84924	19	0	0	0	1
ENSG00000251247	4738	ZNF345	25850	19	0	0	0	1
ENSG00000245680	7538	ZNF585B	92285	19	0	0	0	1
ENSG00000176401	1865	EID2B	126272	19	0	0	0	1
ENSG00000270164	1722	LINC01480	101927931	19	0	0	0	1
ENSG00000254887	897	LOC100505622	100505622	19	0	0	0	1
ENSG00000259436	1955	NA	NA	19	0	0	0	1
ENSG00000079385	5524	CEACAM1	634	19	0	0	0	1
ENSG00000267680	7104	ZNF224	7767	19	0	0	0	1
ENSG00000279095	2028	NA	NA	19	0	0	0	1
ENSG00000213889	2571	PPM1N	147699	19	0	0	0	1
ENSG00000268061	1894	NAPA-AS1	100505681	19	0	0	0	1
ENSG00000197813	615	NA	NA	19	0	0	0	1
ENSG00000142552	2093	RCN3	57333	19	0	0	0	1
ENSG00000167748	2378	KLK1	3816	19	0	0	0	1
ENSG00000105366	3171	SIGLEC8	27181	19	0	0	0	1
ENSG00000198482	5432	ZNF808	388558	19	0	0	0	1
ENSG00000170954	3780	ZNF415	55786	19	0	0	0	1
ENSG00000197497	7475	ZNF665	79788	19	0	0	0	1
ENSG00000198346	6244	ZNF813	126017	19	0	0	0	1
ENSG00000267454	2037	ZNF582-AS1	386758	19	0	0	0	1
ENSG00000198046	8810	ZNF667	63934	19	0	0	0	1
ENSG00000105146	1948	AURKC	6795	19	0	0	0	1
ENSG00000186272	3762	ZNF17	7565	19	0	0	0	1
ENSG00000183647	5019	ZNF530	348327	19	0	0	0	1
ENSG00000196724	4501	ZNF418	147686	19	0	0	0	1
ENSG00000176293	6418	ZNF135	7694	19	0	0	0	1
ENSG00000181894	4309	ZNF329	79673	19	0	0	0	1
ENSG00000154620	1669	TMSB4Y	9087	Y	0	0	0	1
ENSG00000040608	3339	RTN4R	65078	22	0	0	0	1
ENSG00000183506	7474	PI4KAP2	375133	22	0	0	0	1
ENSG00000253239	390	NA	NA	22	0	0	0	1
ENSG00000263366	923	NA	NA	22	0	0	0	1
ENSG00000211639	362	NA	NA	22	0	0	0	1
ENSG00000253818	406	NA	NA	22	0	0	0	1
ENSG00000211654	374	NA	NA	22	0	0	0	1
ENSG00000211665	375	NA	NA	22	0	0	0	1
ENSG00000254030	293	NA	NA	22	0	0	0	1
ENSG00000159496	4715	RGL4	266747	22	0	0	0	1
ENSG00000186998	4899	EMID1	129080	22	0	0	0	1
ENSG00000183963	10242	SMTN	6525	22	0	0	0	1
ENSG00000100150	8196	DEPDC5	9681	22	0	0	0	1
ENSG00000100307	7461	CBX7	23492	22	0	0	0	1
ENSG00000128268	5457	MGAT3	4248	22	0	0	0	1
ENSG00000225528	1287	NA	NA	22	0	0	0	1
ENSG00000230071	1304	NA	NA	22	0	0	0	1
ENSG00000184068	2989	NA	NA	22	0	0	0	1
ENSG00000234965	1405	SHISA8	440829	22	0	0	0	1
ENSG00000100207	7548	TCF20	6942	22	0	0	0	1
ENSG00000182841	5092	RRP7BP	91695	22	0	0	0	1
ENSG00000128408	1815	RIBC2	26150	22	0	0	0	1
ENSG00000100427	4297	MLC1	23209	22	0	0	0	1
ENSG00000272821	855	NA	NA	22	0	0	0	1
ENSG00000224905	1770	NA	NA	21	0	0	0	1
ENSG00000226751	695	NA	NA	21	0	0	0	1
ENSG00000185433	2027	LINC00158	54072	21	0	0	0	1
ENSG00000160185	3091	UBASH3A	53347	21	0	0	0	1
ENSG00000160298	5315	C21orf58	54058	21	0	0	0	1

## Sheet: Overlap_mTEC_CD123
Table S3.6: List of expressed genes (FPKM > 1) overlapping in the mTECs and the CD123+ cells (n = 104).
Geneid	Length	symbol	entrezid	chr_once	mTEC.MED	CD123.MED	CD141.MED	CD19.MED
ENSG00000054523	17693	KIF1B	23095	1	1	1	0	0
ENSG00000130940	11336	CASZ1	54897	1	1	1	0	0
ENSG00000117016	7235	RIMS3	9783	1	1	1	0	0
ENSG00000116678	11370	LEPR	3953	1	1	1	0	0
ENSG00000134243	8762	SORT1	6272	1	1	1	0	0
ENSG00000273136	4899	NBPF26	101060684	1	1	1	0	0
ENSG00000143556	536	S100A7	6278	1	1	1	0	0
ENSG00000188643	1701	S100A16	140576	1	1	1	0	0
ENSG00000132698	1699	RAB25	57111	1	1	1	0	0
ENSG00000123836	10197	PFKFB2	5208	1	1	1	0	0
ENSG00000143819	2508	EPHX1	2052	1	1	1	0	0
ENSG00000183780	3195	SLC35F3	148641	1	1	1	0	0
ENSG00000203666	8607	EFCAB2	84288	1	1	1	0	0
ENSG00000119862	4003	LGALSL	29094	2	1	1	0	0
ENSG00000179818	19619	PCBP1-AS1	400960	2	1	1	0	0
ENSG00000239305	7599	RNF103	7844	2	1	1	0	0
ENSG00000196872	4705	KIAA1211L	343990	2	1	1	0	0
ENSG00000019169	2079	MARCO	8685	2	1	1	0	0
ENSG00000144362	1488	PHOSPHO2	493911	2	1	1	0	0
ENSG00000138435	2807	CHRNA1	1134	2	1	1	0	0
ENSG00000163482	6458	STK36	27148	2	1	1	0	0
ENSG00000135924	5886	DNAJB2	3300	2	1	1	0	0
ENSG00000144642	10350	RBMS3	27303	3	1	1	0	0
ENSG00000177842	3457	ZNF620	253639	3	1	1	0	0
ENSG00000076201	5981	PTPN23	25930	3	1	1	0	0
ENSG00000172765	7819	TMCC1	23023	3	1	1	0	0
ENSG00000248932	2120	LOC100507291	100507291	3	1	1	0	0
ENSG00000169908	3668	TM4SF1	4071	3	1	1	0	0
ENSG00000169026	2644	MFSD7	84179	4	1	1	0	0
ENSG00000168993	2418	CPLX1	10815	4	1	1	0	0
ENSG00000157796	8873	WDR19	57728	4	1	1	0	0
ENSG00000145335	4014	SNCA	6622	4	1	1	0	0
ENSG00000109458	10119	GAB1	2549	4	1	1	0	0
ENSG00000183323	7932	CCDC125	202243	5	1	1	0	0
ENSG00000038427	14831	VCAN	1462	5	1	1	0	0
ENSG00000151422	13614	FER	2241	5	1	1	0	0
ENSG00000171444	10746	MCC	4163	5	1	1	0	0
ENSG00000064652	3550	SNX24	28966	5	1	1	0	0
ENSG00000145819	13347	ARHGAP26	23092	5	1	1	0	0
ENSG00000096696	10093	DSP	1832	6	1	1	0	0
ENSG00000008256	5808	CYTH3	9265	7	1	1	0	0
ENSG00000160963	3156	COL26A1	136227	7	1	1	0	0
ENSG00000279078	2481	SND1-IT1	27099	7	1	1	0	0
ENSG00000221866	16372	PLXNA4	91584	7	1	1	0	0
ENSG00000146904	4733	EPHA1	2041	7	1	1	0	0
ENSG00000126947	2141	ARMCX1	51309	X	1	1	0	0
ENSG00000066855	4629	MTFR1	9650	8	1	1	0	0
ENSG00000205133	6724	TRIQK	286144	8	1	1	0	0
ENSG00000196150	7357	ZNF250	58500	8	1	1	0	0
ENSG00000107104	11908	KANK1	23189	9	1	1	0	0
ENSG00000107185	7116	RGP1	9827	9	1	1	0	0
ENSG00000165092	2849	ALDH1A1	216	9	1	1	0	0
ENSG00000165121	1656	NA	NA	9	1	1	0	0
ENSG00000148120	10742	C9orf3	84909	9	1	1	0	0
ENSG00000081386	5921	ZNF510	22869	9	1	1	0	0
ENSG00000175287	2915	PHYHD1	254295	9	1	1	0	0
ENSG00000165716	2704	FAM69B	138311	9	1	1	0	0
ENSG00000173432	765	SAA1	6288	11	1	1	0	0
ENSG00000135362	6616	PRR5L	79899	11	1	1	0	0
ENSG00000162337	6164	LRP5	4041	11	1	1	0	0
ENSG00000110400	7701	NECTIN1	5818	11	1	1	0	0
ENSG00000152766	1733	ANKRD22	118932	10	1	1	0	0
ENSG00000235823	2551	NA	NA	10	1	1	0	0
ENSG00000166033	2120	HTRA1	5654	10	1	1	0	0
ENSG00000188916	4407	FAM196A	642938	10	1	1	0	0
ENSG00000139324	7327	TMTC3	160418	12	1	1	0	0
ENSG00000173064	21572	HECTD4	283450	12	1	1	0	0
ENSG00000248008	1901	NRAV	100506668	12	1	1	0	0
ENSG00000126775	5052	ATG14	22863	14	1	1	0	0
ENSG00000072415	8743	MPP5	64398	14	1	1	0	0
ENSG00000100767	7699	PAPLN	89932	14	1	1	0	0
ENSG00000009830	10012	POMT2	29954	14	1	1	0	0
ENSG00000126214	19251	KLC1	3831	14	1	1	0	0
ENSG00000140320	5196	BAHD1	22893	15	1	1	0	0
ENSG00000157470	5578	FAM81A	145773	15	1	1	0	0
ENSG00000189227	4811	C15orf61	145853	15	1	1	0	0
ENSG00000103855	5542	CD276	80381	15	1	1	0	0
ENSG00000103126	7487	AXIN1	8312	16	1	1	0	0
ENSG00000065054	3550	SLC9A3R2	9351	16	1	1	0	0
ENSG00000103199	6465	ZNF500	26048	16	1	1	0	0
ENSG00000175662	7863	TOM1L2	146691	17	1	1	0	0
ENSG00000278540	13008	ACACA	31	17	1	1	0	0
ENSG00000126368	2772	NR1D1	9572	17	1	1	0	0
ENSG00000186832	2475	KRT16	3868	17	1	1	0	0
ENSG00000068137	4803	PLEKHH3	79990	17	1	1	0	0
ENSG00000141570	4164	CBX8	57332	17	1	1	0	0
ENSG00000141542	6194	RAB40B	10966	17	1	1	0	0
ENSG00000267414	2065	LOC101927943	101927943	18	1	1	0	0
ENSG00000206073	2013	SERPINB4	6318	18	1	1	0	0
ENSG00000088826	2946	SMOX	54498	20	1	1	0	0
ENSG00000101470	876	TNNC2	7125	20	1	1	0	0
ENSG00000178078	2766	STAP2	55620	19	1	1	0	0
ENSG00000076826	4845	CAMSAP3	57662	19	1	1	0	0
ENSG00000167785	8184	ZNF558	148156	19	1	1	0	0
ENSG00000105131	2034	EPHX3	79852	19	1	1	0	0
ENSG00000161249	7444	DMKN	93099	19	1	1	0	0
ENSG00000105245	5823	NUMBL	9253	19	1	1	0	0
ENSG00000269388	1472	NA	NA	19	1	1	0	0
ENSG00000131848	8039	ZSCAN5A	79149	19	1	1	0	0
ENSG00000099998	6054	GGT5	2687	22	1	1	0	0
ENSG00000167074	4715	TEF	7008	22	1	1	0	0
ENSG00000077942	7128	FBLN1	2192	22	1	1	0	0
ENSG00000205593	5935	DENND6B	414918	22	1	1	0	0
ENSG00000156239	4865	N6AMT1	29104	21	1	1	0	0

## Sheet: Overlap_CD123_CD141
Table S3.7: List of expressed genes (FPKM > 1) overlapping in the CD123+ cells and the CD141+ cells (n = 244).
Geneid	Length	symbol	entrezid	chr_once	mTEC.MED	CD123.MED	CD141.MED	CD19.MED
ENSG00000177000	10214	MTHFR	4524	1	0	1	1	0
ENSG00000142627	4159	EPHA2	1969	1	0	1	1	0
ENSG00000237276	1990	NA	NA	1	0	1	1	0
ENSG00000229106	1267	NA	NA	1	0	1	1	0
ENSG00000009780	4034	FAM76A	199870	1	0	1	1	0
ENSG00000142920	6559	AZIN2	113451	1	0	1	1	0
ENSG00000233621	1395	LINC01137	728431	1	0	1	1	0
ENSG00000117010	3039	ZNF684	127396	1	0	1	1	0
ENSG00000200169	116	RNU5D-1	26830	1	0	1	1	0
ENSG00000222009	3520	BTBD19	149478	1	0	1	1	0
ENSG00000162601	8938	MYSM1	114803	1	0	1	1	0
ENSG00000185483	6715	ROR1	4919	1	0	1	1	0
ENSG00000172260	13417	NEGR1	257194	1	0	1	1	0
ENSG00000213366	9116	GSTM2	2946	1	0	1	1	0
ENSG00000121933	4486	TMIGD3	57413	1	0	1	1	0
ENSG00000155367	2874	PPM1J	333926	1	0	1	1	0
ENSG00000117262	5557	GPR89A	653519	1	0	1	1	0
ENSG00000186364	1657	NUDT17	200035	1	0	1	1	0
ENSG00000273768	164	NA	NA	1	0	1	1	0
ENSG00000270629	12116	NBPF14	25832	1	0	1	1	0
ENSG00000203804	2622	ADAMTSL4-AS1	574406	1	0	1	1	0
ENSG00000181036	2671	FCRL6	343413	1	0	1	1	0
ENSG00000116711	2875	PLA2G4A	5321	1	0	1	1	0
ENSG00000150681	2806	RGS18	64407	1	0	1	1	0
ENSG00000261573	416	NA	NA	1	0	1	1	0
ENSG00000134369	22453	NAV1	89796	1	0	1	1	0
ENSG00000058668	9721	ATP2B4	493	1	0	1	1	0
ENSG00000237980	473	NA	NA	1	0	1	1	0
ENSG00000143674	7916	MLK4	84451	1	0	1	1	0
ENSG00000258082	846	NA	NA	1	0	1	1	0
ENSG00000162711	4757	NLRP3	114548	1	0	1	1	0
ENSG00000260077	1572	NA	NA	2	0	1	1	0
ENSG00000138080	3958	EMILIN1	11117	2	0	1	1	0
ENSG00000138030	3060	KHK	3795	2	0	1	1	0
ENSG00000231312	6741	LOC728730	728730	2	0	1	1	0
ENSG00000223929	1044	MIR4432HG	106660609	2	0	1	1	0
ENSG00000162927	7651	PUS10	150962	2	0	1	1	0
ENSG00000270696	1747	NA	NA	2	0	1	1	0
ENSG00000115604	4353	IL18R1	8809	2	0	1	1	0
ENSG00000115718	2495	PROC	5624	2	0	1	1	0
ENSG00000224152	1494	NA	NA	2	0	1	1	0
ENSG00000241399	4075	CD302	9936	2	0	1	1	0
ENSG00000231445	295	NA	NA	2	0	1	1	0
ENSG00000169432	10364	SCN9A	6335	2	0	1	1	0
ENSG00000064989	6144	CALCRL	10203	2	0	1	1	0
ENSG00000003436	11714	TFPI	7035	2	0	1	1	0
ENSG00000272211	2065	NA	NA	2	0	1	1	0
ENSG00000163249	4707	CCNYL1	151195	2	0	1	1	0
ENSG00000244567	1262	NA	NA	2	0	1	1	0
ENSG00000188282	4357	RUFY4	285180	2	0	1	1	0
ENSG00000179921	2692	GPBAR1	151306	2	0	1	1	0
ENSG00000114923	5091	SLC4A3	6508	2	0	1	1	0
ENSG00000231682	538	NA	NA	2	0	1	1	0
ENSG00000163820	8895	FYCO1	79443	3	0	1	1	0
ENSG00000173578	5403	XCR1	2829	3	0	1	1	0
ENSG00000225697	6373	SLC26A6	65010	3	0	1	1	0
ENSG00000164086	5648	DUSP7	1849	3	0	1	1	0
ENSG00000163666	1248	HESX1	8820	3	0	1	1	0
ENSG00000241163	4878	LINC00877	285286	3	0	1	1	0
ENSG00000240809	1411	NA	NA	3	0	1	1	0
ENSG00000181458	6005	TMEM45A	55076	3	0	1	1	0
ENSG00000114638	2266	UPK1B	7348	3	0	1	1	0
ENSG00000163430	8727	FSTL1	11167	3	0	1	1	0
ENSG00000014257	4193	ACPP	55	3	0	1	1	0
ENSG00000181631	2764	P2RY13	53829	3	0	1	1	0
ENSG00000090530	5605	P3H2	55214	3	0	1	1	0
ENSG00000131127	5744	ZNF141	7700	4	0	1	1	0
ENSG00000244459	579	NA	NA	4	0	1	1	0
ENSG00000174137	4239	FAM53A	152877	4	0	1	1	0
ENSG00000249334	640	NA	NA	4	0	1	1	0
ENSG00000181826	1947	RELL1	768211	4	0	1	1	0
ENSG00000138678	3468	GPAT3	84803	4	0	1	1	0
ENSG00000185477	15205	GPRIN3	285513	4	0	1	1	0
ENSG00000151012	9645	SLC7A11	23657	4	0	1	1	0
ENSG00000273472	1394	NA	NA	4	0	1	1	0
ENSG00000251611	358	NA	NA	4	0	1	1	0
ENSG00000248991	488	NA	NA	4	0	1	1	0
ENSG00000061918	3724	GUCY1B3	2983	4	0	1	1	0
ENSG00000249430	705	NA	NA	5	0	1	1	0
ENSG00000079215	6265	SLC1A3	6507	5	0	1	1	0
ENSG00000164512	2979	ANKRD55	79722	5	0	1	1	0
ENSG00000261269	2485	NA	NA	5	0	1	1	0
ENSG00000213757	787	NA	NA	5	0	1	1	0
ENSG00000255833	5923	TIFAB	497189	5	0	1	1	0
ENSG00000230551	8636	NA	NA	5	0	1	1	0
ENSG00000155850	8606	SLC26A2	1836	5	0	1	1	0
ENSG00000180822	10418	PSMG4	389362	6	0	1	1	0
ENSG00000219607	4907	PPP1R3G	648791	6	0	1	1	0
ENSG00000079691	6741	CARMIL1	55604	6	0	1	1	0
ENSG00000228223	3130	NA	NA	6	0	1	1	0
ENSG00000158691	5495	ZSCAN12	9753	6	0	1	1	0
ENSG00000204304	4344	PBX2	5089	6	0	1	1	0
ENSG00000204301	9748	NOTCH4	4855	6	0	1	1	0
ENSG00000124507	4807	PACSIN1	29993	6	0	1	1	0
ENSG00000124780	2172	KCNK17	89822	6	0	1	1	0
ENSG00000096264	1219	NCR2	9436	6	0	1	1	0
ENSG00000124496	7732	TRERF1	55809	6	0	1	1	0
ENSG00000124574	8083	ABCC10	89845	6	0	1	1	0
ENSG00000135537	8450	LACE1	246269	6	0	1	1	0
ENSG00000279453	2435	NA	NA	6	0	1	1	0
ENSG00000197594	8294	ENPP1	5167	6	0	1	1	0
ENSG00000178199	6733	ZC3H12D	340152	6	0	1	1	0
ENSG00000120436	2059	GPR31	2853	6	0	1	1	0
ENSG00000164850	3149	GPER1	2852	7	0	1	1	0
ENSG00000188732	7458	FAM221A	340277	7	0	1	1	0
ENSG00000106069	10660	CHN2	1124	7	0	1	1	0
ENSG00000173852	5849	DPY19L1	23333	7	0	1	1	0
ENSG00000187037	2312	GPR141	353345	7	0	1	1	0
ENSG00000086288	2439	NME8	51314	7	0	1	1	0
ENSG00000183696	4577	UPP1	7378	7	0	1	1	0
ENSG00000164692	11156	COL1A2	1278	7	0	1	1	0
ENSG00000164713	5139	BRI3	25798	7	0	1	1	0
ENSG00000236753	2715	MKLN1-AS	100506881	7	0	1	1	0
ENSG00000196511	8438	TPK1	27010	7	0	1	1	0
ENSG00000242258	2171	LINC00996	285972	7	0	1	1	0
ENSG00000101916	4353	TLR8	51311	X	0	1	1	0
ENSG00000102174	6384	PHEX	5251	X	0	1	1	0
ENSG00000198947	18239	DMD	1756	X	0	1	1	0
ENSG00000274536	1815	MIR223	407008	X	0	1	1	0
ENSG00000130052	5558	STARD8	9754	X	0	1	1	0
ENSG00000056277	4634	ZNF280C	55609	X	0	1	1	0
ENSG00000253958	2169	CLDN23	137075	8	0	1	1	0
ENSG00000173281	5776	PPP1R3B	79660	8	0	1	1	0
ENSG00000172728	5606	FUT10	84750	8	0	1	1	0
ENSG00000188676	4444	IDO2	169355	8	0	1	1	0
ENSG00000240395	868	NA	NA	8	0	1	1	0
ENSG00000185900	1877	POMK	84197	8	0	1	1	0
ENSG00000254325	673	NA	NA	8	0	1	1	0
ENSG00000240905	301	NA	NA	8	0	1	1	0
ENSG00000104205	6007	SGK3	23678	8	0	1	1	0
ENSG00000254332	748	NA	NA	8	0	1	1	0
ENSG00000177459	1761	ERICH5	203111	8	0	1	1	0
ENSG00000253210	807	NA	NA	8	0	1	1	0
ENSG00000205808	2944	PLPP6	403313	9	0	1	1	0
ENSG00000159921	5477	GNE	10020	9	0	1	1	0
ENSG00000187559	2039	FOXD4L3	286380	9	0	1	1	0
ENSG00000184709	1209	LRRC26	389816	9	0	1	1	0
ENSG00000070031	366	SCT	6343	11	0	1	1	0
ENSG00000175356	7099	SCUBE2	57758	11	0	1	1	0
ENSG00000250041	947	NA	NA	11	0	1	1	0
ENSG00000135373	4386	EHF	26298	11	0	1	1	0
ENSG00000255197	1113	NA	NA	11	0	1	1	0
ENSG00000254952	385	NA	NA	11	0	1	1	0
ENSG00000185670	3348	ZBTB3	79842	11	0	1	1	0
ENSG00000181908	2340	LOC100996455	100996455	11	0	1	1	0
ENSG00000110090	6565	CPT1A	1374	11	0	1	1	0
ENSG00000256568	618	NA	NA	11	0	1	1	0
ENSG00000137486	5828	ARRB1	408	11	0	1	1	0
ENSG00000158555	9867	GDPD5	81544	11	0	1	1	0
ENSG00000196371	6059	FUT4	2526	11	0	1	1	0
ENSG00000110274	11851	CEP164	22897	11	0	1	1	0
ENSG00000280832	3723	NA	NA	11	0	1	1	0
ENSG00000254703	1298	SENCR	100507392	11	0	1	1	0
ENSG00000183621	4267	ZNF438	220929	10	0	1	1	0
ENSG00000230555	760	LOC105378272	105378272	10	0	1	1	0
ENSG00000279406	2132	NA	NA	10	0	1	1	0
ENSG00000138119	8473	MYOF	26509	10	0	1	1	0
ENSG00000186188	4060	FFAR4	338557	10	0	1	1	0
ENSG00000171813	2651	PWWP2B	170394	10	0	1	1	0
ENSG00000130037	2800	KCNA5	3741	12	0	1	1	0
ENSG00000126749	5600	EMG1	10436	12	0	1	1	0
ENSG00000237248	2472	LINC00987	100499405	12	0	1	1	0
ENSG00000172322	3250	CLEC12A	160364	12	0	1	1	0
ENSG00000197992	2854	CLEC9A	283420	12	0	1	1	0
ENSG00000008394	7440	MGST1	4257	12	0	1	1	0
ENSG00000139133	4389	ALG10	84920	12	0	1	1	0
ENSG00000250742	1369	LOC400043	400043	12	0	1	1	0
ENSG00000136052	5151	SLC41A2	84102	12	0	1	1	0
ENSG00000174600	5690	CMKLR1	1240	12	0	1	1	0
ENSG00000198324	3361	FAM109A	144717	12	0	1	1	0
ENSG00000202538	141	RNU4-2	26834	12	0	1	1	0
ENSG00000139725	6181	RHOF	54509	12	0	1	1	0
ENSG00000102763	7633	VWA8	23078	13	0	1	1	0
ENSG00000223336	190	NA	NA	13	0	1	1	0
ENSG00000214269	1300	NA	NA	13	0	1	1	0
ENSG00000151413	7590	NUBPL	80224	14	0	1	1	0
ENSG00000258897	308	NA	NA	14	0	1	1	0
ENSG00000278002	1308	NA	NA	14	0	1	1	0
ENSG00000273797	527	NA	NA	14	0	1	1	0
ENSG00000258376	3050	NA	NA	14	0	1	1	0
ENSG00000119686	4913	FLVCR2	55640	14	0	1	1	0
ENSG00000063761	5317	ADCK1	57143	14	0	1	1	0
ENSG00000140090	14412	SLC24A4	123041	14	0	1	1	0
ENSG00000100628	5040	ASB2	51676	14	0	1	1	0
ENSG00000261064	909	NA	NA	15	0	1	1	0
ENSG00000104154	8073	SLC30A4	7782	15	0	1	1	0
ENSG00000259674	802	NA	NA	15	0	1	1	0
ENSG00000035664	13612	DAPK2	23604	15	0	1	1	0
ENSG00000175318	4987	GRAMD2	196996	15	0	1	1	0
ENSG00000198794	4873	SCAMP5	192683	15	0	1	1	0
ENSG00000242498	8594	ARPIN	348110	15	0	1	1	0
ENSG00000008516	4126	MMP25	64386	16	0	1	1	0
ENSG00000205730	7440	ITPRIPL2	162073	16	0	1	1	0
ENSG00000184730	3792	APOBR	55911	16	0	1	1	0
ENSG00000260219	992	LOC101928707	101928707	16	0	1	1	0
ENSG00000261644	1150	NA	NA	16	0	1	1	0
ENSG00000087253	7439	LPCAT2	54947	16	0	1	1	0
ENSG00000070915	6180	SLC12A3	6559	16	0	1	1	0
ENSG00000269667	474	NA	NA	16	0	1	1	0
ENSG00000260177	756	NA	NA	16	0	1	1	0
ENSG00000263050	443	NA	NA	17	0	1	1	0
ENSG00000161905	3404	ALOX15	246	17	0	1	1	0
ENSG00000141497	3303	ZMYND15	84225	17	0	1	1	0
ENSG00000182327	1023	GLTPD2	388323	17	0	1	1	0
ENSG00000125430	5367	HS3ST3B1	9953	17	0	1	1	0
ENSG00000170425	2551	ADORA2B	136	17	0	1	1	0
ENSG00000230969	400	NA	NA	17	0	1	1	0
ENSG00000108849	987	PPY	5539	17	0	1	1	0
ENSG00000161653	2822	NAGS	162417	17	0	1	1	0
ENSG00000180340	2112	FZD2	2535	17	0	1	1	0
ENSG00000280852	480	LOC653653	653653	17	0	1	1	0
ENSG00000178789	2720	CD300LB	124599	17	0	1	1	0
ENSG00000231027	501	NA	NA	17	0	1	1	0
ENSG00000204323	5117	SMIM5	643008	17	0	1	1	0
ENSG00000259120	1086	SMIM6	100130933	17	0	1	1	0
ENSG00000267476	670	NA	NA	18	0	1	1	0
ENSG00000141655	8993	TNFRSF11A	8792	18	0	1	1	0
ENSG00000196209	5034	SIRPB2	284759	20	0	1	1	0
ENSG00000101307	6091	SIRPB1	10326	20	0	1	1	0
ENSG00000125810	6708	CD93	22918	20	0	1	1	0
ENSG00000101440	778	ASIP	434	20	0	1	1	0
ENSG00000101438	2574	SLC32A1	140679	20	0	1	1	0
ENSG00000087589	5069	CASS4	57091	20	0	1	1	0
ENSG00000064932	6626	SBNO2	22904	19	0	1	1	0
ENSG00000115255	2449	REEP6	92840	19	0	1	1	0
ENSG00000213985	1185	NA	NA	19	0	1	1	0
ENSG00000167641	1501	PPP1R14A	94274	19	0	1	1	0
ENSG00000171777	4183	RASGRP4	115727	19	0	1	1	0
ENSG00000167601	5154	AXL	558	19	0	1	1	0
ENSG00000170956	3080	CEACAM3	1084	19	0	1	1	0
ENSG00000105383	5975	CD33	945	19	0	1	1	0
ENSG00000105492	2573	SIGLEC6	946	19	0	1	1	0
ENSG00000176024	3889	ZNF613	79898	19	0	1	1	0
ENSG00000167562	6294	ZNF701	55762	19	0	1	1	0
ENSG00000180257	3310	ZNF816	125893	19	0	1	1	0
ENSG00000239998	5349	LILRA2	11027	19	0	1	1	0
ENSG00000268895	2793	A1BG-AS1	503538	19	0	1	1	0
ENSG00000184470	7694	TXNRD2	10587	22	0	1	1	0
ENSG00000128383	2358	APOBEC3A	200315	22	0	1	1	0
ENSG00000176177	3068	ENTHD1	150350	22	0	1	1	0
ENSG00000177096	2451	FAM109B	150368	22	0	1	1	0
ENSG00000235568	5817	NFAM1	150372	22	0	1	1	0
ENSG00000100373	1051	UPK3A	7380	22	0	1	1	0
ENSG00000272666	602	LOC105373098	105373098	22	0	1	1	0

## Sheet: Overlap_CD141_CD19
Table S3.8: List of expressed genes (FPKM > 1) in between the CD141+ cells and the CD19+ cells (n = 169).
Geneid	Length	symbol	entrezid	chr_once	mTEC.MED	CD123.MED	CD141.MED	CD19.MED
ENSG00000169598	3870	DFFB	1677	1	0	0	1	1
ENSG00000116273	3681	PHF13	148479	1	0	0	1	1
ENSG00000162542	4054	TMCO4	255104	1	0	0	1	1
ENSG00000184677	8992	ZBTB40	9923	1	0	0	1	1
ENSG00000272432	485	NA	NA	1	0	0	1	1
ENSG00000142733	4951	MAP3K6	9064	1	0	0	1	1
ENSG00000198754	1826	OXCT2	64064	1	0	0	1	1
ENSG00000187815	3248	ZFP69	339559	1	0	0	1	1
ENSG00000156876	3972	SASS6	163786	1	0	0	1	1
ENSG00000215861	933	NA	NA	1	0	0	1	1
ENSG00000066279	10938	ASPM	259266	1	0	0	1	1
ENSG00000224536	340	NA	NA	1	0	0	1	1
ENSG00000196550	3783	FAM72C	554282	1	0	0	1	1
ENSG00000082512	9022	TRAF5	7188	1	0	0	1	1
ENSG00000183814	4442	LIN9	286826	1	0	0	1	1
ENSG00000181218	895	HIST3H2A	92815	1	0	0	1	1
ENSG00000196418	4517	ZNF124	7678	1	0	0	1	1
ENSG00000143797	8798	MBOAT2	129642	2	0	0	1	1
ENSG00000163026	3847	WDCP	80304	2	0	0	1	1
ENSG00000138092	5518	CENPO	79172	2	0	0	1	1
ENSG00000234072	3412	NA	NA	2	0	0	1	1
ENSG00000171174	3625	RBKS	64080	2	0	0	1	1
ENSG00000115295	7775	CLIP4	79745	2	0	0	1	1
ENSG00000115504	8219	EHBP1	23301	2	0	0	1	1
ENSG00000260101	1907	LOC101927402	101927402	2	0	0	1	1
ENSG00000163013	8011	FBXO41	150726	2	0	0	1	1
ENSG00000280721	1475	NA	NA	2	0	0	1	1
ENSG00000204685	2349	NA	NA	2	0	0	1	1
ENSG00000172965	8500	MIR4435-2HG	541471	2	0	0	1	1
ENSG00000243389	425	NA	NA	2	0	0	1	1
ENSG00000121964	14162	GTDC1	79712	2	0	0	1	1
ENSG00000236977	1069	ANKRD44-IT1	101927547	2	0	0	1	1
ENSG00000163599	2120	CTLA4	1493	2	0	0	1	1
ENSG00000164047	745	CAMP	820	3	0	0	1	1
ENSG00000183763	3263	TRAIP	10293	3	0	0	1	1
ENSG00000246082	2312	NUDT16P1	152195	3	0	0	1	1
ENSG00000145194	6552	ECE2	9718	3	0	0	1	1
ENSG00000196810	7820	NA	NA	4	0	0	1	1
ENSG00000168826	2889	ZBTB49	166793	4	0	0	1	1
ENSG00000128040	772	SPINK2	6691	4	0	0	1	1
ENSG00000138709	8792	LARP1B	55132	4	0	0	1	1
ENSG00000109674	2959	NEIL3	55247	4	0	0	1	1
ENSG00000221990	1663	EXOC3-AS1	116349	5	0	0	1	1
ENSG00000272086	802	NA	NA	5	0	0	1	1
ENSG00000049883	12115	PTCD2	79810	5	0	0	1	1
ENSG00000039319	11461	ZFYVE16	9765	5	0	0	1	1
ENSG00000249249	1218	NA	NA	5	0	0	1	1
ENSG00000164284	4419	GRPEL2	134266	5	0	0	1	1
ENSG00000187566	1188	NHLRC1	378884	6	0	0	1	1
ENSG00000124610	648	HIST1H1A	3024	6	0	0	1	1
ENSG00000275713	381	HIST1H2BH	8345	6	0	0	1	1
ENSG00000124557	2895	BTN1A1	696	6	0	0	1	1
ENSG00000278828	1237	HIST1H3H	8357	6	0	0	1	1
ENSG00000137338	3100	PGBD1	84547	6	0	0	1	1
ENSG00000204599	4226	TRIM39	56658	6	0	0	1	1
ENSG00000135314	3350	KHDC1	80759	6	0	0	1	1
ENSG00000152894	9000	PTPRK	5796	6	0	0	1	1
ENSG00000198945	5113	L3MBTL3	84456	6	0	0	1	1
ENSG00000118507	4394	AKAP7	9465	6	0	0	1	1
ENSG00000237181	731	NA	NA	7	0	0	1	1
ENSG00000229043	2002	NA	NA	7	0	0	1	1
ENSG00000011426	6012	ANLN	54443	7	0	0	1	1
ENSG00000228903	4057	NA	NA	7	0	0	1	1
ENSG00000214765	4496	SEPT7P2	641977	7	0	0	1	1
ENSG00000228409	1712	NA	NA	7	0	0	1	1
ENSG00000169902	2871	TPST1	8460	7	0	0	1	1
ENSG00000243335	8506	KCTD7	154881	7	0	0	1	1
ENSG00000106178	617	CCL24	6369	7	0	0	1	1
ENSG00000146776	8295	ATXN7L1	222255	7	0	0	1	1
ENSG00000260231	2380	JHDM1D-AS1	100134229	7	0	0	1	1
ENSG00000211714	397	NA	NA	7	0	0	1	1
ENSG00000044446	9029	PHKA2	5256	X	0	0	1	1
ENSG00000171657	3349	GPR82	27197	X	0	0	1	1
ENSG00000196368	2385	NUDT11	55190	X	0	0	1	1
ENSG00000125962	4911	ARMCX5	64860	X	0	0	1	1
ENSG00000187808	1552	SOWAHD	347454	X	0	0	1	1
ENSG00000104635	6942	SLC39A14	23516	8	0	0	1	1
ENSG00000104756	4383	KCTD9	54793	8	0	0	1	1
ENSG00000183808	7618	RBM12B	389677	8	0	0	1	1
ENSG00000104356	4852	POP1	10940	8	0	0	1	1
ENSG00000280543	2031	ASAP1-IT2	100507117	8	0	0	1	1
ENSG00000173137	2742	ADCK5	203054	8	0	0	1	1
ENSG00000160957	4236	RECQL4	9401	8	0	0	1	1
ENSG00000183784	2918	C9orf66	157983	9	0	0	1	1
ENSG00000137094	5891	DNAJB5	25822	9	0	0	1	1
ENSG00000137135	6496	ARHGEF39	84904	9	0	0	1	1
ENSG00000186130	4106	ZBTB6	10773	9	0	0	1	1
ENSG00000130714	6067	POMT1	10585	9	0	0	1	1
ENSG00000165699	9911	TSC1	7248	9	0	0	1	1
ENSG00000238058	311	NA	NA	9	0	0	1	1
ENSG00000186193	3848	SAPCD2	89958	9	0	0	1	1
ENSG00000185101	6207	ANO9	338440	11	0	0	1	1
ENSG00000168005	2807	C11orf84	144097	11	0	0	1	1
ENSG00000236935	672	NA	NA	11	0	0	1	1
ENSG00000175536	1187	LIPT2	387787	11	0	0	1	1
ENSG00000166435	9086	XRRA1	143570	11	0	0	1	1
ENSG00000162139	7556	NEU3	10825	11	0	0	1	1
ENSG00000279117	2338	NA	NA	11	0	0	1	1
ENSG00000165490	5339	DDIAS	220042	11	0	0	1	1
ENSG00000137673	2323	MMP7	4316	11	0	0	1	1
ENSG00000134470	3740	IL15RA	3601	10	0	0	1	1
ENSG00000237943	3892	NA	NA	10	0	0	1	1
ENSG00000078403	6844	MLLT10	8028	10	0	0	1	1
ENSG00000188613	4017	NANOS1	340719	10	0	0	1	1
ENSG00000148848	9860	ADAM12	8038	10	0	0	1	1
ENSG00000139117	5178	CPNE8	144402	12	0	0	1	1
ENSG00000061273	9928	HDAC7	51564	12	0	0	1	1
ENSG00000165891	6303	E2F7	144455	12	0	0	1	1
ENSG00000255150	1464	EID3	493861	12	0	0	1	1
ENSG00000135094	3006	SDS	10993	12	0	0	1	1
ENSG00000238121	3972	LINC00426	100188949	13	0	0	1	1
ENSG00000229473	553	NA	NA	13	0	0	1	1
ENSG00000120659	2733	TNFSF11	8600	13	0	0	1	1
ENSG00000125246	7227	CLYBL	171425	13	0	0	1	1
ENSG00000169397	720	RNASE3	6037	14	0	0	1	1
ENSG00000211778	395	NA	NA	14	0	0	1	1
ENSG00000211801	343	NA	NA	14	0	0	1	1
ENSG00000100902	6506	PSMA6	5687	14	0	0	1	1
ENSG00000100479	2955	POLE2	5427	14	0	0	1	1
ENSG00000258929	2963	NA	NA	14	0	0	1	1
ENSG00000126814	5692	TRMT5	57570	14	0	0	1	1
ENSG00000023608	2656	SNAPC1	6617	14	0	0	1	1
ENSG00000119599	5581	DCAF4	26094	14	0	0	1	1
ENSG00000119714	3278	GPR68	8111	14	0	0	1	1
ENSG00000184986	1904	TMEM121	80757	14	0	0	1	1
ENSG00000134146	9345	DPH6	89978	15	0	0	1	1
ENSG00000137812	10250	KNL1	57082	15	0	0	1	1
ENSG00000137802	10357	MAPKBP1	23005	15	0	0	1	1
ENSG00000181827	10588	RFX7	64864	15	0	0	1	1
ENSG00000259657	565	NA	NA	15	0	0	1	1
ENSG00000166839	5042	ANKDD1A	348094	15	0	0	1	1
ENSG00000183044	9744	ABAT	18	16	0	0	1	1
ENSG00000235560	1827	NA	NA	16	0	0	1	1
ENSG00000135722	3130	FBXL8	55336	16	0	0	1	1
ENSG00000135723	5407	FHOD1	29109	16	0	0	1	1
ENSG00000261061	716	NA	NA	16	0	0	1	1
ENSG00000176994	8279	SMCR8	140775	17	0	0	1	1
ENSG00000167536	2944	DHRS13	147015	17	0	0	1	1
ENSG00000266469	860	NA	NA	17	0	0	1	1
ENSG00000167258	12773	CDK12	51755	17	0	0	1	1
ENSG00000186185	4655	KIF18B	146909	17	0	0	1	1
ENSG00000214226	2410	C17orf67	339210	17	0	0	1	1
ENSG00000153933	10933	DGKE	8526	17	0	0	1	1
ENSG00000170677	5984	SOCS6	9306	18	0	0	1	1
ENSG00000273669	663	NA	NA	18	0	0	1	1
ENSG00000229539	441	NA	NA	20	0	0	1	1
ENSG00000101452	4930	DHX35	60625	20	0	0	1	1
ENSG00000168612	2769	ZSWIM1	90204	20	0	0	1	1
ENSG00000209042	89	SNORD12C	26765	20	0	0	1	1
ENSG00000124224	9251	NA	NA	20	0	0	1	1
ENSG00000101190	3436	TCFL5	10732	20	0	0	1	1
ENSG00000101194	5521	SLC17A9	63910	20	0	0	1	1
ENSG00000007264	4141	MATK	4145	19	0	0	1	1
ENSG00000161888	2839	SPC24	147841	19	0	0	1	1
ENSG00000183401	4064	CCDC159	126075	19	0	0	1	1
ENSG00000187266	3079	EPOR	2057	19	0	0	1	1
ENSG00000198551	3827	ZNF627	199692	19	0	0	1	1
ENSG00000198429	2931	ZNF69	7620	19	0	0	1	1
ENSG00000180884	4234	ZNF792	126375	19	0	0	1	1
ENSG00000128011	3381	LRFN1	57622	19	0	0	1	1
ENSG00000159882	6298	ZNF230	7773	19	0	0	1	1
ENSG00000104884	6450	ERCC2	2068	19	0	0	1	1
ENSG00000189190	5538	ZNF600	162966	19	0	0	1	1
ENSG00000121406	9279	ZNF549	256051	19	0	0	1	1
ENSG00000083817	2561	ZNF416	55659	19	0	0	1	1
ENSG00000100285	3783	NEFH	4744	22	0	0	1	1
ENSG00000100206	3524	DMC1	11144	22	0	0	1	1
ENSG00000260583	557	LINC00515	282566	21	0	0	1	1
ENSG00000237594	822	NA	NA	21	0	0	1	1

## Sheet: Overlap_mTEC_CD123_CD141
Table S3.9: List of expressed genes (FPKM > 1) overlapping in the mTECs, the CD123+ cells and the CD141+ cells (n = 139).
Geneid	Length	symbol	entrezid	chr_once	mTEC.MED	CD123.MED	CD141.MED	CD19.MED
ENSG00000049246	8099	PER3	8863	1	1	1	1	0
ENSG00000159423	3689	ALDH4A1	8659	1	1	1	1	0
ENSG00000204219	3515	TCEA3	6920	1	1	1	1	0
ENSG00000188060	2180	RAB42	115273	1	1	1	1	0
ENSG00000162512	7067	SDC3	9672	1	1	1	1	0
ENSG00000171812	4670	COL8A2	1296	1	1	1	1	0
ENSG00000178104	27623	PDE4DIP	9659	1	1	1	1	0
ENSG00000213080	1097	NA	NA	1	1	1	1	0
ENSG00000169905	18876	TOR1AIP2	163590	1	1	1	1	0
ENSG00000116667	10971	C1orf21	81563	1	1	1	1	0
ENSG00000198892	1746	SHISA4	149345	1	1	1	1	0
ENSG00000133069	4922	TMCC2	9911	1	1	1	1	0
ENSG00000198468	3094	FLVCR1-AS1	642946	1	1	1	1	0
ENSG00000136643	6190	RPS6KC1	26750	1	1	1	1	0
ENSG00000143632	1495	ACTA1	58	1	1	1	1	0
ENSG00000119782	1677	FKBP1B	2281	2	1	1	1	0
ENSG00000213453	584	NA	NA	2	1	1	1	0
ENSG00000011566	6067	MAP4K3	8491	2	1	1	1	0
ENSG00000138036	4618	DYNC2LI1	51626	2	1	1	1	0
ENSG00000119888	2519	EPCAM	4072	2	1	1	1	0
ENSG00000135636	8386	DYSF	8291	2	1	1	1	0
ENSG00000159239	2995	C2orf81	388963	2	1	1	1	0
ENSG00000163121	2497	NEURL3	93082	2	1	1	1	0
ENSG00000158158	5105	CNNM4	26504	2	1	1	1	0
ENSG00000213337	5330	ANKRD39	51239	2	1	1	1	0
ENSG00000204634	6030	TBC1D8	11138	2	1	1	1	0
ENSG00000115107	4562	STEAP3	55240	2	1	1	1	0
ENSG00000236682	2690	NA	NA	2	1	1	1	0
ENSG00000173559	13806	NABP1	64859	2	1	1	1	0
ENSG00000130147	7129	SH3BP4	23677	2	1	1	1	0
ENSG00000169855	10875	ROBO1	6091	3	1	1	1	0
ENSG00000080200	10929	CRYBG3	131544	3	1	1	1	0
ENSG00000242992	553	NA	NA	3	1	1	1	0
ENSG00000154928	6956	EPHB1	2047	3	1	1	1	0
ENSG00000175054	12496	ATR	545	3	1	1	1	0
ENSG00000145012	25535	LPP	4026	3	1	1	1	0
ENSG00000064042	10862	LIMCH1	22998	4	1	1	1	0
ENSG00000109184	7625	DCUN1D4	23142	4	1	1	1	0
ENSG00000109189	8917	USP46	64854	4	1	1	1	0
ENSG00000249242	3671	TMEM150C	441027	4	1	1	1	0
ENSG00000260651	479	NA	NA	4	1	1	1	0
ENSG00000174749	8901	C4orf32	132720	4	1	1	1	0
ENSG00000073331	12325	ALPK1	80216	4	1	1	1	0
ENSG00000151458	8794	ANKRD50	57182	4	1	1	1	0
ENSG00000145391	13916	SETD7	80854	4	1	1	1	0
ENSG00000164136	7860	IL15	3600	4	1	1	1	0
ENSG00000169862	6863	CTNND2	1501	5	1	1	1	0
ENSG00000157107	6127	FCHO2	115548	5	1	1	1	0
ENSG00000214784	817	NA	NA	5	1	1	1	0
ENSG00000152503	6113	TRIM36	55521	5	1	1	1	0
ENSG00000211445	3163	GPX3	2878	5	1	1	1	0
ENSG00000037749	4792	MFAP3	4238	5	1	1	1	0
ENSG00000137266	8898	SLC22A23	63027	6	1	1	1	0
ENSG00000196586	8785	MYO6	4646	6	1	1	1	0
ENSG00000013375	7335	PGM3	5238	6	1	1	1	0
ENSG00000135541	8705	AHI1	54806	6	1	1	1	0
ENSG00000106012	9240	IQCE	23288	7	1	1	1	0
ENSG00000180354	6532	MTURN	222166	7	1	1	1	0
ENSG00000105974	4082	CAV1	857	7	1	1	1	0
ENSG00000243679	754	NA	NA	7	1	1	1	0
ENSG00000158623	4139	COPG2	26958	7	1	1	1	0
ENSG00000133612	11032	AGAP3	116988	7	1	1	1	0
ENSG00000126870	6667	WDR60	55112	7	1	1	1	0
ENSG00000006756	7030	ARSD	414	X	1	1	1	0
ENSG00000073464	6789	CLCN4	1183	X	1	1	1	0
ENSG00000046653	5675	GPM6B	2824	X	1	1	1	0
ENSG00000173681	8630	CXorf23	256643	X	1	1	1	0
ENSG00000171365	10619	CLCN5	1184	X	1	1	1	0
ENSG00000090776	3314	EFNB1	1947	X	1	1	1	0
ENSG00000102024	4145	PLS3	5358	X	1	1	1	0
ENSG00000160219	5272	GAB3	139716	X	1	1	1	0
ENSG00000104290	13787	FZD3	7976	8	1	1	1	0
ENSG00000012232	13220	EXTL3	2137	8	1	1	1	0
ENSG00000147475	9464	ERLIN2	11160	8	1	1	1	0
ENSG00000198363	20047	ASPH	444	8	1	1	1	0
ENSG00000169439	4536	SDC2	6383	8	1	1	1	0
ENSG00000104490	8042	NCALD	83988	8	1	1	1	0
ENSG00000155792	2622	DEPTOR	64798	8	1	1	1	0
ENSG00000148158	11578	SNX30	401548	9	1	1	1	0
ENSG00000234782	514	NA	NA	9	1	1	1	0
ENSG00000177125	6606	ZBTB34	403341	9	1	1	1	0
ENSG00000130598	1082	TNNI2	7136	11	1	1	1	0
ENSG00000135378	5530	PRRG4	79056	11	1	1	1	0
ENSG00000060749	10537	QSER1	79832	11	1	1	1	0
ENSG00000166016	4973	ABTB2	25841	11	1	1	1	0
ENSG00000179241	4575	LDLRAD3	143458	11	1	1	1	0
ENSG00000137726	5617	FXYD6	53826	11	1	1	1	0
ENSG00000149573	4753	MPZL2	10205	11	1	1	1	0
ENSG00000149582	5529	TMEM25	84866	11	1	1	1	0
ENSG00000120594	12567	PLXDC2	84898	10	1	1	1	0
ENSG00000107736	18059	CDH23	64072	10	1	1	1	0
ENSG00000187164	8247	SHTN1	57698	10	1	1	1	0
ENSG00000175029	10946	CTBP2	1488	10	1	1	1	0
ENSG00000150048	3169	CLEC1A	51267	12	1	1	1	0
ENSG00000111110	7063	PPM1H	57460	12	1	1	1	0
ENSG00000179941	3595	BBS10	79738	12	1	1	1	0
ENSG00000180263	10044	FGD6	55785	12	1	1	1	0
ENSG00000174456	7052	C12orf76	400073	12	1	1	1	0
ENSG00000129521	7359	EGLN3	112399	14	1	1	1	0
ENSG00000257365	3948	FNTB	2342	14	1	1	1	0
ENSG00000269958	811	NA	NA	14	1	1	1	0
ENSG00000166068	8260	SPRED1	161742	15	1	1	1	0
ENSG00000248508	2992	SRP14-AS1	100131089	15	1	1	1	0
ENSG00000103942	14685	HOMER2	9455	15	1	1	1	0
ENSG00000176463	9435	SLCO3A1	28232	15	1	1	1	0
ENSG00000135709	8837	KIAA0513	9764	16	1	1	1	0
ENSG00000213977	1383	TAX1BP3	30851	17	1	1	1	0
ENSG00000129219	4888	PLD2	5338	17	1	1	1	0
ENSG00000108515	4292	ENO3	2027	17	1	1	1	0
ENSG00000108691	1986	CCL2	6347	17	1	1	1	0
ENSG00000180891	5577	CUEDC1	404093	17	1	1	1	0
ENSG00000008283	5320	CYB561	1534	17	1	1	1	0
ENSG00000263470	664	NA	NA	17	1	1	1	0
ENSG00000141540	5375	TTYH2	94015	17	1	1	1	0
ENSG00000176170	4416	SPHK1	8877	17	1	1	1	0
ENSG00000182534	9257	MXRA7	439921	17	1	1	1	0
ENSG00000035862	5633	TIMP2	7077	17	1	1	1	0
ENSG00000175866	10288	BAIAP2	10458	17	1	1	1	0
ENSG00000101751	9471	POLI	11201	18	1	1	1	0
ENSG00000267742	664	NA	NA	18	1	1	1	0
ENSG00000101493	8217	ZNF516	9658	18	1	1	1	0
ENSG00000178342	2162	KCNG2	26251	18	1	1	1	0
ENSG00000089177	6280	KIF16B	55614	20	1	1	1	0
ENSG00000173404	2829	INSM1	3642	20	1	1	1	0
ENSG00000125814	5234	NAPB	63908	20	1	1	1	0
ENSG00000182584	2028	ACTL10	170487	20	1	1	1	0
ENSG00000149639	15128	SOGA1	140710	20	1	1	1	0
ENSG00000158470	4722	B4GALT5	9334	20	1	1	1	0
ENSG00000130584	6084	ZBTB46	140685	20	1	1	1	0
ENSG00000105251	2811	SHD	56961	19	1	1	1	0
ENSG00000125730	8328	C3	718	19	1	1	1	0
ENSG00000171466	13007	ZNF562	54811	19	1	1	1	0
ENSG00000073008	3519	PVR	5817	19	1	1	1	0
ENSG00000198538	5974	ZNF28	7576	19	1	1	1	0
ENSG00000100336	4377	APOL4	80832	22	1	1	1	0
ENSG00000100167	5427	2003-09-01	55964	22	1	1	1	0
ENSG00000205559	578	CHKB-AS1	100144603	22	1	1	1	0
ENSG00000166265	3266	CYYR1	116159	21	1	1	1	0
ENSG00000159082	8070	SYNJ1	8867	21	1	1	1	0

## Sheet: Overlap_CD123_CD141_CD19
Table S3.10: List of expressed genes (FPKM > 1) overlapping in the CD123+ cells, the CD141+ cells and the CD19+ cells (n = 1939).
Geneid	Length	symbol	entrezid	chr_once	mTEC.MED	CD123.MED	CD141.MED	CD19.MED
ENSG00000188290	1118	HES4	57801	1	0	1	1	1
ENSG00000131591	6322	C1orf159	54991	1	0	1	1	1
ENSG00000186827	1721	TNFRSF4	7293	1	0	1	1	1
ENSG00000169972	2489	PUSL1	126789	1	0	1	1	1
ENSG00000160072	7682	ATAD3B	83858	1	0	1	1	1
ENSG00000228594	2085	FNDC10	643988	1	0	1	1	1
ENSG00000157881	5079	PANK4	55229	1	0	1	1	1
ENSG00000272449	996	NA	NA	1	0	1	1	1
ENSG00000158292	4082	GPR153	387509	1	0	1	1	1
ENSG00000049249	6331	TNFRSF9	3604	1	0	1	1	1
ENSG00000238249	743	NA	NA	1	0	1	1	1
ENSG00000180758	5372	GPR157	80045	1	0	1	1	1
ENSG00000188807	6966	TMEM201	199953	1	0	1	1	1
ENSG00000142655	2995	PEX14	5195	1	0	1	1	1
ENSG00000120942	5082	UBIAD1	29914	1	0	1	1	1
ENSG00000177674	2435	AGTRAP	57085	1	0	1	1	1
ENSG00000199347	120	RNU5E-1	26829	1	0	1	1	1
ENSG00000028137	3766	TNFRSF1B	7133	1	0	1	1	1
ENSG00000048707	20023	VPS13D	55187	1	0	1	1	1
ENSG00000162496	3036	DHRS3	9249	1	0	1	1	1
ENSG00000171729	2240	TMEM51	55092	1	0	1	1	1
ENSG00000179743	2468	FLJ37453	729614	1	0	1	1	1
ENSG00000226457	381	NA	NA	1	0	1	1	1
ENSG00000238142	508	LOC105376805	105376805	1	0	1	1	1
ENSG00000159339	2971	PADI4	23569	1	0	1	1	1
ENSG00000117215	2681	PLA2G2D	26279	1	0	1	1	1
ENSG00000173372	1272	C1QA	712	1	0	1	1	1
ENSG00000159189	1335	C1QC	714	1	0	1	1	1
ENSG00000173369	1601	C1QB	713	1	0	1	1	1
ENSG00000007968	5457	E2F2	1870	1	0	1	1	1
ENSG00000188822	5254	CNR2	1269	1	0	1	1	1
ENSG00000117643	9026	MAN1C1	57134	1	0	1	1	1
ENSG00000175087	4535	PDIK1L	149420	1	0	1	1	1
ENSG00000060642	3382	PIGV	55650	1	0	1	1	1
ENSG00000204160	5436	ZDHHC18	84243	1	0	1	1	1
ENSG00000142751	4979	GPN2	54707	1	0	1	1	1
ENSG00000198746	2225	GPATCH3	63906	1	0	1	1	1
ENSG00000000938	3474	FGR	2268	1	0	1	1	1
ENSG00000130775	4621	THEMIS2	9473	1	0	1	1	1
ENSG00000158156	2743	XKR8	55113	1	0	1	1	1
ENSG00000169403	4706	PTAFR	5724	1	0	1	1	1
ENSG00000130772	2019	MED18	54797	1	0	1	1	1
ENSG00000180198	3888	RCC1	1104	1	0	1	1	1
ENSG00000160055	3571	TMEM234	56063	1	0	1	1	1
ENSG00000182866	3339	LCK	3932	1	0	1	1	1
ENSG00000116525	3646	TRIM62	55223	1	0	1	1	1
ENSG00000197056	4828	ZMYM1	79830	1	0	1	1	1
ENSG00000142686	3629	C1orf216	127703	1	0	1	1	1
ENSG00000092853	5411	CLSPN	63967	1	0	1	1	1
ENSG00000119535	8429	CSF3R	1441	1	0	1	1	1
ENSG00000163874	3117	ZC3H12A	80149	1	0	1	1	1
ENSG00000134690	2469	CDCA8	55143	1	0	1	1	1
ENSG00000204084	8930	INPP5B	3633	1	0	1	1	1
ENSG00000183386	2004	FHL3	2275	1	0	1	1	1
ENSG00000116954	5167	RRAGC	64121	1	0	1	1	1
ENSG00000127603	43102	MACF1	23499	1	0	1	1	1
ENSG00000168389	4007	MFSD2A	84879	1	0	1	1	1
ENSG00000084073	3572	ZMPSTE24	10269	1	0	1	1	1
ENSG00000049089	4151	COL9A2	1298	1	0	1	1	1
ENSG00000164002	3092	EXO5	64789	1	0	1	1	1
ENSG00000127124	14224	HIVEP3	59269	1	0	1	1	1
ENSG00000228452	484	NA	NA	1	0	1	1	1
ENSG00000164011	2036	ZNF691	51058	1	0	1	1	1
ENSG00000198520	3166	C1orf228	339541	1	0	1	1	1
ENSG00000199377	117	RNU5F-1	26828	1	0	1	1	1
ENSG00000142945	3646	KIF2C	11004	1	0	1	1	1
ENSG00000173846	3479	PLK3	1263	1	0	1	1	1
ENSG00000132781	3909	MUTYH	4595	1	0	1	1	1
ENSG00000132773	2742	TOE1	114034	1	0	1	1	1
ENSG00000070759	3322	TESK2	10420	1	0	1	1	1
ENSG00000085999	3212	RAD54L	8438	1	0	1	1	1
ENSG00000117480	2776	FAAH	2166	1	0	1	1	1
ENSG00000142961	5916	MOB3C	148932	1	0	1	1	1
ENSG00000123473	7291	STIL	6491	1	0	1	1	1
ENSG00000123080	3318	CDKN2C	1031	1	0	1	1	1
ENSG00000085840	3157	ORC1	4998	1	0	1	1	1
ENSG00000157193	10258	LRP8	7804	1	0	1	1	1
ENSG00000230138	850	NA	NA	1	0	1	1	1
ENSG00000058804	5135	NDC1	55706	1	0	1	1	1
ENSG00000162402	11708	USP24	23358	1	0	1	1	1
ENSG00000162600	3718	OMA1	115209	1	0	1	1	1
ENSG00000088035	4950	ALG6	29929	1	0	1	1	1
ENSG00000116704	6162	SLC35D1	23169	1	0	1	1	1
ENSG00000024526	5904	DEPDC1	55635	1	0	1	1	1
ENSG00000066557	2884	LRRC40	55631	1	0	1	1	1
ENSG00000137955	5913	RABGGTB	5876	1	0	1	1	1
ENSG00000142892	5513	PIGK	10026	1	0	1	1	1
ENSG00000273338	209	NA	NA	1	0	1	1	1
ENSG00000117151	6939	CTBS	1486	1	0	1	1	1
ENSG00000153898	3442	MCOLN2	255231	1	0	1	1	1
ENSG00000162654	6127	GBP4	115361	1	0	1	1	1
ENSG00000171488	11724	LRRC8C	84230	1	0	1	1	1
ENSG00000097046	3557	CDC7	8317	1	0	1	1	1
ENSG00000174842	2910	GLMN	11146	1	0	1	1	1
ENSG00000143033	5909	MTF2	22823	1	0	1	1	1
ENSG00000122483	5633	CCDC18	343099	1	0	1	1	1
ENSG00000223745	4786	NA	NA	1	0	1	1	1
ENSG00000137936	5042	BCAR3	8412	1	0	1	1	1
ENSG00000188641	6443	DPYD	1806	1	0	1	1	1
ENSG00000117620	6241	SLC35A3	23443	1	0	1	1	1
ENSG00000122435	4133	TRMT13	54482	1	0	1	1	1
ENSG00000137992	11303	DBT	1629	1	0	1	1	1
ENSG00000079335	5420	CDC14A	8556	1	0	1	1	1
ENSG00000162695	8376	SLC30A7	148867	1	0	1	1	1
ENSG00000185946	6867	RNPC3	55599	1	0	1	1	1
ENSG00000134215	7271	VAV3	10451	1	0	1	1	1
ENSG00000085491	6548	SLC25A24	29957	1	0	1	1	1
ENSG00000162636	9355	FAM102B	284611	1	0	1	1	1
ENSG00000162639	2426	HENMT1	113802	1	0	1	1	1
ENSG00000174151	5690	CYB561D1	284613	1	0	1	1	1
ENSG00000134184	2512	GSTM1	2944	1	0	1	1	1
ENSG00000143093	7352	STRIP1	85369	1	0	1	1	1
ENSG00000162775	4670	RBM15	64783	1	0	1	1	1
ENSG00000134255	8413	CEPT1	10390	1	0	1	1	1
ENSG00000143110	2768	C1orf162	128346	1	0	1	1	1
ENSG00000134242	4503	PTPN22	26191	1	0	1	1	1
ENSG00000118655	3940	DCLRE1B	64858	1	0	1	1	1
ENSG00000134198	3410	TSPAN2	10100	1	0	1	1	1
ENSG00000116815	1783	CD58	965	1	0	1	1	1
ENSG00000116824	1679	CD2	914	1	0	1	1	1
ENSG00000134256	3828	CD101	9398	1	0	1	1	1
ENSG00000116830	10181	TTF2	8458	1	0	1	1	1
ENSG00000198162	9667	MAN1A2	10905	1	0	1	1	1
ENSG00000183508	5751	FAM46C	54855	1	0	1	1	1
ENSG00000116874	3847	WARS2	10352	1	0	1	1	1
ENSG00000275538	167	RNVU1-19	101954277	1	0	1	1	1
ENSG00000188610	3033	FAM72B	653820	1	0	1	1	1
ENSG00000223612	519	NA	NA	1	0	1	1	1
ENSG00000276216	347	NA	NA	1	0	1	1	1
ENSG00000201558	164	RNVU1-6	101954276	1	0	1	1	1
ENSG00000277573	81	NA	NA	1	0	1	1	1
ENSG00000274210	165	NA	NA	1	0	1	1	1
ENSG00000206828	164	NA	NA	1	0	1	1	1
ENSG00000184260	390	HIST2H2AC	8338	1	0	1	1	1
ENSG00000117360	5373	PRPF3	9129	1	0	1	1	1
ENSG00000143409	3792	FAM63A	55793	1	0	1	1	1
ENSG00000163154	1178	TNFAIP8L2	79626	1	0	1	1	1
ENSG00000143398	5405	PIP5K1A	8394	1	0	1	1	1
ENSG00000203782	1230	LOR	4014	1	0	1	1	1
ENSG00000163221	518	S100A12	6283	1	0	1	1	1
ENSG00000143554	5470	SLC27A3	11000	1	0	1	1	1
ENSG00000160685	4303	ZBTB7B	51043	1	0	1	1	1
ENSG00000243364	1263	EFNA4	1945	1	0	1	1	1
ENSG00000143622	3919	RIT1	6016	1	0	1	1	1
ENSG00000116584	9135	ARHGEF2	9181	1	0	1	1	1
ENSG00000163472	3067	TMEM79	84283	1	0	1	1	1
ENSG00000198715	3471	GLMP	112770	1	0	1	1	1
ENSG00000160818	4437	GPATCH4	54865	1	0	1	1	1
ENSG00000158481	1435	CD1C	911	1	0	1	1	1
ENSG00000163563	2059	MNDA	4332	1	0	1	1	1
ENSG00000163568	2009	AIM2	9447	1	0	1	1	1
ENSG00000179639	1165	FCER1A	2205	1	0	1	1	1
ENSG00000158714	2996	SLAMF8	56833	1	0	1	1	1
ENSG00000066294	9255	CD84	8832	1	0	1	1	1
ENSG00000117091	3274	CD48	962	1	0	1	1	1
ENSG00000026751	4833	SLAMF7	57823	1	0	1	1	1
ENSG00000122224	9118	LY9	4063	1	0	1	1	1
ENSG00000158773	2336	USF1	7391	1	0	1	1	1
ENSG00000186517	5064	ARHGAP30	257106	1	0	1	1	1
ENSG00000158869	964	FCER1G	2207	1	0	1	1	1
ENSG00000158882	3289	TOMM40L	84134	1	0	1	1	1
ENSG00000143226	5314	FCGR2A	2212	1	0	1	1	1
ENSG00000173110	2371	HSPA6	3310	1	0	1	1	1
ENSG00000203747	2883	FCGR3A	2214	1	0	1	1	1
ENSG00000132185	3275	FCRLA	84824	1	0	1	1	1
ENSG00000143228	3362	NUF2	83540	1	0	1	1	1
ENSG00000152382	2963	TADA1	117143	1	0	1	1	1
ENSG00000198821	4034	CD247	919	1	0	1	1	1
ENSG00000198771	5718	RCSD1	92241	1	0	1	1	1
ENSG00000000460	5967	C1orf112	55732	1	0	1	1	1
ENSG00000188404	2725	SELL	6402	1	0	1	1	1
ENSG00000171806	1578	METTL18	92342	1	0	1	1	1
ENSG00000120370	3773	GORAB	92344	1	0	1	1	1
ENSG00000010165	3827	METTL13	51603	1	0	1	1	1
ENSG00000135845	5225	PIGC	5279	1	0	1	1	1
ENSG00000235750	4783	KIAA0040	9674	1	0	1	1	1
ENSG00000057252	7005	SOAT1	6646	1	0	1	1	1
ENSG00000143324	8903	XPR1	9213	1	0	1	1	1
ENSG00000153029	9348	MR1	3140	1	0	1	1	1
ENSG00000135828	6125	RNASEL	6041	1	0	1	1	1
ENSG00000116701	2928	NCF2	4688	1	0	1	1	1
ENSG00000116406	7804	EDEM3	80267	1	0	1	1	1
ENSG00000121481	4073	RNF2	6045	1	0	1	1	1
ENSG00000213047	13203	DENND1B	163486	1	0	1	1	1
ENSG00000081237	8371	PTPRC	5788	1	0	1	1	1
ENSG00000229989	3250	NA	NA	1	0	1	1	1
ENSG00000118197	4470	DDX59	83479	1	0	1	1	1
ENSG00000143851	5906	PTPN7	5778	1	0	1	1	1
ENSG00000077152	1065	UBE2T	29089	1	0	1	1	1
ENSG00000158615	5227	PPP1R15B	84919	1	0	1	1	1
ENSG00000163545	3405	NUAK2	81788	1	0	1	1	1
ENSG00000158711	12142	ELK4	2005	1	0	1	1	1
ENSG00000276600	3686	RAB7B	338382	1	0	1	1	1
ENSG00000263961	3557	C1orf186	440712	1	0	1	1	1
ENSG00000266028	15675	SRGAP2	23380	1	0	1	1	1
ENSG00000162894	2348	FCMR	9214	1	0	1	1	1
ENSG00000196352	4056	CD55	1604	1	0	1	1	1
ENSG00000123689	866	G0S2	50486	1	0	1	1	1
ENSG00000009790	7750	TRAF3IP3	80342	1	0	1	1	1
ENSG00000117650	3095	NEK2	4751	1	0	1	1	1
ENSG00000143493	5311	INTS7	25896	1	0	1	1	1
ENSG00000143476	4916	DTL	51514	1	0	1	1	1
ENSG00000123685	2713	BATF3	55509	1	0	1	1	1
ENSG00000117724	11690	CENPF	1063	1	0	1	1	1
ENSG00000067533	7883	RRP15	51018	1	0	1	1	1
ENSG00000136630	5660	HLX	3142	1	0	1	1	1
ENSG00000228106	1069	DISP1	84976	1	0	1	1	1
ENSG00000143748	4813	NVL	4931	1	0	1	1	1
ENSG00000162923	10481	WDR26	80232	1	0	1	1	1
ENSG00000196187	10339	TMEM63A	9725	1	0	1	1	1
ENSG00000143772	7036	ITPKB	3707	1	0	1	1	1
ENSG00000154370	8493	TRIM11	81559	1	0	1	1	1
ENSG00000135763	6001	URB2	9816	1	0	1	1	1
ENSG00000143643	4212	TTC13	79573	1	0	1	1	1
ENSG00000135778	15854	NTPCR	84284	1	0	1	1	1
ENSG00000059588	7743	TARBP1	6894	1	0	1	1	1
ENSG00000117009	5946	KMO	8564	1	0	1	1	1
ENSG00000188295	1980	ZNF669	79862	1	0	1	1	1
ENSG00000175137	6442	SH3BP5L	80851	1	0	1	1	1
ENSG00000171163	3929	ZNF692	55657	1	0	1	1	1
ENSG00000185220	3651	PGBD2	267002	1	0	1	1	1
ENSG00000151353	5044	TMEM18	129787	2	0	1	1	1
ENSG00000134321	4834	RSAD2	91543	2	0	1	1	1
ENSG00000115761	3824	NOL10	79954	2	0	1	1	1
ENSG00000162976	2275	PQLC3	130814	2	0	1	1	1
ENSG00000151779	8948	NBAS	51594	2	0	1	1	1
ENSG00000197872	5448	FAM49A	81553	2	0	1	1	1
ENSG00000138031	6058	ADCY3	109	2	0	1	1	1
ENSG00000138018	8552	SELENOI	85465	2	0	1	1	1
ENSG00000213699	3902	SLC35F6	54978	2	0	1	1	1
ENSG00000115163	1983	CENPA	1058	2	0	1	1	1
ENSG00000119777	4910	TMEM214	54867	2	0	1	1	1
ENSG00000138074	5606	SLC5A6	8884	2	0	1	1	1
ENSG00000084774	8422	CAD	790	2	0	1	1	1
ENSG00000213626	4535	LBH	81606	2	0	1	1	1
ENSG00000152683	5410	SLC30A6	55676	2	0	1	1	1
ENSG00000018699	3185	TTC27	55622	2	0	1	1	1
ENSG00000152689	11118	RASGRP3	25780	2	0	1	1	1
ENSG00000115808	8345	STRN	6801	2	0	1	1	1
ENSG00000008869	8206	HEATR5B	54497	2	0	1	1	1
ENSG00000003509	3651	NDUFAF7	55471	2	0	1	1	1
ENSG00000115825	10244	PRKD3	23683	2	0	1	1	1
ENSG00000143891	2790	GALM	130589	2	0	1	1	1
ENSG00000152147	4361	GEMIN6	79833	2	0	1	1	1
ENSG00000138050	3823	THUMPD2	80745	2	0	1	1	1
ENSG00000224875	947	NA	NA	2	0	1	1	1
ENSG00000162882	2726	HAAO	23498	2	0	1	1	1
ENSG00000143919	3991	CAMKMT	79823	2	0	1	1	1
ENSG00000170802	5481	FOXN2	3344	2	0	1	1	1
ENSG00000143942	1321	CHAC2	494143	2	0	1	1	1
ENSG00000068878	10241	PSME4	23198	2	0	1	1	1
ENSG00000085760	3374	MTIF2	4528	2	0	1	1	1
ENSG00000212978	3109	LOC339803	339803	2	0	1	1	1
ENSG00000221823	3363	PPP3R1	5534	2	0	1	1	1
ENSG00000163219	5452	ARHGAP25	9938	2	0	1	1	1
ENSG00000115998	3630	C2orf42	54980	2	0	1	1	1
ENSG00000116031	1869	CD207	50489	2	0	1	1	1
ENSG00000115325	3049	DOK1	1796	2	0	1	1	1
ENSG00000168890	3094	TMEM150A	129303	2	0	1	1	1
ENSG00000222041	3456	CYTOR	112597	2	0	1	1	1
ENSG00000211592	2145	NA	NA	2	0	1	1	1
ENSG00000211598	538	NA	NA	2	0	1	1	1
ENSG00000239951	400	NA	NA	2	0	1	1	1
ENSG00000244116	390	NA	NA	2	0	1	1	1
ENSG00000172005	1457	MAL	4118	2	0	1	1	1
ENSG00000230747	740	NA	NA	2	0	1	1	1
ENSG00000198885	4652	ITPRIPL1	150771	2	0	1	1	1
ENSG00000121152	3278	NCAPH	23397	2	0	1	1	1
ENSG00000168763	4416	CNNM3	26505	2	0	1	1	1
ENSG00000144199	2662	FAHD2B	151313	2	0	1	1	1
ENSG00000115073	2892	ACTR1B	10120	2	0	1	1	1
ENSG00000071073	9630	MGAT4A	11320	2	0	1	1	1
ENSG00000144182	2279	LIPT1	51601	2	0	1	1	1
ENSG00000185414	2898	MRPL30	51263	2	0	1	1	1
ENSG00000144218	12737	AFF3	3899	2	0	1	1	1
ENSG00000115526	4487	CHST10	9486	2	0	1	1	1
ENSG00000135953	4367	MFSD9	84804	2	0	1	1	1
ENSG00000135972	1915	MRPS9	64965	2	0	1	1	1
ENSG00000135966	6005	TGFBRAP1	9392	2	0	1	1	1
ENSG00000169679	6032	BUB1	699	2	0	1	1	1
ENSG00000153107	13327	ANAPC1	64682	2	0	1	1	1
ENSG00000153214	5256	TMEM87B	84910	2	0	1	1	1
ENSG00000169607	5219	CKAP2L	150468	2	0	1	1	1
ENSG00000125538	3096	IL1B	3553	2	0	1	1	1
ENSG00000136689	3256	IL1RN	3557	2	0	1	1	1
ENSG00000125637	13442	PSD4	23550	2	0	1	1	1
ENSG00000144120	2588	TMEM177	80775	2	0	1	1	1
ENSG00000226479	2131	TMEM185B	79134	2	0	1	1	1
ENSG00000264229	127	RNU4ATAC	100151683	2	0	1	1	1
ENSG00000236859	2278	NIFK-AS1	254128	2	0	1	1	1
ENSG00000272667	630	NA	NA	2	0	1	1	1
ENSG00000072135	5774	PTPN18	26469	2	0	1	1	1
ENSG00000115919	17600	KYNU	8942	2	0	1	1	1
ENSG00000075884	7743	ARHGAP15	55843	2	0	1	1	1
ENSG00000169554	21963	ZEB2	9839	2	0	1	1	1
ENSG00000153234	3967	NR4A2	4929	2	0	1	1	1
ENSG00000115159	7155	GPD2	2820	2	0	1	1	1
ENSG00000196151	2135	WDSUB1	151525	2	0	1	1	1
ENSG00000197635	5009	DPP4	1803	2	0	1	1	1
ENSG00000115339	4686	GALNT3	2591	2	0	1	1	1
ENSG00000123607	7538	TTC21B	79809	2	0	1	1	1
ENSG00000152253	1841	SPC25	57405	2	0	1	1	1
ENSG00000123600	10074	METTL8	79828	2	0	1	1	1
ENSG00000115827	7657	DCAF17	80067	2	0	1	1	1
ENSG00000144354	3934	CDCA7	83879	2	0	1	1	1
ENSG00000222043	499	NA	NA	2	0	1	1	1
ENSG00000155636	4784	RBM45	129831	2	0	1	1	1
ENSG00000128694	3583	OSGEPL1	64172	2	0	1	1	1
ENSG00000189362	6521	NEMP2	100131211	2	0	1	1	1
ENSG00000138378	4250	STAT4	6775	2	0	1	1	1
ENSG00000065413	11665	ANKRD44	91526	2	0	1	1	1
ENSG00000247626	3019	2002-03-01	92935	2	0	1	1	1
ENSG00000226124	2708	FTCDNL1	348751	2	0	1	1	1
ENSG00000155729	4915	KCTD18	130535	2	0	1	1	1
ENSG00000163535	6022	SGO2	151246	2	0	1	1	1
ENSG00000240344	2914	PPIL3	53938	2	0	1	1	1
ENSG00000064012	7243	CASP8	841	2	0	1	1	1
ENSG00000082146	3242	STRADB	55437	2	0	1	1	1
ENSG00000155755	7647	TMEM237	65062	2	0	1	1	1
ENSG00000178385	4656	PLEKHM3	389072	2	0	1	1	1
ENSG00000115425	3182	PECR	55825	2	0	1	1	1
ENSG00000229754	2503	NA	NA	2	0	1	1	1
ENSG00000144579	4727	CTDSP1	58190	2	0	1	1	1
ENSG00000135913	9290	USP37	57695	2	0	1	1	1
ENSG00000115568	6994	ZNF142	7701	2	0	1	1	1
ENSG00000135912	7685	TTLL4	9654	2	0	1	1	1
ENSG00000163516	6119	ANKZF1	55139	2	0	1	1	1
ENSG00000135905	11065	DOCK10	55619	2	0	1	1	1
ENSG00000135899	6865	SP110	3431	2	0	1	1	1
ENSG00000079263	5582	SP140	11262	2	0	1	1	1
ENSG00000185404	5650	SP140L	93349	2	0	1	1	1
ENSG00000168918	8681	INPP5D	3635	2	0	1	1	1
ENSG00000123485	3821	HJURP	55355	2	0	1	1	1
ENSG00000204104	4617	TRAF3IP1	26146	2	0	1	1	1
ENSG00000142330	7474	CAPN10	11132	2	0	1	1	1
ENSG00000188389	2114	PDCD1	5133	2	0	1	1	1
ENSG00000150995	12895	ITPR1	3708	3	0	1	1	1
ENSG00000070950	6983	RAD18	56852	3	0	1	1	1
ENSG00000134072	2720	CAMK1	8536	3	0	1	1	1
ENSG00000186162	3017	CIDECP	152302	3	0	1	1	1
ENSG00000144554	8378	FANCD2	2177	3	0	1	1	1
ENSG00000134070	3483	IRAK2	3656	3	0	1	1	1
ENSG00000157017	2064	GHRL	51738	3	0	1	1	1
ENSG00000154743	5667	TSEN2	80746	3	0	1	1	1
ENSG00000131389	8254	SLC6A6	6533	3	0	1	1	1
ENSG00000154814	6095	OXNAD1	92106	3	0	1	1	1
ENSG00000154822	5146	PLCL2	23228	3	0	1	1	1
ENSG00000129810	3828	SGO1	151648	3	0	1	1	1
ENSG00000151093	2486	OXSM	54995	3	0	1	1	1
ENSG00000033867	9616	SLC4A7	9497	3	0	1	1	1
ENSG00000213846	745	NA	NA	3	0	1	1	1
ENSG00000163513	4704	TGFBR2	7048	3	0	1	1	1
ENSG00000170266	4364	GLB1	2720	3	0	1	1	1
ENSG00000168016	11177	TRANK1	9881	3	0	1	1	1
ENSG00000157036	5223	EXOG	9941	3	0	1	1	1
ENSG00000168329	3655	CX3CR1	1524	3	0	1	1	1
ENSG00000160746	5287	ANO10	55129	3	0	1	1	1
ENSG00000011198	3172	ABHD5	51099	3	0	1	1	1
ENSG00000186448	6767	ZNF197	10168	3	0	1	1	1
ENSG00000163808	5285	KIF15	56992	3	0	1	1	1
ENSG00000169964	3106	TMEM42	131616	3	0	1	1	1
ENSG00000144791	12673	LIMD1	8994	3	0	1	1	1
ENSG00000173585	2809	CCR9	10803	3	0	1	1	1
ENSG00000163823	2731	CCR1	1230	3	0	1	1	1
ENSG00000121807	3733	CCR2	729230	3	0	1	1	1
ENSG00000223552	656	NA	NA	3	0	1	1	1
ENSG00000160791	3672	CCR5	1234	3	0	1	1	1
ENSG00000121797	3061	CCRL2	9034	3	0	1	1	1
ENSG00000160796	9819	NBEAL2	23218	3	0	1	1	1
ENSG00000114648	7064	KLHL18	23276	3	0	1	1	1
ENSG00000164045	4117	CDC25A	993	3	0	1	1	1
ENSG00000178537	1982	SLC25A20	788	3	0	1	1	1
ENSG00000221883	1598	ARIH2OS	646450	3	0	1	1	1
ENSG00000164077	4532	MON1A	84315	3	0	1	1	1
ENSG00000186792	2036	HYAL3	8372	3	0	1	1	1
ENSG00000068001	4545	HYAL2	8692	3	0	1	1	1
ENSG00000114737	5112	CISH	1154	3	0	1	1	1
ENSG00000010318	3463	PHF7	51533	3	0	1	1	1
ENSG00000163933	5488	RFT1	91869	3	0	1	1	1
ENSG00000180376	9267	CCDC66	285331	3	0	1	1	1
ENSG00000163946	9824	FAM208A	23272	3	0	1	1	1
ENSG00000163687	3148	DNASE1L3	1776	3	0	1	1	1
ENSG00000168301	3068	KCTD6	200845	3	0	1	1	1
ENSG00000239653	2456	PSMD6-AS2	100507062	3	0	1	1	1
ENSG00000163376	4736	KBTBD8	84541	3	0	1	1	1
ENSG00000163602	7512	RYBP	23429	3	0	1	1	1
ENSG00000169379	4154	ARL13B	200894	3	0	1	1	1
ENSG00000064225	6288	ST3GAL6	10402	3	0	1	1	1
ENSG00000184220	4081	CMSS1	84319	3	0	1	1	1
ENSG00000144815	9474	NXPE3	91775	3	0	1	1	1
ENSG00000144802	5902	NFKBIZ	64332	3	0	1	1	1
ENSG00000170017	7179	ALCAM	214	3	0	1	1	1
ENSG00000114423	11840	CBLB	868	3	0	1	1	1
ENSG00000163507	4579	KIAA1524	57650	3	0	1	1	1
ENSG00000198919	6972	DZIP3	9666	3	0	1	1	1
ENSG00000163519	2528	TRAT1	50852	3	0	1	1	1
ENSG00000186265	3697	BTLA	151888	3	0	1	1	1
ENSG00000163606	3905	CD200R1	131450	3	0	1	1	1
ENSG00000163607	3828	GTPBP8	29083	3	0	1	1	1
ENSG00000072858	8060	SIDT1	54847	3	0	1	1	1
ENSG00000121594	3201	CD80	941	3	0	1	1	1
ENSG00000144843	4615	ADPRH	141	3	0	1	1	1
ENSG00000153767	3370	GTF2E1	2960	3	0	1	1	1
ENSG00000180353	5093	HCLS1	3059	3	0	1	1	1
ENSG00000145088	1770	EAF2	55840	3	0	1	1	1
ENSG00000114013	3433	CD86	942	3	0	1	1	1
ENSG00000175455	11423	CCDC14	64770	3	0	1	1	1
ENSG00000114491	7579	UMPS	7372	3	0	1	1	1
ENSG00000073111	4902	MCM2	4171	3	0	1	1	1
ENSG00000132394	2421	EEFSEC	60678	3	0	1	1	1
ENSG00000004399	9738	PLXND1	23129	3	0	1	1	1
ENSG00000196455	5376	PIK3R4	30849	3	0	1	1	1
ENSG00000034533	3427	ASTE1	28990	3	0	1	1	1
ENSG00000163781	6515	TOPBP1	11073	3	0	1	1	1
ENSG00000239213	1429	NA	NA	3	0	1	1	1
ENSG00000138231	3160	DBR1	51163	3	0	1	1	1
ENSG00000155903	5993	RASA2	5922	3	0	1	1	1
ENSG00000174946	1795	GPR171	29909	3	0	1	1	1
ENSG00000174944	2815	P2RY14	9934	3	0	1	1	1
ENSG00000186432	9413	KPNA4	3840	3	0	1	1	1
ENSG00000173890	4458	GPR160	26996	3	0	1	1	1
ENSG00000173889	16919	PHC3	80012	3	0	1	1	1
ENSG00000121858	3473	TNFSF10	8743	3	0	1	1	1
ENSG00000114450	7035	GNB4	59345	3	0	1	1	1
ENSG00000058056	8440	USP13	8975	3	0	1	1	1
ENSG00000078081	3816	LAMP3	27074	3	0	1	1	1
ENSG00000240024	2131	LINC00888	100505687	3	0	1	1	1
ENSG00000172578	10546	KLHL6	89857	3	0	1	1	1
ENSG00000242522	503	KLHL6-AS1	100874019	3	0	1	1	1
ENSG00000163872	10212	YEATS2	55689	3	0	1	1	1
ENSG00000163900	8668	TMEM41A	90407	3	0	1	1	1
ENSG00000113838	3405	TBCCD1	55171	3	0	1	1	1
ENSG00000163923	1060	RPL39L	116832	3	0	1	1	1
ENSG00000133657	11864	ATP13A3	79572	3	0	1	1	1
ENSG00000231770	1119	NA	NA	3	0	1	1	1
ENSG00000185485	3353	SDHAP1	255812	3	0	1	1	1
ENSG00000174007	2201	CEP19	84984	3	0	1	1	1
ENSG00000114473	7474	IQCG	84223	3	0	1	1	1
ENSG00000250312	4118	ZNF718	255403	4	0	1	1	1
ENSG00000145214	4970	DGKQ	1609	4	0	1	1	1
ENSG00000127415	4000	IDUA	3425	4	0	1	1	1
ENSG00000013810	6528	TACC3	10460	4	0	1	1	1
ENSG00000168924	8184	LETM1	3954	4	0	1	1	1
ENSG00000145220	2319	LYAR	55646	4	0	1	1	1
ENSG00000125089	10593	SH3TC1	54436	4	0	1	1	1
ENSG00000087008	3846	ACOX3	8310	4	0	1	1	1
ENSG00000109684	6206	CLNK	116449	4	0	1	1	1
ENSG00000002587	8166	HS3ST1	9957	4	0	1	1	1
ENSG00000004468	6855	CD38	952	4	0	1	1	1
ENSG00000109805	4921	NCAPG	64151	4	0	1	1	1
ENSG00000163138	4032	PACRGL	133015	4	0	1	1	1
ENSG00000168228	4400	ZCCHC4	29063	4	0	1	1	1
ENSG00000047365	12428	ARAP2	116984	4	0	1	1	1
ENSG00000169299	3704	PGM2	55276	4	0	1	1	1
ENSG00000065882	9032	TBC1D1	23216	4	0	1	1	1
ENSG00000174123	4217	TLR10	81793	4	0	1	1	1
ENSG00000174125	4535	TLR1	7096	4	0	1	1	1
ENSG00000121895	2562	TMEM156	80008	4	0	1	1	1
ENSG00000249019	287	NA	NA	4	0	1	1	1
ENSG00000078177	9835	N4BP2	55728	4	0	1	1	1
ENSG00000168421	6608	RHOH	399	4	0	1	1	1
ENSG00000124406	11199	ATP8A1	10396	4	0	1	1	1
ENSG00000163281	7150	GNPDA2	132789	4	0	1	1	1
ENSG00000145246	7965	ATP10D	57205	4	0	1	1	1
ENSG00000170448	4484	NFXL1	152518	4	0	1	1	1
ENSG00000145241	8613	CENPC	1060	4	0	1	1	1
ENSG00000035720	1655	STAP1	26228	4	0	1	1	1
ENSG00000173542	8801	MOB1B	92597	4	0	1	1	1
ENSG00000169429	2274	CXCL8	3576	4	0	1	1	1
ENSG00000081041	1500	CXCL2	2920	4	0	1	1	1
ENSG00000109321	1648	AREG	374	4	0	1	1	1
ENSG00000174796	7127	THAP6	152815	4	0	1	1	1
ENSG00000138744	4459	NAAA	27163	4	0	1	1	1
ENSG00000156234	1431	CXCL13	10563	4	0	1	1	1
ENSG00000163297	9864	ANTXR2	118429	4	0	1	1	1
ENSG00000138639	7908	ARHGAP24	83478	4	0	1	1	1
ENSG00000118785	2321	SPP1	6696	4	0	1	1	1
ENSG00000118762	5498	PKD2	5311	4	0	1	1	1
ENSG00000177432	2321	NAP1L5	266812	4	0	1	1	1
ENSG00000138698	5424	RAP1GDS1	5910	4	0	1	1	1
ENSG00000145331	4379	TRMT10A	93587	4	0	1	1	1
ENSG00000164031	13078	DNAJB14	79982	4	0	1	1	1
ENSG00000153064	6144	BANK1	55024	4	0	1	1	1
ENSG00000109323	8437	MANBA	4126	4	0	1	1	1
ENSG00000224207	255	NA	NA	4	0	1	1	1
ENSG00000164038	5374	SLC9B2	133308	4	0	1	1	1
ENSG00000138778	9444	CENPE	1062	4	0	1	1	1
ENSG00000138780	6295	GSTCD	79807	4	0	1	1	1
ENSG00000155016	6096	CYP2U1	113612	4	0	1	1	1
ENSG00000005059	3566	MCUB	55013	4	0	1	1	1
ENSG00000145386	2798	CCNA2	890	4	0	1	1	1
ENSG00000142731	4482	PLK4	10733	4	0	1	1	1
ENSG00000164073	5023	MFSD8	256471	4	0	1	1	1
ENSG00000077684	9129	JADE1	79960	4	0	1	1	1
ENSG00000151470	7015	C4orf33	132321	4	0	1	1	1
ENSG00000109436	5603	TBC1D9	23158	4	0	1	1	1
ENSG00000249741	540	NA	NA	4	0	1	1	1
ENSG00000164162	3418	ANAPC10	10393	4	0	1	1	1
ENSG00000120519	6687	SLC10A7	84068	4	0	1	1	1
ENSG00000164169	4019	PRMT9	90826	4	0	1	1	1
ENSG00000071205	10759	ARHGAP10	79658	4	0	1	1	1
ENSG00000059691	11757	GATB	5188	4	0	1	1	1
ENSG00000137462	4200	TLR2	7097	4	0	1	1	1
ENSG00000145414	4808	NAF1	92345	4	0	1	1	1
ENSG00000164118	7132	CEP44	80817	4	0	1	1	1
ENSG00000109762	4567	SNX25	83891	4	0	1	1	1
ENSG00000145476	9807	CYP4V2	285440	4	0	1	1	1
ENSG00000164366	9701	CCDC127	133957	5	0	1	1	1
ENSG00000112877	3658	CEP72	55722	5	0	1	1	1
ENSG00000071539	3560	TRIP13	9319	5	0	1	1	1
ENSG00000145569	4074	FAM105A	54491	5	0	1	1	1
ENSG00000168685	6060	IL7R	3575	5	0	1	1	1
ENSG00000250155	1159	NA	NA	5	0	1	1	1
ENSG00000082068	7039	WDR70	55100	5	0	1	1	1
ENSG00000153071	7717	DAB2	1601	5	0	1	1	1
ENSG00000177738	2784	LOC648987	648987	5	0	1	1	1
ENSG00000215068	2773	LOC153684	153684	5	0	1	1	1
ENSG00000248092	6580	NA	NA	5	0	1	1	1
ENSG00000067113	2016	PLPP1	8611	5	0	1	1	1
ENSG00000177058	8823	SLC38A9	153129	5	0	1	1	1
ENSG00000155542	2711	SETD9	133383	5	0	1	1	1
ENSG00000175857	3273	GAPT	202309	5	0	1	1	1
ENSG00000035499	3806	DEPDC1B	55789	5	0	1	1	1
ENSG00000049167	4847	ERCC8	1161	5	0	1	1	1
ENSG00000123219	4312	CENPK	64105	5	0	1	1	1
ENSG00000113593	3777	PPWD1	23398	5	0	1	1	1
ENSG00000134061	5668	CD180	4064	5	0	1	1	1
ENSG00000134057	2558	CCNB1	891	5	0	1	1	1
ENSG00000183474	6989	GTF2H2C	728340	5	0	1	1	1
ENSG00000178175	3975	ZNF366	167465	5	0	1	1	1
ENSG00000113161	6215	HMGCR	3156	5	0	1	1	1
ENSG00000145703	7904	IQGAP2	10788	5	0	1	1	1
ENSG00000244363	747	NA	NA	5	0	1	1	1
ENSG00000228716	4409	DHFR	1719	5	0	1	1	1
ENSG00000131732	5127	ZCCHC9	84240	5	0	1	1	1
ENSG00000175471	12089	MCTP1	79772	5	0	1	1	1
ENSG00000164307	7945	ERAP1	51752	5	0	1	1	1
ENSG00000164308	7422	ERAP2	64167	5	0	1	1	1
ENSG00000113532	7794	ST8SIA4	7903	5	0	1	1	1
ENSG00000145725	17270	PPIP5K2	23262	5	0	1	1	1
ENSG00000112893	11815	MAN2A1	4124	5	0	1	1	1
ENSG00000164209	8283	SLC25A46	91137	5	0	1	1	1
ENSG00000047188	10816	YTHDC2	64848	5	0	1	1	1
ENSG00000145780	5816	FEM1C	56929	5	0	1	1	1
ENSG00000172869	13680	DMXL1	1657	5	0	1	1	1
ENSG00000145779	9591	TNFAIP8	25816	5	0	1	1	1
ENSG00000113368	3633	LMNB1	4001	5	0	1	1	1
ENSG00000173926	5179	MARCH3	115123	5	0	1	1	1
ENSG00000064651	10664	SLC12A2	6558	5	0	1	1	1
ENSG00000217128	7942	FNIP1	96459	5	0	1	1	1
ENSG00000043143	9877	JADE2	23338	5	0	1	1	1
ENSG00000113615	7201	SEC24A	10802	5	0	1	1	1
ENSG00000132570	7171	PCBD2	84105	5	0	1	1	1
ENSG00000112983	7046	BRD8	10902	5	0	1	1	1
ENSG00000112984	3958	KIF20A	10112	5	0	1	1	1
ENSG00000094880	4618	CDC23	8697	5	0	1	1	1
ENSG00000158402	3047	CDC25C	995	5	0	1	1	1
ENSG00000170476	2273	MZB1	51237	5	0	1	1	1
ENSG00000228672	5122	PROB1	389333	5	0	1	1	1
ENSG00000113070	3018	HBEGF	1839	5	0	1	1	1
ENSG00000249637	549	NA	NA	5	0	1	1	1
ENSG00000170458	1886	CD14	929	5	0	1	1	1
ENSG00000113119	3502	TMCO6	55374	5	0	1	1	1
ENSG00000131504	7082	DIAPH1	1729	5	0	1	1	1
ENSG00000164620	2596	RELL2	285613	5	0	1	1	1
ENSG00000197948	6073	FCHSD1	89848	5	0	1	1	1
ENSG00000145868	8722	FBXO38	81545	5	0	1	1	1
ENSG00000145882	6069	PCYOX1L	78991	5	0	1	1	1
ENSG00000182578	5151	CSF1R	1436	5	0	1	1	1
ENSG00000256235	2332	SMIM3	85027	5	0	1	1	1
ENSG00000198624	4993	CCDC69	26112	5	0	1	1	1
ENSG00000164574	10496	GALNT10	55568	5	0	1	1	1
ENSG00000145850	1555	TIMD4	91937	5	0	1	1	1
ENSG00000135077	3804	HAVCR2	84868	5	0	1	1	1
ENSG00000113302	2761	IL12B	3593	5	0	1	1	1
ENSG00000072571	3936	HMMR	3161	5	0	1	1	1
ENSG00000134516	12890	DOCK2	1794	5	0	1	1	1
ENSG00000043462	7244	LCP2	3937	5	0	1	1	1
ENSG00000145936	6079	KCNMB1	3779	5	0	1	1	1
ENSG00000072786	9083	STK10	6793	5	0	1	1	1
ENSG00000113749	2565	HRH2	3274	5	0	1	1	1
ENSG00000279496	1154	NA	NA	5	0	1	1	1
ENSG00000087206	4739	UIMC1	51720	5	0	1	1	1
ENSG00000169228	2065	RAB24	53917	5	0	1	1	1
ENSG00000213347	5154	MXD3	83463	5	0	1	1	1
ENSG00000169220	3797	RGS14	10636	5	0	1	1	1
ENSG00000146094	4821	DOK3	79930	5	0	1	1	1
ENSG00000113269	12822	RNF130	55819	5	0	1	1	1
ENSG00000245060	2453	LINC00847	729678	5	0	1	1	1
ENSG00000196670	4197	ZFP62	643836	5	0	1	1	1
ENSG00000137265	5898	IRF4	3662	6	0	1	1	1
ENSG00000170542	4118	SERPINB9	5272	6	0	1	1	1
ENSG00000145945	1932	FAM50B	26240	6	0	1	1	1
ENSG00000124491	4690	F13A1	2162	6	0	1	1	1
ENSG00000112799	1254	LY86	9450	6	0	1	1	1
ENSG00000188428	3315	BLOC1S5	63915	6	0	1	1	1
ENSG00000224531	4688	SMIM13	221710	6	0	1	1	1
ENSG00000111859	10359	NEDD9	4739	6	0	1	1	1
ENSG00000095951	10979	HIVEP1	3096	6	0	1	1	1
ENSG00000112137	11200	PHACTR1	221692	6	0	1	1	1
ENSG00000124523	6023	SIRT5	23408	6	0	1	1	1
ENSG00000010017	3347	RANBP9	10048	6	0	1	1	1
ENSG00000165097	4595	KDM1B	221656	6	0	1	1	1
ENSG00000112242	5164	E2F3	1871	6	0	1	1	1
ENSG00000112343	9413	TRIM38	10475	6	0	1	1	1
ENSG00000275714	411	HIST1H3A	8350	6	0	1	1	1
ENSG00000274267	411	HIST1H3B	8358	6	0	1	1	1
ENSG00000196866	393	HIST1H2AD	3013	6	0	1	1	1
ENSG00000124575	666	HIST1H1D	3007	6	0	1	1	1
ENSG00000124508	6398	BTN2A2	10385	6	0	1	1	1
ENSG00000111801	5658	BTN3A3	10384	6	0	1	1	1
ENSG00000184357	681	HIST1H1B	3009	6	0	1	1	1
ENSG00000272009	686	LOC102724889	102724889	6	0	1	1	1
ENSG00000196812	1328	ZSCAN16	80345	6	0	1	1	1
ENSG00000187626	2375	ZKSCAN4	387032	6	0	1	1	1
ENSG00000197062	2933	ZSCAN26	7741	6	0	1	1	1
ENSG00000230795	1037	NA	NA	6	0	1	1	1
ENSG00000243753	5505	HLA-L	3139	6	0	1	1	1
ENSG00000222894	77	NA	NA	6	0	1	1	1
ENSG00000204564	2118	C6orf136	221545	6	0	1	1	1
ENSG00000137331	1356	IER3	8870	6	0	1	1	1
ENSG00000137411	8448	VARS2	57176	6	0	1	1	1
ENSG00000204536	5086	CCHCR1	54535	6	0	1	1	1
ENSG00000204520	2386	MICA	100507436	6	0	1	1	1
ENSG00000204516	2798	MICB	4277	6	0	1	1	1
ENSG00000226979	1737	LTA	4049	6	0	1	1	1
ENSG00000232810	1676	TNF	7124	6	0	1	1	1
ENSG00000204482	2281	LST1	7940	6	0	1	1	1
ENSG00000204472	1276	AIF1	199	6	0	1	1	1
ENSG00000221988	2940	PPT2	9374	6	0	1	1	1
ENSG00000213654	1854	GPSM3	63940	6	0	1	1	1
ENSG00000196301	343	NA	NA	6	0	1	1	1
ENSG00000223534	552	HLA-DQB1-AS1	106480429	6	0	1	1	1
ENSG00000241106	1858	HLA-DOB	3112	6	0	1	1	1
ENSG00000204267	6390	TAP2	6891	6	0	1	1	1
ENSG00000224796	410	NA	NA	6	0	1	1	1
ENSG00000204228	1171	HSD17B8	7923	6	0	1	1	1
ENSG00000237649	3345	KIFC1	3833	6	0	1	1	1
ENSG00000023892	2545	DEF6	50619	6	0	1	1	1
ENSG00000112039	2554	FANCE	2178	6	0	1	1	1
ENSG00000146192	10167	FGD2	221472	6	0	1	1	1
ENSG00000065491	3462	TBC1D22B	55633	6	0	1	1	1
ENSG00000161911	1483	TREML1	340205	6	0	1	1	1
ENSG00000095970	1095	TREM2	54209	6	0	1	1	1
ENSG00000112195	3302	TREML2	79865	6	0	1	1	1
ENSG00000171611	1168	PTCRA	171558	6	0	1	1	1
ENSG00000172432	4624	GTPBP2	54676	6	0	1	1	1
ENSG00000196284	5205	SUPT3H	8464	6	0	1	1	1
ENSG00000124813	8192	RUNX2	860	6	0	1	1	1
ENSG00000001561	4651	ENPP4	22875	6	0	1	1	1
ENSG00000146070	2026	PLA2G7	7941	6	0	1	1	1
ENSG00000031691	1733	CENPQ	55166	6	0	1	1	1
ENSG00000170915	5057	PAQR8	85315	6	0	1	1	1
ENSG00000216775	3039	LOC730101	730101	6	0	1	1	1
ENSG00000112144	6259	ICK	22858	6	0	1	1	1
ENSG00000112208	6651	BAG2	9532	6	0	1	1	1
ENSG00000146143	4667	PRIM2	5558	6	0	1	1	1
ENSG00000082269	10589	FAM135A	57579	6	0	1	1	1
ENSG00000164430	4155	MB21D1	115004	6	0	1	1	1
ENSG00000112742	4579	TTK	7272	6	0	1	1	1
ENSG00000135315	5474	CEP162	22832	6	0	1	1	1
ENSG00000111850	8749	SMIM8	57150	6	0	1	1	1
ENSG00000164414	1994	SLC35A1	10559	6	0	1	1	1
ENSG00000111880	4916	RNGTT	8732	6	0	1	1	1
ENSG00000146281	4708	PM20D2	135293	6	0	1	1	1
ENSG00000112159	18602	MDN1	23195	6	0	1	1	1
ENSG00000132423	1458	COQ3	51805	6	0	1	1	1
ENSG00000057657	6369	PRDM1	639	6	0	1	1	1
ENSG00000112297	8009	AIM1	202	6	0	1	1	1
ENSG00000260273	872	NA	NA	6	0	1	1	1
ENSG00000155111	7492	CDK19	23097	6	0	1	1	1
ENSG00000111817	15016	DSE	29940	6	0	1	1	1
ENSG00000188820	1194	FAM26F	441168	6	0	1	1	1
ENSG00000111877	12496	MCM9	254394	6	0	1	1	1
ENSG00000066651	2690	TRMT11	60487	6	0	1	1	1
ENSG00000079819	10247	EPB41L2	2037	6	0	1	1	1
ENSG00000118513	5493	MYB	4602	6	0	1	1	1
ENSG00000146410	2450	MTFR2	113115	6	0	1	1	1
ENSG00000237499	4088	LOC100130476	100130476	6	0	1	1	1
ENSG00000112419	11224	PHACTR2	9749	6	0	1	1	1
ENSG00000135604	1926	STX11	8676	6	0	1	1	1
ENSG00000146414	17637	SHPRH	257218	6	0	1	1	1
ENSG00000111962	4563	UST	10090	6	0	1	1	1
ENSG00000120278	7398	PLEKHG1	57480	6	0	1	1	1
ENSG00000112029	3833	FBXO5	26271	6	0	1	1	1
ENSG00000164691	4089	TAGAP	117289	6	0	1	1	1
ENSG00000197081	14911	IGF2R	3482	6	0	1	1	1
ENSG00000085511	7522	MAP3K4	4216	6	0	1	1	1
ENSG00000026297	7643	RNASET2	8635	6	0	1	1	1
ENSG00000240230	5542	COX19	90639	7	0	1	1	1
ENSG00000136213	16143	CHST12	55501	7	0	1	1	1
ENSG00000106003	3418	LFNG	3955	7	0	1	1	1
ENSG00000198286	4707	CARD11	84433	7	0	1	1	1
ENSG00000196204	5510	RNF216P1	441191	7	0	1	1	1
ENSG00000122512	3936	PMS2	5395	7	0	1	1	1
ENSG00000178397	2395	FAM220A	84792	7	0	1	1	1
ENSG00000106392	7805	C1GALT1	56913	7	0	1	1	1
ENSG00000219545	3549	UMAD1	729852	7	0	1	1	1
ENSG00000105866	6234	SP4	6671	7	0	1	1	1
ENSG00000164649	4074	CDCA7L	55536	7	0	1	1	1
ENSG00000122591	14499	FAM126A	84668	7	0	1	1	1
ENSG00000232818	892	RPS2P32	256355	7	0	1	1	1
ENSG00000153790	3837	C7orf31	136895	7	0	1	1	1
ENSG00000005020	5520	SKAP2	8935	7	0	1	1	1
ENSG00000235859	1234	NA	NA	7	0	1	1	1
ENSG00000106100	6820	NOD1	10392	7	0	1	1	1
ENSG00000122547	4847	EEPD1	80820	7	0	1	1	1
ENSG00000136250	3510	AOAH	313	7	0	1	1	1
ENSG00000155849	9570	ELMO1	9844	7	0	1	1	1
ENSG00000281103	4130	TRG-AS1	100506776	7	0	1	1	1
ENSG00000211697	2244	NA	NA	7	0	1	1	1
ENSG00000211698	688	NA	NA	7	0	1	1	1
ENSG00000211699	537	NA	NA	7	0	1	1	1
ENSG00000188185	3115	NA	NA	7	0	1	1	1
ENSG00000272655	1424	NA	NA	7	0	1	1	1
ENSG00000136286	8653	MYO1G	64005	7	0	1	1	1
ENSG00000225507	526	NA	NA	7	0	1	1	1
ENSG00000185811	9784	IKZF1	10320	7	0	1	1	1
ENSG00000132436	5034	FIGNL1	63979	7	0	1	1	1
ENSG00000239789	2159	MRPS17	51373	7	0	1	1	1
ENSG00000197008	2850	ZNF138	7697	7	0	1	1	1
ENSG00000213462	4574	ERV3-1	2086	7	0	1	1	1
ENSG00000126522	3195	ASL	435	7	0	1	1	1
ENSG00000237310	540	GS1-124K5.4	100289098	7	0	1	1	1
ENSG00000067601	1060	NA	NA	7	0	1	1	1
ENSG00000106610	2501	STAG3L4	64940	7	0	1	1	1
ENSG00000182487	1902	NCF1B	654816	7	0	1	1	1
ENSG00000106683	6902	LIMK1	3984	7	0	1	1	1
ENSG00000086730	4545	LAT2	7462	7	0	1	1	1
ENSG00000127957	1727	PMS2P3	5387	7	0	1	1	1
ENSG00000091073	5042	DTX2	113878	7	0	1	1	1
ENSG00000146707	1861	POMZP3	22932	7	0	1	1	1
ENSG00000127951	4261	FGL2	10875	7	0	1	1	1
ENSG00000006576	8646	PHTF2	57157	7	0	1	1	1
ENSG00000135218	10115	CD36	948	7	0	1	1	1
ENSG00000135185	3271	TMEM243	79161	7	0	1	1	1
ENSG00000105793	10436	GTPBP10	85865	7	0	1	1	1
ENSG00000127989	4890	MTERF1	7978	7	0	1	1	1
ENSG00000105810	12260	CDK6	1021	7	0	1	1	1
ENSG00000205413	6855	SAMD9	54809	7	0	1	1	1
ENSG00000177409	7135	SAMD9L	219285	7	0	1	1	1
ENSG00000198556	6683	ZNF789	285989	7	0	1	1	1
ENSG00000166529	2140	ZSCAN21	7589	7	0	1	1	1
ENSG00000221838	4722	AP4M1	9179	7	0	1	1	1
ENSG00000166997	2475	CNPY4	245812	7	0	1	1	1
ENSG00000197093	3397	GAL3ST4	79690	7	0	1	1	1
ENSG00000085514	2006	PILRA	29992	7	0	1	1	1
ENSG00000166925	3715	TSC22D4	81628	7	0	1	1	1
ENSG00000106351	5478	AGFG2	3268	7	0	1	1	1
ENSG00000077454	6838	LRCH4	4034	7	0	1	1	1
ENSG00000146828	8894	SLC12A9	56996	7	0	1	1	1
ENSG00000160999	2384	SH2B2	10603	7	0	1	1	1
ENSG00000222011	2729	FAM185A	222234	7	0	1	1	1
ENSG00000091127	4421	PUS7	54517	7	0	1	1	1
ENSG00000135249	3655	RINT1	60561	7	0	1	1	1
ENSG00000253276	4232	CCDC71L	168455	7	0	1	1	1
ENSG00000105851	5930	PIK3CG	5294	7	0	1	1	1
ENSG00000184903	3411	IMMP2L	83943	7	0	1	1	1
ENSG00000164603	4138	BMT2	154743	7	0	1	1	1
ENSG00000135272	5966	MDFIC	29969	7	0	1	1	1
ENSG00000105967	8644	TFEC	22797	7	0	1	1	1
ENSG00000106344	15866	RBM28	55131	7	0	1	1	1
ENSG00000158467	6858	AHCYL2	23382	7	0	1	1	1
ENSG00000271204	1998	NA	NA	7	0	1	1	1
ENSG00000231721	4515	LINC-PINT	378805	7	0	1	1	1
ENSG00000205060	7109	SLC35B4	84912	7	0	1	1	1
ENSG00000146859	2313	TMEM140	55281	7	0	1	1	1
ENSG00000155561	7619	NUP205	23165	7	0	1	1	1
ENSG00000059377	6271	TBXAS1	6916	7	0	1	1	1
ENSG00000006459	9430	KDM7A	80853	7	0	1	1	1
ENSG00000133597	2913	ADCK2	90956	7	0	1	1	1
ENSG00000257093	7356	KIAA1147	57189	7	0	1	1	1
ENSG00000211710	373	NA	NA	7	0	1	1	1
ENSG00000211734	652	NA	NA	7	0	1	1	1
ENSG00000211706	401	NA	NA	7	0	1	1	1
ENSG00000211745	455	NA	NA	7	0	1	1	1
ENSG00000211721	410	NA	NA	7	0	1	1	1
ENSG00000211724	388	NA	NA	7	0	1	1	1
ENSG00000211728	384	NA	NA	7	0	1	1	1
ENSG00000211746	552	NA	NA	7	0	1	1	1
ENSG00000211747	413	NA	NA	7	0	1	1	1
ENSG00000264918	100	NA	NA	7	0	1	1	1
ENSG00000106462	4522	EZH2	2146	7	0	1	1	1
ENSG00000197362	3271	ZNF786	136051	7	0	1	1	1
ENSG00000197024	6041	ZNF398	57541	7	0	1	1	1
ENSG00000170260	3182	ZNF212	7988	7	0	1	1	1
ENSG00000179144	1256	GIMAP7	168537	7	0	1	1	1
ENSG00000133574	2193	GIMAP4	55303	7	0	1	1	1
ENSG00000106560	2097	GIMAP2	26157	7	0	1	1	1
ENSG00000106565	1979	TMEM176B	28959	7	0	1	1	1
ENSG00000002726	3824	AOC1	26	7	0	1	1	1
ENSG00000033100	4205	CHPF2	54480	7	0	1	1	1
ENSG00000214106	2974	PAXIP1-AS2	100132707	7	0	1	1	1
ENSG00000273344	2256	PAXIP1-AS1	202781	7	0	1	1	1
ENSG00000273117	1624	NA	NA	7	0	1	1	1
ENSG00000216895	1683	LOC100506302	100506302	7	0	1	1	1
ENSG00000146909	7788	NOM1	64434	7	0	1	1	1
ENSG00000198223	3830	CSF2RA	1438	X	0	1	1	1
ENSG00000185291	1710	IL3RA	3563	X	0	1	1	1
ENSG00000182162	4459	P2RY8	286530	X	0	1	1	1
ENSG00000130021	3168	PUDP	8226	X	0	1	1	1
ENSG00000196664	5209	TLR7	51284	X	0	1	1	1
ENSG00000046647	2424	GEMIN8	54960	X	0	1	1	1
ENSG00000047230	5510	CTPS2	56474	X	0	1	1	1
ENSG00000086712	4460	TXLNG	55787	X	0	1	1	1
ENSG00000012174	8927	MBTPS2	51360	X	0	1	1	1
ENSG00000123130	5046	ACOT9	23597	X	0	1	1	1
ENSG00000067992	2695	PDK3	5165	X	0	1	1	1
ENSG00000101868	6336	POLA1	5422	X	0	1	1	1
ENSG00000120280	1855	CXorf21	80231	X	0	1	1	1
ENSG00000232368	528	NA	NA	X	0	1	1	1
ENSG00000198814	5359	GK	2710	X	0	1	1	1
ENSG00000165168	4423	CYBB	1536	X	0	1	1	1
ENSG00000180182	9656	MED14	9282	X	0	1	1	1
ENSG00000234636	900	NA	NA	X	0	1	1	1
ENSG00000147119	2289	CHST7	56548	X	0	1	1	1
ENSG00000065923	10033	SLC9A7	84679	X	0	1	1	1
ENSG00000102218	3803	RP2	6102	X	0	1	1	1
ENSG00000102221	5137	JADE3	9767	X	0	1	1	1
ENSG00000126759	4576	CFP	5199	X	0	1	1	1
ENSG00000017483	4014	SLC38A5	92745	X	0	1	1	1
ENSG00000015285	2381	WAS	7454	X	0	1	1	1
ENSG00000101945	3368	SUV39H1	6839	X	0	1	1	1
ENSG00000012211	3194	PRICKLE3	4007	X	0	1	1	1
ENSG00000184205	4948	TSPYL2	64061	X	0	1	1	1
ENSG00000090889	4533	KIF4A	24137	X	0	1	1	1
ENSG00000228427	726	NA	NA	X	0	1	1	1
ENSG00000147130	6916	ZMYM3	9203	X	0	1	1	1
ENSG00000186810	1868	CXCR3	2833	X	0	1	1	1
ENSG00000147099	5379	HDAC8	55869	X	0	1	1	1
ENSG00000230673	459	NA	NA	X	0	1	1	1
ENSG00000131269	2970	ABCB7	22	X	0	1	1	1
ENSG00000165240	8529	ATP7A	538	X	0	1	1	1
ENSG00000173198	5571	CYSLTR1	10800	X	0	1	1	1
ENSG00000078589	1803	P2RY10	27334	X	0	1	1	1
ENSG00000155008	6548	APOOL	139322	X	0	1	1	1
ENSG00000147202	9550	DIAPH2	1730	X	0	1	1	1
ENSG00000010671	4575	BTK	695	X	0	1	1	1
ENSG00000102393	2065	GLA	2717	X	0	1	1	1
ENSG00000198960	2489	ARMCX6	54470	X	0	1	1	1
ENSG00000271147	2711	NA	NA	X	0	1	1	1
ENSG00000089682	6101	RBM41	55285	X	0	1	1	1
ENSG00000147251	6664	DOCK11	139818	X	0	1	1	1
ENSG00000077713	3115	SLC25A43	203427	X	0	1	1	1
ENSG00000018610	2580	CXorf56	63932	X	0	1	1	1
ENSG00000186416	4004	NKRF	55922	X	0	1	1	1
ENSG00000125352	1353	RNF113A	7737	X	0	1	1	1
ENSG00000183918	2450	SH2D1A	4068	X	0	1	1	1
ENSG00000122122	2711	SASH3	54440	X	0	1	1	1
ENSG00000102034	4316	ELF4	2000	X	0	1	1	1
ENSG00000134594	1258	RAB33A	9363	X	0	1	1	1
ENSG00000102078	3009	SLC25A14	9016	X	0	1	1	1
ENSG00000165675	4279	ENOX2	10495	X	0	1	1	1
ENSG00000076770	12199	MBNL3	55796	X	0	1	1	1
ENSG00000198689	5200	SLC9A6	10479	X	0	1	1	1
ENSG00000129680	7067	MAP7D3	79649	X	0	1	1	1
ENSG00000171100	4016	MTM1	4534	X	0	1	1	1
ENSG00000262919	1730	FAM58A	92002	X	0	1	1	1
ENSG00000101986	4233	ABCD1	215	X	0	1	1	1
ENSG00000177854	1924	TMEM187	8269	X	0	1	1	1
ENSG00000102125	4721	TAZ	6901	X	0	1	1	1
ENSG00000155961	3505	RAB39B	116442	X	0	1	1	1
ENSG00000155962	2840	CLIC2	1193	X	0	1	1	1
ENSG00000185973	3922	TMLHE	55217	X	0	1	1	1
ENSG00000104714	9726	ERICH1	157697	8	0	1	1	1
ENSG00000253982	1322	LOC101927752	101927752	8	0	1	1	1
ENSG00000254093	2802	PINX1	54984	8	0	1	1	1
ENSG00000136573	4803	BLK	640	8	0	1	1	1
ENSG00000255046	1091	NA	NA	8	0	1	1	1
ENSG00000171428	3168	NAT1	9	8	0	1	1	1
ENSG00000168546	5716	GFRA2	2675	8	0	1	1	1
ENSG00000147443	2211	DOK2	9046	8	0	1	1	1
ENSG00000158863	8278	FAM160B2	64760	8	0	1	1	1
ENSG00000120913	12388	PDLIM2	64236	8	0	1	1	1
ENSG00000104689	2951	TNFRSF10A	8797	8	0	1	1	1
ENSG00000197217	7064	ENTPD4	9583	8	0	1	1	1
ENSG00000147454	8147	SLC25A37	51312	8	0	1	1	1
ENSG00000042980	9351	ADAM28	10863	8	0	1	1	1
ENSG00000253535	1341	NA	NA	8	0	1	1	1
ENSG00000134028	2438	ADAMDEC1	27299	8	0	1	1	1
ENSG00000184661	3908	CDCA2	157313	8	0	1	1	1
ENSG00000221914	7881	PPP2R2A	5520	8	0	1	1	1
ENSG00000171320	7973	ESCO2	157570	8	0	1	1	1
ENSG00000168078	2165	PBK	55872	8	0	1	1	1
ENSG00000168081	2126	PNOC	5368	8	0	1	1	1
ENSG00000120875	7257	DUSP4	1846	8	0	1	1	1
ENSG00000104691	3217	UBXN8	7993	8	0	1	1	1
ENSG00000247134	765	NA	NA	8	0	1	1	1
ENSG00000129696	4222	TTI2	80185	8	0	1	1	1
ENSG00000232024	588	NA	NA	8	0	1	1	1
ENSG00000272092	1098	NA	NA	8	0	1	1	1
ENSG00000168615	6913	ADAM9	8754	8	0	1	1	1
ENSG00000158669	7939	GPAT4	137964	8	0	1	1	1
ENSG00000104365	10239	IKBKB	3551	8	0	1	1	1
ENSG00000131931	2462	THAP1	55145	8	0	1	1	1
ENSG00000167912	1743	LOC100505501	100505501	8	0	1	1	1
ENSG00000179041	1706	RRS1	23212	8	0	1	1	1
ENSG00000175073	9942	VCPIP1	80124	8	0	1	1	1
ENSG00000154589	607	LY96	23643	8	0	1	1	1
ENSG00000076641	11023	PAG1	55824	8	0	1	1	1
ENSG00000104231	4214	ZFAND1	79752	8	0	1	1	1
ENSG00000133740	5928	E2F5	1875	8	0	1	1	1
ENSG00000104267	2123	CA2	760	8	0	1	1	1
ENSG00000104312	3117	RIPK2	8767	8	0	1	1	1
ENSG00000164949	2648	GEM	2669	8	0	1	1	1
ENSG00000156162	7136	DPY19L4	286148	8	0	1	1	1
ENSG00000175305	4397	CCNE2	9134	8	0	1	1	1
ENSG00000132541	1567	RIDA	10247	8	0	1	1	1
ENSG00000104361	5599	NIPAL2	79815	8	0	1	1	1
ENSG00000186106	5820	ANKRD46	157567	8	0	1	1	1
ENSG00000136960	6729	ENPP2	5168	8	0	1	1	1
ENSG00000136982	2603	DSCC1	79075	8	0	1	1	1
ENSG00000178764	4716	ZHX2	22882	8	0	1	1	1
ENSG00000156802	7118	ATAD2	29028	8	0	1	1	1
ENSG00000250400	1163	LINC00977	728724	8	0	1	1	1
ENSG00000155926	7637	SLA	6503	8	0	1	1	1
ENSG00000008513	8729	ST3GAL1	6482	8	0	1	1	1
ENSG00000066827	8900	ZFAT	57623	8	0	1	1	1
ENSG00000250571	3057	GLI4	2738	8	0	1	1	1
ENSG00000147813	3079	NAPRT	93100	8	0	1	1	1
ENSG00000183309	7146	ZNF623	9831	8	0	1	1	1
ENSG00000182325	3375	FBXL6	26233	8	0	1	1	1
ENSG00000147804	5033	SLC39A4	55630	8	0	1	1	1
ENSG00000160949	7111	TONSL	4796	8	0	1	1	1
ENSG00000196378	2222	ZNF34	80778	8	0	1	1	1
ENSG00000107099	13784	DOCK8	81704	9	0	1	1	1
ENSG00000236199	420	NA	NA	9	0	1	1	1
ENSG00000096968	5794	JAK2	3717	9	0	1	1	1
ENSG00000120217	4108	CD274	29126	9	0	1	1	1
ENSG00000197646	2365	PDCD1LG2	80380	9	0	1	1	1
ENSG00000107036	8591	RIC1	57589	9	0	1	1	1
ENSG00000044459	11064	CNTLN	54875	9	0	1	1	1
ENSG00000147874	7932	HAUS6	54801	9	0	1	1	1
ENSG00000188921	9152	HACD4	401494	9	0	1	1	1
ENSG00000137055	4825	PLAA	9373	9	0	1	1	1
ENSG00000147894	6062	C9orf72	203228	9	0	1	1	1
ENSG00000221829	3614	FANCG	2189	9	0	1	1	1
ENSG00000137101	3386	CD72	971	9	0	1	1	1
ENSG00000137078	1327	SIT1	27240	9	0	1	1	1
ENSG00000122694	3055	GLIPR2	152007	9	0	1	1	1
ENSG00000165304	3087	MELK	9833	9	0	1	1	1
ENSG00000137054	2512	POLR1E	64425	9	0	1	1	1
ENSG00000238113	3038	LINC01410	103352539	9	0	1	1	1
ENSG00000232815	715	NA	NA	9	0	1	1	1
ENSG00000135045	2327	C9orf40	55071	9	0	1	1	1
ENSG00000187210	6463	GCNT1	2650	9	0	1	1	1
ENSG00000148057	1814	IDNK	414328	9	0	1	1	1
ENSG00000178966	3507	RMI1	80010	9	0	1	1	1
ENSG00000083223	6707	ZCCHC6	79670	9	0	1	1	1
ENSG00000196730	8907	DAPK1	1612	9	0	1	1	1
ENSG00000198000	8056	NOL8	55035	9	0	1	1	1
ENSG00000127084	5890	FGD3	89846	9	0	1	1	1
ENSG00000157303	1263	SUSD3	203328	9	0	1	1	1
ENSG00000165140	1668	FBP1	2203	9	0	1	1	1
ENSG00000130958	2203	SLC35D2	11046	9	0	1	1	1
ENSG00000119523	2983	ALG2	85365	9	0	1	1	1
ENSG00000119508	6314	NR4A3	8013	9	0	1	1	1
ENSG00000119509	5943	INVS	27130	9	0	1	1	1
ENSG00000119326	3131	CTNNAL1	8727	9	0	1	1	1
ENSG00000106948	10601	AKNA	80709	9	0	1	1	1
ENSG00000136869	5256	TLR4	7099	9	0	1	1	1
ENSG00000106780	6298	MEGF9	1955	9	0	1	1	1
ENSG00000226752	7181	NA	NA	9	0	1	1	1
ENSG00000119403	6733	PHF19	26147	9	0	1	1	1
ENSG00000056558	6449	TRAF1	7185	9	0	1	1	1
ENSG00000204136	4501	GGTA1P	2681	9	0	1	1	1
ENSG00000175764	3535	TTLL11	158135	9	0	1	1	1
ENSG00000148187	11041	MRRF	92399	9	0	1	1	1
ENSG00000095303	5790	PTGS1	5742	9	0	1	1	1
ENSG00000136856	3928	SLC2A8	29988	9	0	1	1	1
ENSG00000106991	3935	ENG	2022	9	0	1	1	1
ENSG00000171169	3621	NAIF1	203245	9	0	1	1	1
ENSG00000167110	6961	GOLGA2	2801	9	0	1	1	1
ENSG00000167114	3110	SLC27A4	10999	9	0	1	1	1
ENSG00000223478	544	LOC100506100	100506100	9	0	1	1	1
ENSG00000175283	2090	DOLK	22845	9	0	1	1	1
ENSG00000148343	6302	MIGA2	84895	9	0	1	1	1
ENSG00000148331	4622	ASB6	140459	9	0	1	1	1
ENSG00000136816	2911	TOR1B	27348	9	0	1	1	1
ENSG00000148358	9139	GPR107	57720	9	0	1	1	1
ENSG00000126882	5499	FAM78A	286336	9	0	1	1	1
ENSG00000160326	3540	SLC2A6	11182	9	0	1	1	1
ENSG00000085265	4981	FCN1	2219	9	0	1	1	1
ENSG00000180549	2584	FUT7	2529	9	0	1	1	1
ENSG00000268996	1872	MAN1B1-AS1	100289341	9	0	1	1	1
ENSG00000198113	4148	TOR4A	54863	9	0	1	1	1
ENSG00000255284	1059	LOC171391	171391	11	0	1	1	1
ENSG00000177595	5869	PIDD1	55367	11	0	1	1	1
ENSG00000110628	5316	SLC22A18	5002	11	0	1	1	1
ENSG00000181649	955	PHLDA2	7262	11	0	1	1	1
ENSG00000167323	7130	STIM1	6786	11	0	1	1	1
ENSG00000132256	4804	TRIM5	85363	11	0	1	1	1
ENSG00000166311	2750	SMPD1	6609	11	0	1	1	1
ENSG00000132275	6922	RRP8	23378	11	0	1	1	1
ENSG00000166478	4233	ZNF143	7702	11	0	1	1	1
ENSG00000148926	2718	ADM	133	11	0	1	1	1
ENSG00000133805	6793	AMPD3	272	11	0	1	1	1
ENSG00000186104	4516	CYP2R1	120227	11	0	1	1	1
ENSG00000166788	3070	SAAL1	113174	11	0	1	1	1
ENSG00000177054	7763	ZDHHC13	54503	11	0	1	1	1
ENSG00000109854	2797	HTATIP2	10553	11	0	1	1	1
ENSG00000185238	5467	PRMT3	10196	11	0	1	1	1
ENSG00000183161	4269	FANCF	2188	11	0	1	1	1
ENSG00000121621	4668	KIF18A	81930	11	0	1	1	1
ENSG00000169519	5499	METTL15	196074	11	0	1	1	1
ENSG00000176148	5370	TCP11L1	55346	11	0	1	1	1
ENSG00000135363	3109	LMO2	4005	11	0	1	1	1
ENSG00000175104	4871	TRAF6	7189	11	0	1	1	1
ENSG00000166199	2372	ALKBH3	221120	11	0	1	1	1
ENSG00000181830	4505	SLC35C1	55343	11	0	1	1	1
ENSG00000180423	2662	HARBI1	283254	11	0	1	1	1
ENSG00000175213	3078	ZNF408	79797	11	0	1	1	1
ENSG00000066336	2069	SPI1	6688	11	0	1	1	1
ENSG00000149177	9620	PTPRJ	5795	11	0	1	1	1
ENSG00000134802	4517	SLC43A3	29015	11	0	1	1	1
ENSG00000172409	2793	CLP1	10978	11	0	1	1	1
ENSG00000110031	2467	LPXN	9404	11	0	1	1	1
ENSG00000189057	3863	FAM111B	374393	11	0	1	1	1
ENSG00000110042	6072	DTX4	23220	11	0	1	1	1
ENSG00000197629	4442	MPEG1	219972	11	0	1	1	1
ENSG00000166889	4278	PATL1	219988	11	0	1	1	1
ENSG00000110077	5791	MS4A6A	64231	11	0	1	1	1
ENSG00000110079	2508	MS4A4A	51338	11	0	1	1	1
ENSG00000166927	4348	MS4A7	58475	11	0	1	1	1
ENSG00000156738	4872	MS4A1	931	11	0	1	1	1
ENSG00000110446	6119	SLC15A3	51296	11	0	1	1	1
ENSG00000162174	4586	ASRGL1	80150	11	0	1	1	1
ENSG00000149480	4236	MTA2	9219	11	0	1	1	1
ENSG00000149781	3066	FERMT3	83706	11	0	1	1	1
ENSG00000168071	8331	CCDC88B	283234	11	0	1	1	1
ENSG00000068831	6084	RASGRP2	10235	11	0	1	1	1
ENSG00000146670	3925	CDCA5	113130	11	0	1	1	1
ENSG00000162298	5496	SYVN1	84447	11	0	1	1	1
ENSG00000162241	7855	SLC25A45	283130	11	0	1	1	1
ENSG00000213445	4692	SIPA1	6494	11	0	1	1	1
ENSG00000173327	10564	MAP3K11	4296	11	0	1	1	1
ENSG00000172543	1719	CTSW	1521	11	0	1	1	1
ENSG00000255320	397	NA	NA	11	0	1	1	1
ENSG00000173933	4897	RBM4	5936	11	0	1	1	1
ENSG00000173914	4325	RBM4B	83759	11	0	1	1	1
ENSG00000173653	2995	RCE1	9986	11	0	1	1	1
ENSG00000175482	3049	POLD4	57804	11	0	1	1	1
ENSG00000175463	4993	TBC1D10C	374403	11	0	1	1	1
ENSG00000110697	6449	PITPNM1	9600	11	0	1	1	1
ENSG00000167799	1475	NUDT8	254552	11	0	1	1	1
ENSG00000110057	3548	UNC93B1	81622	11	0	1	1	1
ENSG00000110719	4384	TCIRG1	10312	11	0	1	1	1
ENSG00000132740	6465	IGHMBP2	3508	11	0	1	1	1
ENSG00000162341	6130	TPCN2	219931	11	0	1	1	1
ENSG00000158483	2972	FAM86C1	55199	11	0	1	1	1
ENSG00000137496	4323	IL18BP	10068	11	0	1	1	1
ENSG00000165457	1416	FOLR2	2350	11	0	1	1	1
ENSG00000171631	3976	P2RY6	5031	11	0	1	1	1
ENSG00000054967	6322	RELT	84957	11	0	1	1	1
ENSG00000077514	5508	POLD3	10714	11	0	1	1	1
ENSG00000137491	10351	SLCO2B1	11309	11	0	1	1	1
ENSG00000062282	7905	DGAT2	84649	11	0	1	1	1
ENSG00000158636	11783	EMSY	56946	11	0	1	1	1
ENSG00000078124	8442	ACER3	55331	11	0	1	1	1
ENSG00000033327	6771	GAB2	9846	11	0	1	1	1
ENSG00000137502	11832	RAB30	27314	11	0	1	1	1
ENSG00000074266	7016	EED	8726	11	0	1	1	1
ENSG00000166575	5030	TMEM135	65084	11	0	1	1	1
ENSG00000123892	1465	RAB38	23682	11	0	1	1	1
ENSG00000166012	8420	TAF1D	79101	11	0	1	1	1
ENSG00000168876	3526	ANKRD49	54851	11	0	1	1	1
ENSG00000077458	6042	FAM76B	143684	11	0	1	1	1
ENSG00000262406	1874	MMP12	4321	11	0	1	1	1
ENSG00000137752	3698	CASP1	834	11	0	1	1	1
ENSG00000110660	3717	SLC35F2	54733	11	0	1	1	1
ENSG00000149311	22317	ATM	472	11	0	1	1	1
ENSG00000255561	3551	FDXACB1	91893	11	0	1	1	1
ENSG00000150782	2628	IL18	3606	11	0	1	1	1
ENSG00000149292	5302	TTC12	54970	11	0	1	1	1
ENSG00000137656	2196	BUD13	84811	11	0	1	1	1
ENSG00000149577	9061	SIDT2	51092	11	0	1	1	1
ENSG00000167257	4398	RNF214	257160	11	0	1	1	1
ENSG00000110324	6548	IL10RA	3587	11	0	1	1	1
ENSG00000160593	8587	JAML	120425	11	0	1	1	1
ENSG00000160588	3968	MPZL3	196264	11	0	1	1	1
ENSG00000118096	3814	IFT46	56912	11	0	1	1	1
ENSG00000184232	3176	OAF	220323	11	0	1	1	1
ENSG00000109943	2675	CRTAM	56253	11	0	1	1	1
ENSG00000110002	6403	VWA5A	4013	11	0	1	1	1
ENSG00000154144	6627	TBRG1	84897	11	0	1	1	1
ENSG00000149564	2920	ESAM	90952	11	0	1	1	1
ENSG00000150433	5424	TMEM218	219854	11	0	1	1	1
ENSG00000149554	6558	CHEK1	1111	11	0	1	1	1
ENSG00000110060	2010	PUS3	83480	11	0	1	1	1
ENSG00000110080	4465	ST3GAL4	6484	11	0	1	1	1
ENSG00000151702	8172	FLI1	2313	11	0	1	1	1
ENSG00000151503	9114	NCAPD3	23310	11	0	1	1	1
ENSG00000134461	3059	ANKRD16	54522	10	0	1	1	1
ENSG00000230322	430	NA	NA	10	0	1	1	1
ENSG00000065665	3916	SEC61A2	55176	10	0	1	1	1
ENSG00000065328	5454	MCM10	55388	10	0	1	1	1
ENSG00000152455	3565	SUV39H2	79723	10	0	1	1	1
ENSG00000165983	4003	PTER	9317	10	0	1	1	1
ENSG00000107614	10535	TRDMT1	1787	10	0	1	1	1
ENSG00000229124	1992	VIM-AS1	100507347	10	0	1	1	1
ENSG00000260314	5198	MRC1	4360	10	0	1	1	1
ENSG00000185875	3788	THNSL1	79896	10	0	1	1	1
ENSG00000077420	3981	APBB1IP	54518	10	0	1	1	1
ENSG00000148459	1955	PDSS1	23590	10	0	1	1	1
ENSG00000107890	7941	ANKRD26	22852	10	0	1	1	1
ENSG00000120539	3631	MASTL	84930	10	0	1	1	1
ENSG00000107968	3601	MAP3K8	1326	10	0	1	1	1
ENSG00000148516	8650	ZEB1	6935	10	0	1	1	1
ENSG00000120616	11286	EPC1	80314	10	0	1	1	1
ENSG00000099250	11522	NRP1	8829	10	0	1	1	1
ENSG00000128805	6783	ARHGAP22	58504	10	0	1	1	1
ENSG00000128815	13688	NA	NA	10	0	1	1	1
ENSG00000204161	4123	C10orf128	170371	10	0	1	1	1
ENSG00000204152	3056	TIMM23B	100652748	10	0	1	1	1
ENSG00000170312	3931	CDK1	983	10	0	1	1	1
ENSG00000122877	3689	EGR2	1959	10	0	1	1	1
ENSG00000122912	7815	SLC25A16	8034	10	0	1	1	1
ENSG00000042286	5135	AIFM2	84883	10	0	1	1	1
ENSG00000107719	4555	PALD1	27143	10	0	1	1	1
ENSG00000198246	2684	SLC29A3	55315	10	0	1	1	1
ENSG00000107738	5128	C10orf54	64115	10	0	1	1	1
ENSG00000196968	4910	FUT11	170384	10	0	1	1	1
ENSG00000122861	2950	PLAU	5328	10	0	1	1	1
ENSG00000165424	5051	ZCCHC24	219654	10	0	1	1	1
ENSG00000119922	3489	IFIT2	3433	10	0	1	1	1
ENSG00000138182	6851	KIF20B	9585	10	0	1	1	1
ENSG00000280560	415	NA	NA	10	0	1	1	1
ENSG00000107854	6157	TNKS2	80351	10	0	1	1	1
ENSG00000152804	2525	HHEX	3087	10	0	1	1	1
ENSG00000138180	3271	CEP55	55165	10	0	1	1	1
ENSG00000138185	14587	ENTPD1	953	10	0	1	1	1
ENSG00000155629	5691	PIK3AP1	118788	10	0	1	1	1
ENSG00000155640	4929	NA	NA	10	0	1	1	1
ENSG00000165886	1706	UBTD1	80019	10	0	1	1	1
ENSG00000119986	1457	AVPI1	60370	10	0	1	1	1
ENSG00000155254	3379	MARVELD1	83742	10	0	1	1	1
ENSG00000155256	3899	ZFYVE27	118813	10	0	1	1	1
ENSG00000166024	3571	R3HCC1L	27291	10	0	1	1	1
ENSG00000198018	3657	ENTPD7	57089	10	0	1	1	1
ENSG00000166272	4281	WBP1L	54838	10	0	1	1	1
ENSG00000156374	2613	PCGF6	84108	10	0	1	1	1
ENSG00000148835	3268	TAF5	6877	10	0	1	1	1
ENSG00000138172	3108	CALHM2	51063	10	0	1	1	1
ENSG00000156384	1812	SFR1	119392	10	0	1	1	1
ENSG00000266852	70	MIR4482	100616323	10	0	1	1	1
ENSG00000197142	4236	ACSL5	51703	10	0	1	1	1
ENSG00000023041	3748	ZDHHC6	64429	10	0	1	1	1
ENSG00000233340	358	NA	NA	10	0	1	1	1
ENSG00000165806	3528	CASP7	840	10	0	1	1	1
ENSG00000151553	6216	FAM160B1	57700	10	0	1	1	1
ENSG00000165650	9881	PDZD8	118987	10	0	1	1	1
ENSG00000107651	7867	SEC23IP	11196	10	0	1	1	1
ENSG00000196177	6255	ACADSB	36	10	0	1	1	1
ENSG00000165660	2992	FAM175B	23172	10	0	1	1	1
ENSG00000107938	7741	EDRF1	26098	10	0	1	1	1
ENSG00000132334	11235	PTPRE	5791	10	0	1	1	1
ENSG00000151651	4780	ADAM8	101	10	0	1	1	1
ENSG00000148803	1284	FUOM	282969	10	0	1	1	1
ENSG00000148832	2277	PAOX	196743	10	0	1	1	1
ENSG00000120647	3614	CCDC77	84318	12	0	1	1	1
ENSG00000171840	2048	NINJ2	4815	12	0	1	1	1
ENSG00000006831	5878	ADIPOR2	79602	12	0	1	1	1
ENSG00000151065	4609	DCP1B	196513	12	0	1	1	1
ENSG00000111203	6250	ITFG2	55846	12	0	1	1	1
ENSG00000111206	4899	FOXM1	2305	12	0	1	1	1
ENSG00000111247	2558	RAD51AP1	10635	12	0	1	1	1
ENSG00000111321	6280	LTBR	4055	12	0	1	1	1
ENSG00000139192	3188	TAPBPL	55080	12	0	1	1	1
ENSG00000139190	3580	VAMP1	6843	12	0	1	1	1
ENSG00000184574	3258	LPAR5	57121	12	0	1	1	1
ENSG00000111644	2843	ACRBP	84519	12	0	1	1	1
ENSG00000126746	5181	ZNF384	171017	12	0	1	1	1
ENSG00000089692	3056	LAG3	3902	12	0	1	1	1
ENSG00000111665	5653	CDCA3	83461	12	0	1	1	1
ENSG00000111671	2452	SPSB2	84727	12	0	1	1	1
ENSG00000010626	3054	LRRC23	10233	12	0	1	1	1
ENSG00000111684	4725	LPCAT3	10162	12	0	1	1	1
ENSG00000177575	5813	CD163	9332	12	0	1	1	1
ENSG00000198178	1551	CLEC4C	170482	12	0	1	1	1
ENSG00000059804	6159	SLC2A3	6515	12	0	1	1	1
ENSG00000171860	2145	C3AR1	719	12	0	1	1	1
ENSG00000111729	1281	CLEC4A	50856	12	0	1	1	1
ENSG00000175899	6384	A2M	2	12	0	1	1	1
ENSG00000256594	3129	LOC374443	374443	12	0	1	1	1
ENSG00000069493	6957	CLEC2D	29121	12	0	1	1	1
ENSG00000184293	1721	CLECL1	160365	12	0	1	1	1
ENSG00000110848	2832	CD69	969	12	0	1	1	1
ENSG00000110852	2638	CLEC2B	9976	12	0	1	1	1
ENSG00000121380	5112	BCL2L14	79370	12	0	1	1	1
ENSG00000165714	4980	BORCS5	118426	12	0	1	1	1
ENSG00000121316	2841	PLBD1	79887	12	0	1	1	1
ENSG00000151490	7519	PTPRO	5800	12	0	1	1	1
ENSG00000256663	1423	NA	NA	12	0	1	1	1
ENSG00000121350	5725	PYROXD1	79912	12	0	1	1	1
ENSG00000060982	11775	BCAT1	586	12	0	1	1	1
ENSG00000118308	5159	LRMP	4033	12	0	1	1	1
ENSG00000278743	572	NA	NA	12	0	1	1	1
ENSG00000123104	12750	ITPR2	3709	12	0	1	1	1
ENSG00000064102	3345	ASUN	55726	12	0	1	1	1
ENSG00000064763	5411	FAR2	55711	12	0	1	1	1
ENSG00000170456	11310	DENND5B	160518	12	0	1	1	1
ENSG00000151746	12868	BICD1	636	12	0	1	1	1
ENSG00000188906	13465	LRRK2	120892	12	0	1	1	1
ENSG00000151233	7497	GXYLT1	283464	12	0	1	1	1
ENSG00000177119	8235	ANO6	196527	12	0	1	1	1
ENSG00000272369	448	NA	NA	12	0	1	1	1
ENSG00000139211	3956	AMIGO2	347902	12	0	1	1	1
ENSG00000179715	2618	PCED1B	91523	12	0	1	1	1
ENSG00000247774	3092	PCED1B-AS1	100233209	12	0	1	1	1
ENSG00000111424	5674	VDR	7421	12	0	1	1	1
ENSG00000129315	7371	CCNT1	904	12	0	1	1	1
ENSG00000172602	3099	RND1	27289	12	0	1	1	1
ENSG00000167550	1290	RHEBL1	121268	12	0	1	1	1
ENSG00000135451	3954	TROAP	10024	12	0	1	1	1
ENSG00000161800	4487	RACGAP1	29127	12	0	1	1	1
ENSG00000123268	2790	ATF1	466	12	0	1	1	1
ENSG00000110911	9823	SLC11A2	4891	12	0	1	1	1
ENSG00000110934	4010	BIN2	51411	12	0	1	1	1
ENSG00000139629	7347	GALNT6	11226	12	0	1	1	1
ENSG00000139626	4481	ITGB7	3695	12	0	1	1	1
ENSG00000182544	2581	MFSD5	84975	12	0	1	1	1
ENSG00000139572	2043	GPR84	53831	12	0	1	1	1
ENSG00000161638	7577	ITGA5	3678	12	0	1	1	1
ENSG00000170627	2524	GTSF1	121355	12	0	1	1	1
ENSG00000123338	10596	NCKAP1L	3071	12	0	1	1	1
ENSG00000139579	2218	NABP2	79035	12	0	1	1	1
ENSG00000135473	7288	PAN2	9924	12	0	1	1	1
ENSG00000166881	5708	NEMP1	23306	12	0	1	1	1
ENSG00000182199	4838	SHMT2	6472	12	0	1	1	1
ENSG00000185482	2096	STAC3	246329	12	0	1	1	1
ENSG00000123329	5127	ARHGAP9	64333	12	0	1	1	1
ENSG00000208028	97	MIR616	693201	12	0	1	1	1
ENSG00000139266	4005	MARCH9	92979	12	0	1	1	1
ENSG00000234040	318	NA	NA	12	0	1	1	1
ENSG00000133858	9670	ZFC3H1	196441	12	0	1	1	1
ENSG00000139278	6273	GLIPR1	11010	12	0	1	1	1
ENSG00000127720	3672	METTL25	84190	12	0	1	1	1
ENSG00000136040	9887	PLXNC1	10154	12	0	1	1	1
ENSG00000173588	6925	CEP83	51134	12	0	1	1	1
ENSG00000111145	4648	ELK3	2004	12	0	1	1	1
ENSG00000257167	3357	TMPO-AS1	100128191	12	0	1	1	1
ENSG00000120868	7908	APAF1	317	12	0	1	1	1
ENSG00000185480	4745	PARPBP	55010	12	0	1	1	1
ENSG00000204954	3096	C12orf73	728568	12	0	1	1	1
ENSG00000171310	6492	CHST11	50515	12	0	1	1	1
ENSG00000110876	2494	SELPLG	6404	12	0	1	1	1
ENSG00000257221	859	MIR4496	100616240	12	0	1	1	1
ENSG00000084112	14537	SSH1	54434	12	0	1	1	1
ENSG00000135093	5135	USP30	84749	12	0	1	1	1
ENSG00000122986	3688	HVCN1	84329	12	0	1	1	1
ENSG00000111271	8931	ACAD10	80724	12	0	1	1	1
ENSG00000139405	2309	RITA1	84934	12	0	1	1	1
ENSG00000186815	8728	TPCN1	53373	12	0	1	1	1
ENSG00000089060	6768	SLC8B1	80024	12	0	1	1	1
ENSG00000139410	2216	SDSL	113675	12	0	1	1	1
ENSG00000122965	5912	RBM19	9904	12	0	1	1	1
ENSG00000157895	6140	C12orf43	64897	12	0	1	1	1
ENSG00000135114	3517	OASL	8638	12	0	1	1	1
ENSG00000135124	8159	P2RX4	5025	12	0	1	1	1
ENSG00000089094	13623	KDM2B	84678	12	0	1	1	1
ENSG00000150977	6141	RILPL2	196383	12	0	1	1	1
ENSG00000111358	3996	GTF2H3	2967	12	0	1	1	1
ENSG00000185344	13729	ATP6V0A2	23545	12	0	1	1	1
ENSG00000073060	7741	SCARB1	949	12	0	1	1	1
ENSG00000150990	6618	DHX37	57647	12	0	1	1	1
ENSG00000184992	6648	BRI3BP	140707	12	0	1	1	1
ENSG00000151948	3478	GLT1D1	144423	12	0	1	1	1
ENSG00000177192	5732	PUS1	80324	12	0	1	1	1
ENSG00000165480	3048	SKA3	221150	13	0	1	1	1
ENSG00000180776	5574	ZDHHC20	253832	13	0	1	1	1
ENSG00000182957	9948	SPATA13	221178	13	0	1	1	1
ENSG00000151849	5812	CENPJ	55835	13	0	1	1	1
ENSG00000122025	4159	FLT3	2322	13	0	1	1	1
ENSG00000139508	3776	SLC46A3	283537	13	0	1	1	1
ENSG00000102781	8105	KATNAL1	84056	13	0	1	1	1
ENSG00000132952	5125	USPL1	10208	13	0	1	1	1
ENSG00000132965	1715	ALOX5AP	241	13	0	1	1	1
ENSG00000139618	12273	BRCA2	675	13	0	1	1	1
ENSG00000133111	2306	RFXAP	5994	13	0	1	1	1
ENSG00000188811	6409	NHLRC3	387921	13	0	1	1	1
ENSG00000102743	1837	SLC25A15	10166	13	0	1	1	1
ENSG00000102760	1032	RGCC	28984	13	0	1	1	1
ENSG00000120658	3139	ENOX1	55068	13	0	1	1	1
ENSG00000133114	10842	GPALPP1	55425	13	0	1	1	1
ENSG00000136152	6016	COG3	83548	13	0	1	1	1
ENSG00000275202	1101	NA	NA	13	0	1	1	1
ENSG00000152213	3826	ARL11	115761	13	0	1	1	1
ENSG00000231607	5103	DLEU2	8847	13	0	1	1	1
ENSG00000204977	8080	TRIM13	10206	13	0	1	1	1
ENSG00000102786	25509	INTS6	26512	13	0	1	1	1
ENSG00000136098	4272	NEK3	4752	13	0	1	1	1
ENSG00000136122	3189	BORA	79866	13	0	1	1	1
ENSG00000136111	6658	TBC1D4	9882	13	0	1	1	1
ENSG00000178695	6225	KCTD12	115207	13	0	1	1	1
ENSG00000102805	4226	CLN5	1203	13	0	1	1	1
ENSG00000125257	7819	ABCC4	10257	13	0	1	1	1
ENSG00000125245	1908	GPR18	2841	13	0	1	1	1
ENSG00000169508	1700	GPR183	1880	13	0	1	1	1
ENSG00000274605	913	LOC105370333	105370333	13	0	1	1	1
ENSG00000134899	6670	ERCC5	2073	13	0	1	1	1
ENSG00000139832	1518	RAB20	55647	13	0	1	1	1
ENSG00000213995	2847	NAXD	55739	13	0	1	1	1
ENSG00000229152	800	NA	NA	13	0	1	1	1
ENSG00000185989	4763	RASA3	22821	13	0	1	1	1
ENSG00000198824	4171	CHAMP1	283489	13	0	1	1	1
ENSG00000100814	3680	CCNB1IP1	57820	14	0	1	1	1
ENSG00000129484	4096	PARP2	10038	14	0	1	1	1
ENSG00000198805	4139	PNP	4860	14	0	1	1	1
ENSG00000169413	1061	RNASE6	6039	14	0	1	1	1
ENSG00000129538	1506	RNASE1	6035	14	0	1	1	1
ENSG00000169385	755	RNASE2	6036	14	0	1	1	1
ENSG00000155465	5131	SLC7A7	9056	14	0	1	1	1
ENSG00000100889	4189	PCK2	5106	14	0	1	1	1
ENSG00000213928	3794	IRF9	10379	14	0	1	1	1
ENSG00000100453	1411	GZMB	3002	14	0	1	1	1
ENSG00000129480	2971	DTD2	112487	14	0	1	1	1
ENSG00000174373	13265	RALGAPA1	253959	14	0	1	1	1
ENSG00000176435	2267	CLEC14A	161198	14	0	1	1	1
ENSG00000185246	4932	PRPF39	55015	14	0	1	1	1
ENSG00000168282	2687	MGAT2	4247	14	0	1	1	1
ENSG00000087301	4739	TXNDC16	57544	14	0	1	1	1
ENSG00000197930	7548	ERO1A	30001	14	0	1	1	1
ENSG00000198252	4978	STYX	6815	14	0	1	1	1
ENSG00000100526	1836	CDKN3	1033	14	0	1	1	1
ENSG00000198554	6385	WDHD1	11169	14	0	1	1	1
ENSG00000126787	3667	DLGAP5	9787	14	0	1	1	1
ENSG00000178974	4133	FBXO34	55030	14	0	1	1	1
ENSG00000126790	3504	L3HYPDH	112849	14	0	1	1	1
ENSG00000100614	11860	PPM1A	5494	14	0	1	1	1
ENSG00000126821	3312	SGPP1	81537	14	0	1	1	1
ENSG00000165861	5306	ZFYVE1	53349	14	0	1	1	1
ENSG00000184227	1713	ACOT1	641371	14	0	1	1	1
ENSG00000119682	7308	AREL1	9870	14	0	1	1	1
ENSG00000119689	4550	DLST	1743	14	0	1	1	1
ENSG00000140044	6235	JDP2	122953	14	0	1	1	1
ENSG00000156127	980	BATF	10538	14	0	1	1	1
ENSG00000071246	6502	VASH1	22846	14	0	1	1	1
ENSG00000013523	6414	ANGEL1	23357	14	0	1	1	1
ENSG00000100596	9143	SPTLC2	9517	14	0	1	1	1
ENSG00000100601	2844	ALKBH1	8846	14	0	1	1	1
ENSG00000100629	9400	CEP128	145508	14	0	1	1	1
ENSG00000165417	6819	GTF2A1	2957	14	0	1	1	1
ENSG00000054983	6825	GALC	2581	14	0	1	1	1
ENSG00000140030	4522	GPR65	8477	14	0	1	1	1
ENSG00000258920	1077	FOXN3-AS1	400236	14	0	1	1	1
ENSG00000152315	2522	KCNK13	56659	14	0	1	1	1
ENSG00000100599	8683	RIN3	79890	14	0	1	1	1
ENSG00000197249	4902	SERPINA1	5265	14	0	1	1	1
ENSG00000100697	12294	DICER1	23405	14	0	1	1	1
ENSG00000100721	2236	TCL1A	8115	14	0	1	1	1
ENSG00000196405	10621	EVL	51466	14	0	1	1	1
ENSG00000259004	943	LOC101929422	101929422	14	0	1	1	1
ENSG00000259088	448	NA	NA	14	0	1	1	1
ENSG00000100865	5344	CINP	51550	14	0	1	1	1
ENSG00000126215	7507	XRCC3	7517	14	0	1	1	1
ENSG00000203485	9488	INF2	64423	14	0	1	1	1
ENSG00000166428	6874	PLD4	122618	14	0	1	1	1
ENSG00000183484	4200	GPR132	29933	14	0	1	1	1
ENSG00000182979	6966	MTA1	9112	14	0	1	1	1
ENSG00000213145	2485	CRIP1	1396	14	0	1	1	1
ENSG00000211893	1132	NA	NA	14	0	1	1	1
ENSG00000275301	65	NA	NA	14	0	1	1	1
ENSG00000211895	1112	NA	NA	14	0	1	1	1
ENSG00000211897	2166	NA	NA	14	0	1	1	1
ENSG00000211898	1708	NA	NA	14	0	1	1	1
ENSG00000242887	49	NA	NA	14	0	1	1	1
ENSG00000237547	60	NA	NA	14	0	1	1	1
ENSG00000211943	437	NA	NA	14	0	1	1	1
ENSG00000211949	432	NA	NA	14	0	1	1	1
ENSG00000270550	431	NA	NA	14	0	1	1	1
ENSG00000211956	400	NA	NA	14	0	1	1	1
ENSG00000211959	425	NA	NA	14	0	1	1	1
ENSG00000211966	410	NA	NA	14	0	1	1	1
ENSG00000260174	673	NA	NA	15	0	1	1	1
ENSG00000198690	6194	FAN1	22909	15	0	1	1	1
ENSG00000166912	8817	MTMR10	54893	15	0	1	1	1
ENSG00000223509	2846	NA	NA	15	0	1	1	1
ENSG00000198826	6428	ARHGAP11A	9824	15	0	1	1	1
ENSG00000176454	4799	LPCAT4	254531	15	0	1	1	1
ENSG00000104081	5447	BMF	90427	15	0	1	1	1
ENSG00000156970	4476	BUB1B	701	15	0	1	1	1
ENSG00000137841	7350	PLCB2	5330	15	0	1	1	1
ENSG00000128891	8648	C15orf57	90416	15	0	1	1	1
ENSG00000128908	7014	INO80	54617	15	0	1	1	1
ENSG00000104147	1236	OIP5	11339	15	0	1	1	1
ENSG00000137814	4323	HAUS2	55142	15	0	1	1	1
ENSG00000092470	4078	WDR76	79968	15	0	1	1	1
ENSG00000140263	6159	SORD	6652	15	0	1	1	1
ENSG00000171763	3406	SPATA5L1	79029	15	0	1	1	1
ENSG00000166920	1405	C15orf48	84419	15	0	1	1	1
ENSG00000103995	8168	CEP152	22995	15	0	1	1	1
ENSG00000092439	12333	TRPM7	54822	15	0	1	1	1
ENSG00000206995	102	NA	NA	15	0	1	1	1
ENSG00000069974	5605	RAB27A	5873	15	0	1	1	1
ENSG00000069943	4542	PIGB	9488	15	0	1	1	1
ENSG00000137871	17907	ZNF280D	54816	15	0	1	1	1
ENSG00000157456	2801	CCNB2	9133	15	0	1	1	1
ENSG00000157734	5767	SNX22	79856	15	0	1	1	1
ENSG00000166803	3734	KIAA0101	9768	15	0	1	1	1
ENSG00000140451	4656	PIF1	80119	15	0	1	1	1
ENSG00000241839	3726	PLEKHO2	80301	15	0	1	1	1
ENSG00000103707	3432	MTFMT	123263	15	0	1	1	1
ENSG00000138617	3715	PARP16	54956	15	0	1	1	1
ENSG00000199568	116	RNU5A-1	26831	15	0	1	1	1
ENSG00000259924	964	NA	NA	15	0	1	1	1
ENSG00000128973	4225	CLN6	54982	15	0	1	1	1
ENSG00000138604	6630	GLCE	26035	15	0	1	1	1
ENSG00000137807	6377	KIF23	9493	15	0	1	1	1
ENSG00000066933	20253	MYO9A	4649	15	0	1	1	1
ENSG00000138623	4309	SEMA7A	8482	15	0	1	1	1
ENSG00000247240	1710	UBL7-AS1	440288	15	0	1	1	1
ENSG00000103653	4570	CSK	1445	15	0	1	1	1
ENSG00000167173	5812	C15orf39	56905	15	0	1	1	1
ENSG00000140386	11610	SCAPER	49855	15	0	1	1	1
ENSG00000140368	4468	PSTPIP1	9051	15	0	1	1	1
ENSG00000166557	19470	TMED3	23423	15	0	1	1	1
ENSG00000140379	1089	BCL2A1	597	15	0	1	1	1
ENSG00000103876	7063	FAH	2184	15	0	1	1	1
ENSG00000277782	389	NA	NA	15	0	1	1	1
ENSG00000140406	4845	MESDC1	59274	15	0	1	1	1
ENSG00000172349	12094	IL16	3603	15	0	1	1	1
ENSG00000140598	4733	EFL1	79631	15	0	1	1	1
ENSG00000136404	2661	TM6SF1	53346	15	0	1	1	1
ENSG00000073417	7886	PDE8A	5151	15	0	1	1	1
ENSG00000259630	406	NA	NA	15	0	1	1	1
ENSG00000181026	6018	AEN	64782	15	0	1	1	1
ENSG00000140511	3524	HAPLN3	145864	15	0	1	1	1
ENSG00000166825	4871	ANPEP	290	15	0	1	1	1
ENSG00000185033	7006	SEMA4B	10509	15	0	1	1	1
ENSG00000197299	6551	BLM	641	15	0	1	1	1
ENSG00000182511	4237	FES	2242	15	0	1	1	1
ENSG00000184508	2606	HDDC3	374659	15	0	1	1	1
ENSG00000183475	5397	ASB7	140460	15	0	1	1	1
ENSG00000154237	17600	LRRK1	79705	15	0	1	1	1
ENSG00000257108	2105	NHLRC4	283948	16	0	1	1	1
ENSG00000197562	4180	RAB40C	57799	16	0	1	1	1
ENSG00000127586	5916	CHTF18	63922	16	0	1	1	1
ENSG00000103227	8233	LMF1	64788	16	0	1	1	1
ENSG00000162063	6309	CCNF	899	16	0	1	1	1
ENSG00000162062	2854	C16orf59	80178	16	0	1	1	1
ENSG00000127564	5034	PKMYT1	9088	16	0	1	1	1
ENSG00000010539	7498	ZNF200	7752	16	0	1	1	1
ENSG00000262246	8793	CORO7	79585	16	0	1	1	1
ENSG00000102858	10219	MGRN1	23295	16	0	1	1	1
ENSG00000103174	5484	NAGPA	51172	16	0	1	1	1
ENSG00000033011	4496	ALG1	56052	16	0	1	1	1
ENSG00000118894	3128	EEF2KMT	196483	16	0	1	1	1
ENSG00000184857	1978	TMEM186	25880	16	0	1	1	1
ENSG00000140650	7645	PMM2	5373	16	0	1	1	1
ENSG00000166669	6391	ATF7IP2	80063	16	0	1	1	1
ENSG00000166676	5281	TVP23A	780776	16	0	1	1	1
ENSG00000179583	14152	CIITA	4261	16	0	1	1	1
ENSG00000280153	2378	NA	NA	16	0	1	1	1
ENSG00000038532	12387	CLEC16A	23274	16	0	1	1	1
ENSG00000274038	479	NA	NA	16	0	1	1	1
ENSG00000277369	808	NA	NA	16	0	1	1	1
ENSG00000048462	1118	TNFRSF17	608	16	0	1	1	1
ENSG00000196678	6761	ERI2	112479	16	0	1	1	1
ENSG00000140749	3532	IGSF6	10261	16	0	1	1	1
ENSG00000166501	10037	PRKCB	5579	16	0	1	1	1
ENSG00000090905	12522	TNRC6A	27327	16	0	1	1	1
ENSG00000077238	5894	IL4R	3566	16	0	1	1	1
ENSG00000103522	5467	IL21R	50615	16	0	1	1	1
ENSG00000103472	2341	RRN3P2	653390	16	0	1	1	1
ENSG00000260727	537	NA	NA	16	0	1	1	1
ENSG00000197471	7382	SPN	6693	16	0	1	1	1
ENSG00000185905	2585	C16orf54	283897	16	0	1	1	1
ENSG00000102879	4871	CORO1A	11151	16	0	1	1	1
ENSG00000005844	6472	ITGAL	3683	16	0	1	1	1
ENSG00000169957	2395	ZNF768	79724	16	0	1	1	1
ENSG00000156853	4159	ZNF689	115509	16	0	1	1	1
ENSG00000167395	8635	ZNF646	9726	16	0	1	1	1
ENSG00000140678	7074	ITGAX	3687	16	0	1	1	1
ENSG00000197302	9816	ZNF720	124411	16	0	1	1	1
ENSG00000171241	4459	SHCBP1	79801	16	0	1	1	1
ENSG00000091651	4309	ORC6	23594	16	0	1	1	1
ENSG00000155393	4183	HEATR3	55027	16	0	1	1	1
ENSG00000121274	8144	PAPD5	64282	16	0	1	1	1
ENSG00000121281	8630	ADCY7	113	16	0	1	1	1
ENSG00000167208	5754	SNX20	124460	16	0	1	1	1
ENSG00000167207	5747	NOD2	64127	16	0	1	1	1
ENSG00000140853	12386	NLRC5	84166	16	0	1	1	1
ENSG00000140848	7781	CPNE2	221184	16	0	1	1	1
ENSG00000102931	2155	ARL2BP	23568	16	0	1	1	1
ENSG00000102970	620	CCL17	6361	16	0	1	1	1
ENSG00000135736	2582	CCDC102A	92922	16	0	1	1	1
ENSG00000159618	5852	ADGRG5	221188	16	0	1	1	1
ENSG00000166188	4274	ZNF319	57567	16	0	1	1	1
ENSG00000089505	1465	CMTM1	113540	16	0	1	1	1
ENSG00000140931	3163	CMTM3	123920	16	0	1	1	1
ENSG00000172831	5343	CES2	8824	16	0	1	1	1
ENSG00000039523	6729	FAM65A	79567	16	0	1	1	1
ENSG00000159753	7699	CARMIL2	146206	16	0	1	1	1
ENSG00000159761	1789	C16orf86	388284	16	0	1	1	1
ENSG00000167261	3498	DPEP2	64174	16	0	1	1	1
ENSG00000167264	4472	DUS2	54920	16	0	1	1	1
ENSG00000182810	2169	DDX28	55794	16	0	1	1	1
ENSG00000103064	7588	SLC7A6	9057	16	0	1	1	1
ENSG00000103061	5234	SLC7A6OS	84138	16	0	1	1	1
ENSG00000103047	6839	TANGO6	79613	16	0	1	1	1
ENSG00000157349	4522	DDX19B	11269	16	0	1	1	1
ENSG00000180917	7582	CMTR2	55783	16	0	1	1	1
ENSG00000140830	3170	TXNL4B	54957	16	0	1	1	1
ENSG00000168411	6465	RFWD3	55159	16	0	1	1	1
ENSG00000166451	3568	CENPN	55839	16	0	1	1	1
ENSG00000261218	1934	NA	NA	16	0	1	1	1
ENSG00000197943	13416	PLCG2	5336	16	0	1	1	1
ENSG00000140950	8159	TLDC1	57707	16	0	1	1	1
ENSG00000268804	750	NA	NA	16	0	1	1	1
ENSG00000103248	6863	MTHFSD	64779	16	0	1	1	1
ENSG00000103257	4745	SLC7A5	8140	16	0	1	1	1
ENSG00000172530	8196	BANP	54971	16	0	1	1	1
ENSG00000158545	8648	ZC3H18	124245	16	0	1	1	1
ENSG00000185669	1732	SNAI3	333929	16	0	1	1	1
ENSG00000174177	3532	CTU2	348180	16	0	1	1	1
ENSG00000103335	10855	PIEZO1	9780	16	0	1	1	1
ENSG00000167513	3336	CDT1	81620	16	0	1	1	1
ENSG00000141012	8402	GALNS	2588	16	0	1	1	1
ENSG00000197912	11924	SPG7	6687	16	0	1	1	1
ENSG00000187741	9736	FANCA	2175	16	0	1	1	1
ENSG00000223959	9532	AFG3L1P	172	16	0	1	1	1
ENSG00000179409	5751	GEMIN4	50628	17	0	1	1	1
ENSG00000074660	4961	SCARF1	8578	17	0	1	1	1
ENSG00000040531	3398	CTNS	1497	17	0	1	1	1
ENSG00000108405	3970	P2RX1	5023	17	0	1	1	1
ENSG00000074370	6893	ATP2A3	489	17	0	1	1	1
ENSG00000182557	2684	SPNS3	201305	17	0	1	1	1
ENSG00000182853	803	VMO1	284013	17	0	1	1	1
ENSG00000161929	4208	SCIMP	388325	17	0	1	1	1
ENSG00000129195	2823	FAM64A	54478	17	0	1	1	1
ENSG00000132514	2469	CLEC10A	10462	17	0	1	1	1
ENSG00000161944	2490	ASGR2	433	17	0	1	1	1
ENSG00000170296	2266	GABARAP	11337	17	0	1	1	1
ENSG00000072818	7421	ACAP1	9744	17	0	1	1	1
ENSG00000239697	1879	TNFSF12	8742	17	0	1	1	1
ENSG00000161955	2276	TNFSF13	8741	17	0	1	1	1
ENSG00000170037	6234	CNTROB	116840	17	0	1	1	1
ENSG00000178999	2241	AURKB	9212	17	0	1	1	1
ENSG00000178977	2082	LINC00324	284029	17	0	1	1	1
ENSG00000108961	1577	RANGRF	29098	17	0	1	1	1
ENSG00000276231	3564	PIK3R6	146850	17	0	1	1	1
ENSG00000141506	7506	PIK3R5	23533	17	0	1	1	1
ENSG00000266389	402	NA	NA	17	0	1	1	1
ENSG00000265975	557	NA	NA	17	0	1	1	1
ENSG00000007237	10100	GAS7	8522	17	0	1	1	1
ENSG00000154957	3012	ZNF18	7566	17	0	1	1	1
ENSG00000236088	6456	COX10-AS1	100874058	17	0	1	1	1
ENSG00000006695	3172	COX10	1352	17	0	1	1	1
ENSG00000109099	2925	PMP22	5376	17	0	1	1	1
ENSG00000187688	3410	TRPV2	51393	17	0	1	1	1
ENSG00000141040	3566	ZNF287	57336	17	0	1	1	1
ENSG00000141026	5998	MED9	55090	17	0	1	1	1
ENSG00000141034	5210	GID4	79018	17	0	1	1	1
ENSG00000171928	5862	TVP23B	51030	17	0	1	1	1
ENSG00000265185	758	SNORD3B-1	26851	17	0	1	1	1
ENSG00000262074	791	SNORD3B-2	780852	17	0	1	1	1
ENSG00000262202	637	NA	NA	17	0	1	1	1
ENSG00000128487	13676	SPECC1	92521	17	0	1	1	1
ENSG00000076382	5472	SPAG5	10615	17	0	1	1	1
ENSG00000109111	10620	SUPT6H	6830	17	0	1	1	1
ENSG00000160602	4420	NEK8	284086	17	0	1	1	1
ENSG00000196535	10752	MYO18A	399687	17	0	1	1	1
ENSG00000168792	3592	ABHD15	116236	17	0	1	1	1
ENSG00000167543	4570	TP53I13	90313	17	0	1	1	1
ENSG00000141298	12608	SSH2	85464	17	0	1	1	1
ENSG00000176390	4472	CRLF3	51379	17	0	1	1	1
ENSG00000176208	7075	ATAD5	79915	17	0	1	1	1
ENSG00000172171	3224	TEFM	79736	17	0	1	1	1
ENSG00000184060	3750	ADAP2	55803	17	0	1	1	1
ENSG00000181481	3580	RNF135	84282	17	0	1	1	1
ENSG00000185862	2072	EVI2B	2124	17	0	1	1	1
ENSG00000126860	2071	EVI2A	2123	17	0	1	1	1
ENSG00000131242	15383	RAB11FIP4	84440	17	0	1	1	1
ENSG00000181374	851	CCL13	6357	17	0	1	1	1
ENSG00000172716	5982	SLFN11	91607	17	0	1	1	1
ENSG00000172123	3560	SLFN12	55106	17	0	1	1	1
ENSG00000154760	9329	SLFN13	146857	17	0	1	1	1
ENSG00000205045	4811	SLFN12L	100506736	17	0	1	1	1
ENSG00000255987	421	NA	NA	17	0	1	1	1
ENSG00000267321	1298	NA	NA	17	0	1	1	1
ENSG00000270647	5909	TAF15	8148	17	0	1	1	1
ENSG00000275385	1397	CCL18	6362	17	0	1	1	1
ENSG00000277632	1494	CCL3	6348	17	0	1	1	1
ENSG00000275302	2032	CCL4	6351	17	0	1	1	1
ENSG00000276085	1469	CCL3L1	6349	17	0	1	1	1
ENSG00000276070	1397	CCL4L2	9560	17	0	1	1	1
ENSG00000277161	2799	PIGW	284098	17	0	1	1	1
ENSG00000278619	1857	MRM1	79922	17	0	1	1	1
ENSG00000276234	5654	TADA2A	6871	17	0	1	1	1
ENSG00000277969	2296	NA	NA	17	0	1	1	1
ENSG00000094804	5120	CDC6	990	17	0	1	1	1
ENSG00000131759	4731	RARA	5914	17	0	1	1	1
ENSG00000126353	2508	CCR7	1236	17	0	1	1	1
ENSG00000278834	1419	NA	NA	17	0	1	1	1
ENSG00000108771	3843	DHX58	79132	17	0	1	1	1
ENSG00000184988	3577	TMEM106A	113277	17	0	1	1	1
ENSG00000279602	1321	NA	NA	17	0	1	1	1
ENSG00000267080	2460	ASB16-AS1	339201	17	0	1	1	1
ENSG00000267121	3719	NA	NA	17	0	1	1	1
ENSG00000184922	7576	FMNL1	752	17	0	1	1	1
ENSG00000262879	3348	NA	NA	17	0	1	1	1
ENSG00000167182	3184	SP2	6668	17	0	1	1	1
ENSG00000173917	2336	HOXB2	3212	17	0	1	1	1
ENSG00000167083	1689	GNGT2	2793	17	0	1	1	1
ENSG00000108798	2456	ABI3	51225	17	0	1	1	1
ENSG00000015532	5472	XYLT2	64132	17	0	1	1	1
ENSG00000154945	4849	ANKRD40	91369	17	0	1	1	1
ENSG00000011258	7201	MBTD1	54799	17	0	1	1	1
ENSG00000011260	2721	UTP18	51096	17	0	1	1	1
ENSG00000141179	5880	PCTP	58488	17	0	1	1	1
ENSG00000121060	6666	TRIM25	7706	17	0	1	1	1
ENSG00000121064	3853	SCPEP1	59342	17	0	1	1	1
ENSG00000121057	5399	AKAP1	8165	17	0	1	1	1
ENSG00000265148	3601	TSPOAP1-AS1	100506779	17	0	1	1	1
ENSG00000212195	196	NA	NA	17	0	1	1	1
ENSG00000068489	4080	PRR11	55771	17	0	1	1	1
ENSG00000167447	3752	SMG8	55181	17	0	1	1	1
ENSG00000141378	4740	PTRH2	51651	17	0	1	1	1
ENSG00000189050	3399	RNFT1	51136	17	0	1	1	1
ENSG00000108506	7138	INTS2	57508	17	0	1	1	1
ENSG00000108510	12677	MED13	9969	17	0	1	1	1
ENSG00000087995	3843	METTL2A	339175	17	0	1	1	1
ENSG00000146872	8563	TLK2	11011	17	0	1	1	1
ENSG00000011028	6860	MRC2	9902	17	0	1	1	1
ENSG00000136463	2315	TACO1	51204	17	0	1	1	1
ENSG00000007312	2080	CD79B	974	17	0	1	1	1
ENSG00000108622	3243	ICAM2	3384	17	0	1	1	1
ENSG00000178607	10864	ERN1	2081	17	0	1	1	1
ENSG00000261371	7759	PECAM1	5175	17	0	1	1	1
ENSG00000271605	1816	MILR1	284021	17	0	1	1	1
ENSG00000154217	7819	PITPNC1	26207	17	0	1	1	1
ENSG00000108984	6125	MAP2K6	5608	17	0	1	1	1
ENSG00000133195	5583	SLC39A11	201266	17	0	1	1	1
ENSG00000141219	4663	C17orf80	55028	17	0	1	1	1
ENSG00000167851	2686	CD300A	11314	17	0	1	1	1
ENSG00000167850	1517	CD300C	10871	17	0	1	1	1
ENSG00000186074	2161	CD300LF	146722	17	0	1	1	1
ENSG00000125454	3316	SLC25A19	60386	17	0	1	1	1
ENSG00000108469	8766	RECQL5	9400	17	0	1	1	1
ENSG00000092929	7752	UNC13D	201294	17	0	1	1	1
ENSG00000185262	1797	UBALD2	283991	17	0	1	1	1
ENSG00000129667	6924	RHBDF2	79651	17	0	1	1	1
ENSG00000234912	3118	SNHG20	654434	17	0	1	1	1
ENSG00000129657	10850	SEC14L1	6397	17	0	1	1	1
ENSG00000089685	3815	BIRC5	332	17	0	1	1	1
ENSG00000181523	6713	SGSH	6448	17	0	1	1	1
ENSG00000279692	1536	NA	NA	17	0	1	1	1
ENSG00000185504	5354	FAAP100	80233	17	0	1	1	1
ENSG00000185527	1583	PDE6G	5148	17	0	1	1	1
ENSG00000173762	2735	CD7	924	17	0	1	1	1
ENSG00000141574	2961	SECTM1	6398	17	0	1	1	1
ENSG00000181396	6391	OGFOD3	79701	17	0	1	1	1
ENSG00000176845	2626	METRNL	284207	17	0	1	1	1
ENSG00000101574	5724	METTL4	64863	18	0	1	1	1
ENSG00000080986	3600	NDC80	10403	18	0	1	1	1
ENSG00000132205	6435	EMILIN2	84034	18	0	1	1	1
ENSG00000198081	4120	ZBTB14	7541	18	0	1	1	1
ENSG00000168461	5586	RAB31	11031	18	0	1	1	1
ENSG00000154889	7630	MPPE1	65258	18	0	1	1	1
ENSG00000141401	3825	IMPA2	3613	18	0	1	1	1
ENSG00000101639	9901	CEP192	55125	18	0	1	1	1
ENSG00000168675	16759	LDLRAD4	753	18	0	1	1	1
ENSG00000158201	4366	ABHD3	171586	18	0	1	1	1
ENSG00000134490	5193	TMEM241	85019	18	0	1	1	1
ENSG00000141384	5395	TAF4B	6875	18	0	1	1	1
ENSG00000153339	9214	TRAPPC8	22878	18	0	1	1	1
ENSG00000141428	2158	C18orf21	83608	18	0	1	1	1
ENSG00000101665	3692	SMAD7	4092	18	0	1	1	1
ENSG00000154839	2950	SKA1	220134	18	0	1	1	1
ENSG00000091157	15694	WDR7	23335	18	0	1	1	1
ENSG00000066926	4473	FECH	2235	18	0	1	1	1
ENSG00000267787	2032	NA	NA	18	0	1	1	1
ENSG00000197563	6796	PIGN	23556	18	0	1	1	1
ENSG00000221887	2920	HMSD	284293	18	0	1	1	1
ENSG00000166401	4998	SERPINB8	5271	18	0	1	1	1
ENSG00000166479	7637	TMX3	54495	18	0	1	1	1
ENSG00000179981	8281	TSHZ1	10194	18	0	1	1	1
ENSG00000197971	18615	MBP	4155	18	0	1	1	1
ENSG00000166377	14930	ATP9B	374868	18	0	1	1	1
ENSG00000131196	9068	NFATC1	4772	18	0	1	1	1
ENSG00000225377	875	NA	NA	20	0	1	1	1
ENSG00000101255	3434	TRIB3	57761	20	0	1	1	1
ENSG00000089012	2242	SIRPG	55423	20	0	1	1	1
ENSG00000198053	5068	SIRPA	140885	20	0	1	1	1
ENSG00000088882	2391	CPXM1	56265	20	0	1	1	1
ENSG00000088827	7886	SIGLEC1	6614	20	0	1	1	1
ENSG00000199024	78	MIR103A2	406896	20	0	1	1	1
ENSG00000101265	5759	RASSF2	9770	20	0	1	1	1
ENSG00000089057	7515	SLC23A2	9962	20	0	1	1	1
ENSG00000125772	7446	GPCPD1	56261	20	0	1	1	1
ENSG00000125869	2042	LAMP5	24141	20	0	1	1	1
ENSG00000101247	7217	NDUFAF5	79133	20	0	1	1	1
ENSG00000125871	2336	MGME1	92667	20	0	1	1	1
ENSG00000132664	2928	POLR3F	10621	20	0	1	1	1
ENSG00000088970	5207	KIZ	55857	20	0	1	1	1
ENSG00000178726	4109	THBD	7056	20	0	1	1	1
ENSG00000077984	930	CST7	8530	20	0	1	1	1
ENSG00000101003	4068	GINS1	9837	20	0	1	1	1
ENSG00000101898	546	NA	NA	20	0	1	1	1
ENSG00000088325	3605	TPX2	22974	20	0	1	1	1
ENSG00000101336	3092	HCK	3055	20	0	1	1	1
ENSG00000126003	5705	PLAGL2	5326	20	0	1	1	1
ENSG00000101346	6426	POFUT1	23509	20	0	1	1	1
ENSG00000131069	5385	ACSS2	55902	20	0	1	1	1
ENSG00000101082	2757	SLA2	84174	20	0	1	1	1
ENSG00000080839	5954	RBL1	5933	20	0	1	1	1
ENSG00000101447	2475	FAM83D	81610	20	0	1	1	1
ENSG00000204103	3393	MAFB	9935	20	0	1	1	1
ENSG00000124191	3223	TOX2	84969	20	0	1	1	1
ENSG00000124102	577	PI3	5266	20	0	1	1	1
ENSG00000124145	2613	SDC4	6385	20	0	1	1	1
ENSG00000100985	2336	MMP9	4318	20	0	1	1	1
ENSG00000101017	2527	CD40	958	20	0	1	1	1
ENSG00000101040	7625	ZMYND8	23613	20	0	1	1	1
ENSG00000124151	8402	NCOA3	8202	20	0	1	1	1
ENSG00000196562	6657	SULF2	55959	20	0	1	1	1
ENSG00000278231	366	NA	NA	20	0	1	1	1
ENSG00000124216	1686	SNAI1	6615	20	0	1	1	1
ENSG00000124217	5106	MOCS3	27304	20	0	1	1	1
ENSG00000101096	8286	NFATC2	4773	20	0	1	1	1
ENSG00000171940	6181	ZNF217	7764	20	0	1	1	1
ENSG00000087586	2928	AURKA	6790	20	0	1	1	1
ENSG00000101138	4800	CSTF1	1477	20	0	1	1	1
ENSG00000101160	2038	CTSZ	1522	20	0	1	1	1
ENSG00000132825	3630	PPP1R3D	5509	20	0	1	1	1
ENSG00000149679	3785	CABLES2	81928	20	0	1	1	1
ENSG00000101187	4051	SLCO4A1	28231	20	0	1	1	1
ENSG00000101216	4707	GMEB2	26205	20	0	1	1	1
ENSG00000101152	5287	DNAJC5	80331	20	0	1	1	1
ENSG00000171700	2028	RGS19	10287	20	0	1	1	1
ENSG00000197766	1222	CFD	1675	19	0	1	1	1
ENSG00000116017	7210	ARID3A	1820	19	0	1	1	1
ENSG00000064687	8367	ABCA7	10347	19	0	1	1	1
ENSG00000071626	9201	DAZAP1	26528	19	0	1	1	1
ENSG00000119559	5111	C19orf25	148223	19	0	1	1	1
ENSG00000213638	2237	ADAT3	113179	19	0	1	1	1
ENSG00000176533	4561	GNG7	2788	19	0	1	1	1
ENSG00000060558	2613	GNA15	2769	19	0	1	1	1
ENSG00000125910	1664	S1PR4	8698	19	0	1	1	1
ENSG00000105246	1284	EBI3	10148	19	0	1	1	1
ENSG00000167664	1262	TMIGD2	126259	19	0	1	1	1
ENSG00000187650	2254	VMAC	400673	19	0	1	1	1
ENSG00000205744	4657	DENND1C	79958	19	0	1	1	1
ENSG00000125657	1665	TNFSF9	8744	19	0	1	1	1
ENSG00000125726	1532	CD70	970	19	0	1	1	1
ENSG00000141968	4305	VAV1	7409	19	0	1	1	1
ENSG00000130544	6018	ZNF557	79230	19	0	1	1	1
ENSG00000032444	7055	PNPLA6	10908	19	0	1	1	1
ENSG00000090659	4413	CD209	30835	19	0	1	1	1
ENSG00000090661	4059	CERS4	79603	19	0	1	1	1
ENSG00000142347	8550	MYO1F	4542	19	0	1	1	1
ENSG00000171469	6467	ZNF561	93134	19	0	1	1	1
ENSG00000196605	3912	ZNF846	162993	19	0	1	1	1
ENSG00000076662	2950	ICAM3	3385	19	0	1	1	1
ENSG00000065989	6646	PDE4A	5141	19	0	1	1	1
ENSG00000214212	1565	C19orf38	255809	19	0	1	1	1
ENSG00000102575	2814	ACP5	54	19	0	1	1	1
ENSG00000197857	6061	ZNF44	51710	19	0	1	1	1
ENSG00000173875	6642	ZNF791	163049	19	0	1	1	1
ENSG00000104774	5374	MAN2B1	4125	19	0	1	1	1
ENSG00000104903	3119	LYL1	4066	19	0	1	1	1
ENSG00000132017	2961	DCAF15	90379	19	0	1	1	1
ENSG00000104998	2962	IL27RA	9466	19	0	1	1	1
ENSG00000072062	6144	PRKACA	5566	19	0	1	1	1
ENSG00000105011	2304	ASF1B	55723	19	0	1	1	1
ENSG00000123146	5382	ADGRE5	976	19	0	1	1	1
ENSG00000127507	8622	ADGRE2	30817	19	0	1	1	1
ENSG00000105122	4681	RASAL3	64926	19	0	1	1	1
ENSG00000196684	3398	HSH2D	84941	19	0	1	1	1
ENSG00000072958	14371	AP1M1	8907	19	0	1	1	1
ENSG00000127527	8431	EPS15L1	58513	19	0	1	1	1
ENSG00000053501	2431	USE1	55850	19	0	1	1	1
ENSG00000099330	1867	OCEL1	79629	19	0	1	1	1
ENSG00000160117	3569	ANKLE1	126549	19	0	1	1	1
ENSG00000127220	2210	ABHD8	79575	19	0	1	1	1
ENSG00000130300	2305	PLVAP	83483	19	0	1	1	1
ENSG00000269640	2525	NA	NA	19	0	1	1	1
ENSG00000167483	6628	FAM129C	199786	19	0	1	1	1
ENSG00000130475	5694	FCHO1	23149	19	0	1	1	1
ENSG00000105639	6813	JAK3	3718	19	0	1	1	1
ENSG00000175489	2415	LRRC25	126364	19	0	1	1	1
ENSG00000105656	4929	ELL	8178	19	0	1	1	1
ENSG00000064545	3281	TMEM161A	54929	19	0	1	1	1
ENSG00000064547	2980	LPAR2	9170	19	0	1	1	1
ENSG00000089639	3740	GMIP	51291	19	0	1	1	1
ENSG00000181896	6560	ZNF101	94039	19	0	1	1	1
ENSG00000256771	3626	ZNF253	56242	19	0	1	1	1
ENSG00000184635	4888	ZNF93	81931	19	0	1	1	1
ENSG00000118620	6845	ZNF430	80264	19	0	1	1	1
ENSG00000160352	8033	ZNF714	148206	19	0	1	1	1
ENSG00000182141	4956	ZNF708	7562	19	0	1	1	1
ENSG00000197020	6612	ZNF100	163227	19	0	1	1	1
ENSG00000198521	8649	ZNF43	7594	19	0	1	1	1
ENSG00000197372	6785	ZNF675	171392	19	0	1	1	1
ENSG00000105173	2550	CCNE1	898	19	0	1	1	1
ENSG00000131944	2370	FAAP24	91442	19	0	1	1	1
ENSG00000089335	5032	ZNF302	55900	19	0	1	1	1
ENSG00000197841	6266	ZNF181	339318	19	0	1	1	1
ENSG00000249115	5075	HAUS5	23354	19	0	1	1	1
ENSG00000126246	2203	IGFLR1	79713	19	0	1	1	1
ENSG00000161265	2875	U2AF1L4	199746	19	0	1	1	1
ENSG00000167604	3198	NFKBID	84807	19	0	1	1	1
ENSG00000126264	613	HCST	10870	19	0	1	1	1
ENSG00000011600	907	TYROBP	7305	19	0	1	1	1
ENSG00000189042	4724	ZNF567	163081	19	0	1	1	1
ENSG00000105738	10335	SIPA1L3	23094	19	0	1	1	1
ENSG00000099337	6169	KCNK6	9424	19	0	1	1	1
ENSG00000130244	4598	FAM98C	147965	19	0	1	1	1
ENSG00000104814	3953	MAP4K1	11184	19	0	1	1	1
ENSG00000187994	4201	RINL	126432	19	0	1	1	1
ENSG00000161243	2833	FBXO27	126433	19	0	1	1	1
ENSG00000090924	9200	PLEKHG2	64857	19	0	1	1	1
ENSG00000160392	4875	C19orf47	126526	19	0	1	1	1
ENSG00000090006	8108	LTBP4	8425	19	0	1	1	1
ENSG00000167600	2874	CYP2S1	29785	19	0	1	1	1
ENSG00000105329	3238	TGFB1	7040	19	0	1	1	1
ENSG00000268355	969	NA	NA	19	0	1	1	1
ENSG00000268027	1440	NA	NA	19	0	1	1	1
ENSG00000007129	1922	CEACAM21	90273	19	0	1	1	1
ENSG00000105369	1503	CD79A	973	19	0	1	1	1
ENSG00000028277	8903	POU2F2	5452	19	0	1	1	1
ENSG00000167625	4271	ZNF526	116115	19	0	1	1	1
ENSG00000011422	4457	PLAUR	5329	19	0	1	1	1
ENSG00000105771	7927	SMG9	56006	19	0	1	1	1
ENSG00000104783	3289	KCNN4	3783	19	0	1	1	1
ENSG00000124459	4393	ZNF45	7596	19	0	1	1	1
ENSG00000167384	4783	ZNF180	7733	19	0	1	1	1
ENSG00000130208	1231	APOC1	341	19	0	1	1	1
ENSG00000189114	2666	BLOC1S3	388552	19	0	1	1	1
ENSG00000125741	9999	OPA3	80207	19	0	1	1	1
ENSG00000125746	8224	EML2	24139	19	0	1	1	1
ENSG00000011478	2396	QPCTL	54814	19	0	1	1	1
ENSG00000104983	2588	CCDC61	729440	19	0	1	1	1
ENSG00000197405	2951	C5AR1	728	19	0	1	1	1
ENSG00000105486	6576	LIG1	3978	19	0	1	1	1
ENSG00000268001	1969	CARD8-AS1	100505812	19	0	1	1	1
ENSG00000104894	4161	CD37	951	19	0	1	1	1
ENSG00000126453	2216	BCL2L12	83596	19	0	1	1	1
ENSG00000104951	2563	IL4I1	259307	19	0	1	1	1
ENSG00000142528	6898	ZNF473	25888	19	0	1	1	1
ENSG00000131401	1915	NAPSB	256236	19	0	1	1	1
ENSG00000062822	4858	POLD1	5424	19	0	1	1	1
ENSG00000105472	1469	CLEC11A	6320	19	0	1	1	1
ENSG00000129450	2539	SIGLEC9	27180	19	0	1	1	1
ENSG00000168995	2043	SIGLEC7	27036	19	0	1	1	1
ENSG00000105374	935	NKG7	4818	19	0	1	1	1
ENSG00000142512	3667	SIGLEC10	89790	19	0	1	1	1
ENSG00000254415	2082	SIGLEC14	100049587	19	0	1	1	1
ENSG00000171051	2594	FPR1	2357	19	0	1	1	1
ENSG00000187474	2772	FPR3	2359	19	0	1	1	1
ENSG00000198093	4365	ZNF649	65251	19	0	1	1	1
ENSG00000256683	4539	ZNF350	59348	19	0	1	1	1
ENSG00000198464	4836	ZNF480	147657	19	0	1	1	1
ENSG00000213020	7148	ZNF611	81856	19	0	1	1	1
ENSG00000170949	8511	ZNF160	90338	19	0	1	1	1
ENSG00000269051	545	NA	NA	19	0	1	1	1
ENSG00000241015	2920	TPM3P9	147804	19	0	1	1	1
ENSG00000170909	2084	OSCAR	126014	19	0	1	1	1
ENSG00000131042	4514	LILRB2	10288	19	0	1	1	1
ENSG00000239961	2171	LILRA4	23547	19	0	1	1	1
ENSG00000167613	8071	LAIR1	3903	19	0	1	1	1
ENSG00000104972	5552	LILRB1	10859	19	0	1	1	1
ENSG00000186818	6328	LILRB4	11006	19	0	1	1	1
ENSG00000125503	7726	PPP1R12C	54776	19	0	1	1	1
ENSG00000171443	1360	ZNF524	147807	19	0	1	1	1
ENSG00000268713	1385	NA	NA	19	0	1	1	1
ENSG00000268205	4258	NA	NA	19	0	1	1	1
ENSG00000178229	3659	ZNF543	125919	19	0	1	1	1
ENSG00000197128	6096	ZNF772	400720	19	0	1	1	1
ENSG00000251369	5087	ZNF550	162972	19	0	1	1	1
ENSG00000121417	3300	ZNF211	10520	19	0	1	1	1
ENSG00000083828	3261	ZNF586	54807	19	0	1	1	1
ENSG00000198131	7130	ZNF544	27300	19	0	1	1	1
ENSG00000152475	2076	ZNF837	116412	19	0	1	1	1
ENSG00000171574	3696	ZNF584	201514	19	0	1	1	1
ENSG00000067646	5527	ZFY	7544	Y	0	1	1	1
ENSG00000183878	9191	UTY	7404	Y	0	1	1	1
ENSG00000012817	9463	KDM5D	8284	Y	0	1	1	1
ENSG00000177663	9036	IL17RA	23765	22	0	1	1	1
ENSG00000093072	5800	CECR1	51816	22	0	1	1	1
ENSG00000015475	4446	BID	637	22	0	1	1	1
ENSG00000269220	2160	LINC00528	200298	22	0	1	1	1
ENSG00000100056	6003	DGCR14	8220	22	0	1	1	1
ENSG00000093009	2846	CDC45	8318	22	0	1	1	1
ENSG00000185838	6988	GNB1L	54584	22	0	1	1	1
ENSG00000099910	4646	KLHL22	84861	22	0	1	1	1
ENSG00000099949	7556	LZTR1	8216	22	0	1	1	1
ENSG00000100034	10083	PPM1F	9647	22	0	1	1	1
ENSG00000211637	419	NA	NA	22	0	1	1	1
ENSG00000211648	407	NA	NA	22	0	1	1	1
ENSG00000211653	407	NA	NA	22	0	1	1	1
ENSG00000211660	502	NA	NA	22	0	1	1	1
ENSG00000211662	602	NA	NA	22	0	1	1	1
ENSG00000211666	402	NA	NA	22	0	1	1	1
ENSG00000211678	176	NA	NA	22	0	1	1	1
ENSG00000099958	3796	DERL3	91319	22	0	1	1	1
ENSG00000100077	9303	GRK3	157	22	0	1	1	1
ENSG00000128203	3357	ASPHD2	57168	22	0	1	1	1
ENSG00000128294	6957	TPST2	8459	22	0	1	1	1
ENSG00000159873	4326	CCDC117	150275	22	0	1	1	1
ENSG00000099985	2114	OSM	5008	22	0	1	1	1
ENSG00000185339	3122	TCN2	6948	22	0	1	1	1
ENSG00000100281	6006	HMGXB4	10042	22	0	1	1	1
ENSG00000100292	2405	HMOX1	3162	22	0	1	1	1
ENSG00000100297	7338	MCM5	4174	22	0	1	1	1
ENSG00000128284	5901	APOL3	80833	22	0	1	1	1
ENSG00000100365	1759	NCF4	4689	22	0	1	1	1
ENSG00000100368	5000	CSF2RB	1439	22	0	1	1	1
ENSG00000100055	6161	CYTH4	27128	22	0	1	1	1
ENSG00000100079	828	LGALS2	3957	22	0	1	1	1
ENSG00000100092	6170	SH3BP1	23616	22	0	1	1	1
ENSG00000100139	5968	MICALL1	85377	22	0	1	1	1
ENSG00000243811	2545	APOBEC3D	140564	22	0	1	1	1
ENSG00000100418	4972	DESI1	27351	22	0	1	1	1
ENSG00000100147	1270	CCDC134	79879	22	0	1	1	1
ENSG00000100162	1778	CENPM	79019	22	0	1	1	1
ENSG00000138964	8656	PARVG	64098	22	0	1	1	1
ENSG00000100364	10019	KIAA0930	23313	22	0	1	1	1
ENSG00000075234	3578	TTC38	55020	22	0	1	1	1
ENSG00000075218	4242	GTSE1	51512	22	0	1	1	1
ENSG00000100416	8390	TRMU	55687	22	0	1	1	1
ENSG00000188511	6769	C22orf34	348645	22	0	1	1	1
ENSG00000273188	679	NA	NA	22	0	1	1	1
ENSG00000273253	1001	NA	NA	22	0	1	1	1
ENSG00000155307	3169	SAMSN1	64092	21	0	1	1	1
ENSG00000154642	6235	C21orf91	54149	21	0	1	1	1
ENSG00000234883	1600	MIR155HG	114614	21	0	1	1	1
ENSG00000159110	4614	IFNAR2	3455	21	0	1	1	1
ENSG00000243646	2545	IL10RB	3588	21	0	1	1	1
ENSG00000159147	3513	DONSON	29980	21	0	1	1	1
ENSG00000142197	9030	DOPEY2	9980	21	0	1	1	1
ENSG00000160190	6814	SLC37A1	54020	21	0	1	1	1
ENSG00000160193	2738	WDR4	10785	21	0	1	1	1
ENSG00000160218	11941	TRAPPC10	7109	21	0	1	1	1
ENSG00000160255	6797	ITGB2	3689	21	0	1	1	1
ENSG00000227039	2438	ITGB2-AS1	100505746	21	0	1	1	1
ENSG00000160256	1402	FAM207A	85395	21	0	1	1	1
ENSG00000160305	13557	DIP2A	23181	21	0	1	1	1
ENSG00000160307	1448	S100B	6285	21	0	1	1	1

[truncated: 7 more sheets: Overlap_mTEC_CD141, Overlap_mTEC_CD141_CD19, Overlap_mTEC_CD123_CD19, Overlap_CD123_CD19, Overlap_mTEC_CD19, Overlap_all_APC, Below_1FPKM_in_all]
