# Supplementary material for: Transcriptomes of antigen presenting cells in human thymus
Source: PLoS One. 2019 Jul 1;14(7):e0218858. doi: 10.1371/journal.pone.0218858 (PMC6602790; doi:10.1371/journal.pone.0218858)
Supplement: S4 Table — (XLSX) [file pone.0218858.s018.xlsx]

## Sheet: CD19vsmTEC
Table S4.1: List of significantly (FDR < 0.05) differentially expressed genes (log FC > 1) between CD19+ (positive logFC) and mTECs (negative logFC).
Geneid	Length	symbol	entrezid	chr_once	logFC	unshrunk.logFC	logCPM	PValue	FDR
ENSG00000171700	2028	RGS19	10287	20	9.18122	9.21553	7.02399	4.34828e-38	6.62895e-34
ENSG00000160255	6797	ITGB2	3689	21	8.21046	8.21436	9.5846	2.70748e-33	2.06378e-29
ENSG00000102879	4871	CORO1A	11151	16	8.22675	8.22874	9.46826	1.04648e-32	5.31786e-29
ENSG00000138744	4459	NAAA	27163	4	7.98238	8.01145	7.57988	1.9035e-32	7.25471e-29
ENSG00000104894	4161	CD37	951	19	9.32614	9.34893	7.0064	6.50162e-32	1.98235e-28
ENSG00000023892	2545	DEF6	50619	6	8.85177	8.87224	6.99783	2.53571e-31	6.44282e-28
ENSG00000090104	4117	RGS1	5996	1	8.87148	8.87277	10.5908	9.91364e-30	2.15905e-26
ENSG00000123146	5382	ADGRE5	976	19	9.35286	9.37208	7.12787	2.73512e-28	5.21211e-25
ENSG00000131401	1915	NAPSB	256236	19	7.25809	7.26154	10.2707	8.65702e-28	1.32412e-24
ENSG00000147255	6818	IGSF1	3547	X	-12.7778	-12.849	7.17469	8.6856e-28	1.32412e-24
ENSG00000066294	9255	CD84	8832	1	8.41666	8.44991	6.67757	3.2916e-27	4.56185e-24
ENSG00000136286	8653	MYO1G	64005	7	8.78925	8.80855	6.4974	5.01446e-26	6.37046e-23
ENSG00000198223	3830	CSF2RA	1438	X	8.00712	8.05212	7.41271	7.17941e-26	8.41923e-23
ENSG00000113532	7794	ST8SIA4	7903	5	8.67755	8.7089	6.41389	1.21242e-25	1.30425e-22
ENSG00000163563	2059	MNDA	4332	1	7.64367	7.68199	7.34318	1.28329e-25	1.30425e-22
ENSG00000185862	2072	EVI2B	2124	17	8.37801	8.43143	6.2949	9.30936e-25	8.87007e-22
ENSG00000100055	6161	CYTH4	27128	22	8.54141	8.59257	6.60739	1.44557e-24	1.29633e-21
ENSG00000169508	1700	GPR183	1880	13	7.64143	7.64494	9.96012	2.42525e-24	2.05406e-21
ENSG00000122224	9118	LY9	4063	1	9.52569	9.55129	6.73474	5.4335e-24	4.35967e-21
ENSG00000263961	3557	C1orf186	440712	1	7.24251	7.27624	7.34738	1.41062e-23	1.07525e-20
ENSG00000122180	1528	MYOG	4656	1	-13.7658	-13.8952	7.36444	2.99042e-23	2.17091e-20
ENSG00000104903	3119	LYL1	4066	19	11.4169	11.6382	5.65685	4.5372e-23	3.14408e-20
ENSG00000213654	1854	GPSM3	63940	6	8.94646	8.98886	5.82105	9.47824e-23	6.28243e-20
ENSG00000115919	17600	KYNU	8942	2	9.27776	9.35486	5.95249	2.37333e-22	1.50756e-19
ENSG00000198624	4993	CCDC69	26112	5	7.87155	7.88091	7.21703	3.11288e-22	1.89823e-19
ENSG00000100721	2236	TCL1A	8115	14	9.44963	9.46626	8.40827	3.42132e-22	2.00608e-19
ENSG00000143851	5906	PTPN7	5778	1	7.96084	7.96664	7.02478	7.88674e-22	4.45309e-19
ENSG00000153071	7717	DAB2	1601	5	8.38087	8.43418	6.64444	9.49484e-21	5.1696e-18
ENSG00000211899	2384	NA	NA	14	9.81645	9.81738	11.0958	3.12708e-20	1.60327e-17
ENSG00000143632	1495	ACTA1	58	1	-11.2881	-11.3048	7.79501	3.155e-20	1.60327e-17
ENSG00000122694	3055	GLIPR2	152007	9	7.1553	7.17245	6.63532	5.7941e-20	2.84939e-17
ENSG00000136943	4700	CTSV	1515	9	-6.75523	-6.75546	9.44249	1.3551e-19	6.45579e-17
ENSG00000169413	1061	RNASE6	6039	14	7.26097	7.28199	7.84256	1.76229e-19	8.14127e-17
ENSG00000005844	6472	ITGAL	3683	16	7.7087	7.72167	6.54592	1.93761e-19	8.68789e-17
ENSG00000152689	11118	RASGRP3	25780	2	9.67307	9.71274	6.13109	2.90962e-19	1.26735e-16
ENSG00000196169	5640	KIF19	124602	17	-13.0409	-13.1206	7.28675	3.24543e-19	1.37435e-16
ENSG00000160593	8587	JAML	120425	11	6.97961	7.00738	7.82085	1.05593e-18	4.35072e-16
ENSG00000186818	6328	LILRB4	11006	19	7.37532	7.41039	6.59642	1.49892e-18	6.01341e-16
ENSG00000132965	1715	ALOX5AP	241	13	7.35029	7.35702	8.57538	2.02684e-18	7.92286e-16
ENSG00000166927	4348	MS4A7	58475	11	9.2427	9.2983	5.77356	2.5806e-18	9.83532e-16
ENSG00000112195	3302	TREML2	79865	6	9.34883	9.48411	5.61632	2.70386e-18	1.00538e-15
ENSG00000166428	6874	PLD4	122618	14	6.95887	6.96402	9.30156	2.94775e-18	1.06996e-15
ENSG00000026751	4833	SLAMF7	57823	1	7.6911	7.69994	8.51445	3.86225e-18	1.3693e-15
ENSG00000065413	11665	ANKRD44	91526	2	7.09877	7.1104	6.22863	4.32321e-18	1.49789e-15
ENSG00000136250	3510	AOAH	313	7	7.8256	7.86234	6.99104	5.16593e-18	1.7501e-15
ENSG00000163297	9864	ANTXR2	118429	4	7.90916	7.96479	6.15104	7.75896e-18	2.57142e-15
ENSG00000143119	2080	CD53	963	1	6.66016	6.66107	9.12968	7.95899e-18	2.58159e-15
ENSG00000211949	432	NA	NA	14	13.2604	13.476	6.70471	9.16491e-18	2.91081e-15
ENSG00000140030	4522	GPR65	8477	14	7.70169	7.77135	5.92886	9.39373e-18	2.9226e-15
ENSG00000142347	8550	MYO1F	4542	19	7.34327	7.3648	7.16035	1.04077e-17	3.17331e-15
ENSG00000153898	3442	MCOLN2	255231	1	7.35811	7.38751	6.66112	1.7334e-17	5.18149e-15
ENSG00000105369	1503	CD79A	973	19	8.48493	8.48794	7.86906	2.97814e-17	8.6477e-15
ENSG00000142512	3667	SIGLEC10	89790	19	8.31124	8.37699	6.29301	3.00642e-17	8.6477e-15
ENSG00000143110	2768	C1orf162	128346	1	6.7117	6.72481	8.08154	7.03707e-17	1.98667e-14
ENSG00000174123	4217	TLR10	81793	4	7.88954	7.90406	7.33786	1.01236e-16	2.80607e-14
ENSG00000197629	4442	MPEG1	219972	11	5.59031	5.5932	10.1027	1.23266e-16	3.35569e-14
ENSG00000180549	2584	FUT7	2529	9	10.145	10.3137	5.52986	1.58062e-16	4.22746e-14
ENSG00000112812	5290	PRSS16	10279	6	-7.23988	-7.24011	9.96967	1.62536e-16	4.27219e-14
ENSG00000066336	2069	SPI1	6688	11	6.048	6.05554	7.18184	2.52641e-16	6.52799e-14
ENSG00000104972	5552	LILRB1	10859	19	9.06538	9.12755	6.05624	3.41849e-16	8.68582e-14
ENSG00000182162	4459	P2RY8	286530	X	9.93937	9.9985	6.1025	8.80601e-16	2.20078e-13
ENSG00000188404	2725	SELL	6402	1	6.42004	6.42101	9.71087	9.06156e-16	2.22812e-13
ENSG00000211592	2145	NA	NA	2	8.91016	8.91401	7.96944	9.42748e-16	2.28113e-13
ENSG00000140368	4468	PSTPIP1	9051	15	9.1606	9.29715	5.31977	9.57641e-16	2.28113e-13
ENSG00000211666	402	NA	NA	22	11.6173	11.6708	6.96954	1.48217e-15	3.47626e-13
ENSG00000140379	1089	BCL2A1	597	15	9.2547	9.33063	6.29164	1.77322e-15	4.09586e-13
ENSG00000112799	1254	LY86	9450	6	8.46841	8.50277	6.66137	2.52006e-15	5.73407e-13
ENSG00000211898	1708	NA	NA	14	11.4398	11.5011	6.70032	3.13362e-15	7.02529e-13
ENSG00000149781	3066	FERMT3	83706	11	6.40935	6.41112	8.66322	3.49689e-15	7.72609e-13
ENSG00000156738	4872	MS4A1	931	11	9.94796	9.95113	9.32982	3.70453e-15	8.06793e-13
ENSG00000196664	5209	TLR7	51284	X	8.79213	8.83544	7.28037	4.07932e-15	8.75904e-13
ENSG00000102804	8586	TSC22D1	8848	13	-5.0665	-5.06666	8.35317	6.42791e-15	1.36102e-12
ENSG00000169894	11374	MUC3A	4584	7	-11.2662	-11.3343	5.75994	7.32256e-15	1.52921e-12
ENSG00000007312	2080	CD79B	974	17	10.9795	11.0037	7.37911	9.13782e-15	1.88251e-12
ENSG00000136573	4803	BLK	640	8	9.0675	9.08963	7.11431	9.78069e-15	1.98809e-12
ENSG00000169403	4706	PTAFR	5724	1	9.54982	9.66104	5.12097	1.09945e-14	2.20542e-12
ENSG00000154380	14818	ENAH	55740	1	-11.7064	-11.7871	5.95904	1.24568e-14	2.46629e-12
ENSG00000103460	5031	TOX3	27324	16	-12.938	-13.1172	6.08627	1.3904e-14	2.71753e-12
ENSG00000125910	1664	S1PR4	8698	19	7.59792	7.61404	5.84399	2.8436e-14	5.48744e-12
ENSG00000167604	3198	NFKBID	84807	19	11.4207	12.003	4.27494	2.92536e-14	5.57464e-12
ENSG00000173198	5571	CYSLTR1	10800	X	8.35108	8.41441	5.36783	3.4342e-14	6.4635e-12
ENSG00000123338	10596	NCKAP1L	3071	12	6.26829	6.27035	8.40018	3.51033e-14	6.52622e-12
ENSG00000211896	5138	NA	NA	14	8.54692	8.54732	10.8414	3.59753e-14	6.60776e-12
ENSG00000170458	1886	CD14	929	5	9.5819	9.6389	6.70633	3.69704e-14	6.70969e-12
ENSG00000110848	2832	CD69	969	12	8.45761	8.46044	8.27297	3.77751e-14	6.77508e-12
ENSG00000204472	1276	AIF1	199	6	6.82118	6.83439	7.06555	4.29736e-14	7.61782e-12
ENSG00000017483	4014	SLC38A5	92745	X	9.85562	10.1769	4.15246	4.81406e-14	8.43568e-12
ENSG00000035720	1655	STAP1	26228	4	9.69853	9.76023	5.76961	4.90419e-14	8.49595e-12
ENSG00000198771	5718	RCSD1	92241	1	7.12406	7.12674	7.3374	5.33324e-14	9.13543e-12
ENSG00000158050	1932	DUSP2	1844	2	6.34112	6.34259	7.80339	5.61488e-14	9.51099e-12
ENSG00000132465	1680	JCHAIN	3512	4	6.10581	6.10642	10.0317	5.81827e-14	9.7472e-12
ENSG00000175489	2415	LRRC25	126364	19	7.28724	7.37051	5.76198	8.0161e-14	1.32832e-11
ENSG00000211679	462	NA	NA	22	10.6193	10.6311	8.10453	9.36601e-14	1.53532e-11
ENSG00000143772	7036	ITPKB	3707	1	8.61756	8.66177	4.71778	1.0667e-13	1.72998e-11
ENSG00000048540	10268	LMO3	55885	12	-12.6002	-12.7438	6.0342	1.11619e-13	1.79119e-11
ENSG00000211892	1119	NA	NA	14	12.3906	12.4548	7.18316	1.47264e-13	2.33859e-11
ENSG00000166220	1717	TBATA	219793	10	-7.50134	-7.50239	7.98865	1.54628e-13	2.40261e-11
ENSG00000211677	462	NA	NA	22	9.66287	9.66744	8.5139	1.55377e-13	2.40261e-11
ENSG00000167483	6628	FAM129C	199786	19	8.41999	8.49518	6.10557	1.56024e-13	2.40261e-11
ENSG00000178363	2763	CALML3	810	10	-6.67827	-6.67911	7.50408	1.69245e-13	2.58014e-11
ENSG00000072858	8060	SIDT1	54847	3	7.46065	7.48262	6.65991	1.72736e-13	2.60728e-11
ENSG00000197471	7382	SPN	6693	16	5.78431	5.78774	7.30585	1.939e-13	2.89804e-11
ENSG00000076662	2950	ICAM3	3385	19	10.5089	11.0933	3.91098	2.05566e-13	3.04258e-11
ENSG00000144834	1791	TAGLN3	29114	3	-13.8045	-14.7704	4.8425	2.3445e-13	3.43672e-11
ENSG00000143226	5314	FCGR2A	2212	1	9.15797	9.27189	5.01456	2.38319e-13	3.46016e-11
ENSG00000186081	4292	KRT5	3852	12	-7.35279	-7.35317	9.4913	2.85236e-13	4.10229e-11
ENSG00000068831	6084	RASGRP2	10235	11	8.1938	8.22877	5.26427	2.88927e-13	4.11653e-11
ENSG00000126860	2071	EVI2A	2123	17	7.38292	7.43361	5.14809	2.98909e-13	4.21932e-11
ENSG00000159251	4639	ACTC1	70	15	-11.0114	-11.0179	8.85542	3.53649e-13	4.94621e-11
ENSG00000183484	4200	GPR132	29933	14	9.31012	9.42423	4.85216	3.66123e-13	5.07413e-11
ENSG00000104879	1657	CKM	1158	19	-11.7816	-11.8051	7.78292	4.2433e-13	5.76451e-11
ENSG00000110079	2508	MS4A4A	51338	11	8.67772	8.79274	5.49058	4.24337e-13	5.76451e-11
ENSG00000135077	3804	HAVCR2	84868	5	5.62637	5.6375	6.84677	4.27468e-13	5.76451e-11
ENSG00000170421	5011	KRT8	3856	12	-7.56273	-7.56351	8.50087	4.31062e-13	5.76451e-11
ENSG00000227051	7966	C14orf132	56967	14	-12.5143	-12.6532	6.0403	4.74251e-13	6.28691e-11
ENSG00000172578	10546	KLHL6	89857	3	8.25765	8.29616	5.72591	4.91644e-13	6.4613e-11
ENSG00000166501	10037	PRKCB	5579	16	5.93268	5.93371	8.62191	5.38487e-13	7.01643e-11
ENSG00000161929	4208	SCIMP	388325	17	10.1097	10.2727	4.84156	5.51712e-13	7.12784e-11
ENSG00000171241	4459	SHCBP1	79801	16	10.0593	10.1691	5.04161	6.09474e-13	7.80792e-11
ENSG00000104313	5170	EYA1	2138	8	-12.3124	-12.3637	7.21096	6.52123e-13	8.28468e-11
ENSG00000106991	3935	ENG	2022	9	8.53302	8.61455	4.75323	6.82972e-13	8.60488e-11
ENSG00000115155	7885	OTOF	9381	2	-13.2961	-13.4559	6.59276	7.45478e-13	9.31542e-11
ENSG00000077984	930	CST7	8530	20	7.32601	7.38963	7.18121	8.35774e-13	1.03588e-10
ENSG00000204482	2281	LST1	7940	6	7.80706	7.92087	5.34077	9.51508e-13	1.16982e-10
ENSG00000254709	2472	IGLL5	100423062	22	11.7359	11.8978	5.38924	1.13139e-12	1.37984e-10
ENSG00000007968	5457	E2F2	1870	1	7.9147	7.93559	4.96679	1.28768e-12	1.55799e-10
ENSG00000144485	2037	HES6	55502	2	-7.72245	-7.72337	8.40366	1.39735e-12	1.67737e-10
ENSG00000106948	10601	AKNA	80709	9	7.49121	7.52543	4.89513	1.41833e-12	1.68925e-10
ENSG00000203485	9488	INF2	64423	14	8.24333	8.34274	4.3762	1.48511e-12	1.75387e-10
ENSG00000243466	532	NA	NA	2	9.89767	9.91653	6.5691	1.50062e-12	1.75387e-10
ENSG00000133020	6041	MYH8	4626	17	-13.4755	-13.5364	8.11508	1.5071e-12	1.75387e-10
ENSG00000090382	1764	LYZ	4069	12	5.06245	5.06314	10.3391	1.65193e-12	1.90785e-10
ENSG00000127951	4261	FGL2	10875	7	5.69374	5.70188	8.34698	2.08678e-12	2.39195e-10
ENSG00000162511	3274	LAPTM5	7805	1	5.42534	5.42552	9.98301	2.13276e-12	2.42642e-10
ENSG00000211959	425	NA	NA	14	12.6716	12.9745	5.80119	2.15017e-12	2.42809e-10
ENSG00000172201	2344	ID4	3400	6	-12.1206	-12.2253	5.99675	2.18562e-12	2.44999e-10
ENSG00000141968	4305	VAV1	7409	19	7.1473	7.16411	5.64163	2.46684e-12	2.74504e-10
ENSG00000183087	6006	GAS6	2621	13	-4.45834	-4.45861	8.07731	3.07455e-12	3.39649e-10
ENSG00000078589	1803	P2RY10	27334	X	9.20074	9.24961	5.72076	3.13496e-12	3.43831e-10
ENSG00000106066	3340	CPVL	54504	7	4.55293	4.5539	11.1127	3.20538e-12	3.49043e-10
ENSG00000184060	3750	ADAP2	55803	17	7.42015	7.51374	5.23488	3.25331e-12	3.5175e-10
ENSG00000198467	4047	TPM2	7169	9	-7.06645	-7.06771	7.86035	3.51003e-12	3.76834e-10
ENSG00000123689	866	G0S2	50486	1	9.80967	10.0301	4.79166	4.06654e-12	4.33527e-10
ENSG00000122122	2711	SASH3	54440	X	5.99687	5.99768	8.26002	4.23596e-12	4.48453e-10
ENSG00000182578	5151	CSF1R	1436	5	8.99393	9.04174	6.45136	4.83438e-12	5.08277e-10
ENSG00000271605	1816	MILR1	284021	17	7.72922	7.79934	5.16043	6.64114e-12	6.93453e-10
ENSG00000096996	4298	IL12RB1	3594	19	9.10704	9.27088	3.75268	7.75465e-12	8.04215e-10
ENSG00000211637	419	NA	NA	22	15.2277	1.44269e+08	5.65009	7.89153e-12	8.10708e-10
ENSG00000188822	5254	CNR2	1269	1	9.10473	9.19202	4.96776	7.92361e-12	8.10708e-10
ENSG00000173372	1272	C1QA	712	1	9.16694	9.21744	5.96543	8.84737e-12	8.99187e-10
ENSG00000157087	10165	ATP2B2	491	3	-12.506	-13.0567	4.20857	1.02312e-11	1.03294e-09
ENSG00000144619	9120	CNTN4	152330	3	-11.6957	-11.9991	4.14237	1.07939e-11	1.08259e-09
ENSG00000180353	5093	HCLS1	3059	3	6.02803	6.02886	8.89105	1.12812e-11	1.12407e-09
ENSG00000104774	5374	MAN2B1	4125	19	5.11585	5.11748	8.24576	1.14921e-11	1.13764e-09
ENSG00000128815	13688	NA	NA	10	6.05244	6.05503	8.77596	1.17595e-11	1.15661e-09
ENSG00000086730	4545	LAT2	7462	7	7.54779	7.55176	7.09895	1.24273e-11	1.21445e-09
ENSG00000085265	4981	FCN1	2219	9	6.68069	6.70125	6.55325	1.27141e-11	1.23456e-09
ENSG00000175857	3273	GAPT	202309	5	7.9512	7.9854	6.55243	1.39546e-11	1.34644e-09
ENSG00000109063	6684	MYH3	4621	17	-11.4349	-11.4472	8.3705	1.51233e-11	1.45003e-09
ENSG00000163808	5285	KIF15	56992	3	8.48705	8.51803	5.11932	1.52426e-11	1.45233e-09
ENSG00000137726	5617	FXYD6	53826	11	-5.73629	-5.73778	6.0662	1.5566e-11	1.47088e-09
ENSG00000214548	15769	MEG3	55384	14	-12.5388	-12.6641	6.14597	1.56302e-11	1.47088e-09
ENSG00000057657	6369	PRDM1	639	6	10.2604	10.3586	4.96844	1.63573e-11	1.52986e-09
ENSG00000111348	2102	ARHGDIB	397	12	4.24588	4.24596	10.3554	1.67022e-11	1.54445e-09
ENSG00000175463	4993	TBC1D10C	374403	11	5.38567	5.38732	6.52671	1.67159e-11	1.54445e-09
ENSG00000211653	407	NA	NA	22	9.92962	9.94658	6.70504	1.7896e-11	1.64352e-09
ENSG00000010610	4583	CD4	920	12	4.75451	4.75532	9.42771	1.9129e-11	1.74624e-09
ENSG00000211947	430	NA	NA	14	12.4726	13.0513	4.47742	2.23075e-11	2.02427e-09
ENSG00000184574	3258	LPAR5	57121	12	8.27517	8.34966	5.67525	2.27187e-11	2.04938e-09
ENSG00000139629	7347	GALNT6	11226	12	7.98554	8.04467	4.4931	2.36169e-11	2.11788e-09
ENSG00000146070	2026	PLA2G7	7941	6	8.88561	9.0233	3.85847	2.62915e-11	2.34394e-09
ENSG00000178965	8779	ERICH3	127254	1	-11.674	-11.8858	4.57488	2.66431e-11	2.36148e-09
ENSG00000107719	4555	PALD1	27143	10	6.63603	6.65347	7.19964	2.81611e-11	2.4816e-09
ENSG00000004468	6855	CD38	952	4	5.16962	5.17102	6.749	3.38484e-11	2.96562e-09
ENSG00000140678	7074	ITGAX	3687	16	8.31894	8.45788	4.99576	3.76031e-11	3.27577e-09
ENSG00000131142	989	CCL25	6370	19	-6.62082	-6.62111	8.94417	4.14284e-11	3.5885e-09
ENSG00000180448	6238	ARHGAP45	23526	19	4.57436	4.5748	8.06488	4.22868e-11	3.64216e-09
ENSG00000196091	7385	MYBPC1	4604	12	-12.3608	-12.6078	5.12105	4.36821e-11	3.7412e-09
ENSG00000211893	1132	NA	NA	14	11.3493	11.3641	8.36097	4.45551e-11	3.79465e-09
ENSG00000152804	2525	HHEX	3087	10	6.81833	6.83292	5.71713	5.02563e-11	4.25643e-09
ENSG00000244437	442	NA	NA	2	10.3882	10.4591	5.13625	5.06571e-11	4.26667e-09
ENSG00000158869	964	FCER1G	2207	1	5.74087	5.74785	7.59405	5.40748e-11	4.52951e-09
ENSG00000159958	3944	TNFRSF13C	115650	22	9.87208	10.0384	3.805	5.46385e-11	4.55171e-09
ENSG00000133055	1805	MYBPH	4608	1	-14.0119	-14.5723	5.67828	6.52418e-11	5.40549e-09
ENSG00000104783	3289	KCNN4	3783	19	9.94806	10.0087	5.43268	6.82458e-11	5.60524e-09
ENSG00000211897	2166	NA	NA	14	10.4126	10.4164	9.31335	6.8388e-11	5.60524e-09
ENSG00000134061	5668	CD180	4064	5	8.19133	8.25207	5.71351	7.20252e-11	5.87179e-09
ENSG00000187045	4082	TMPRSS6	164656	22	-13.2814	-13.6709	5.42004	7.53146e-11	6.10729e-09
ENSG00000239961	2171	LILRA4	23547	19	4.99914	5.00923	8.69325	8.56359e-11	6.90751e-09
ENSG00000198576	2991	ARC	23237	8	-12.8004	-12.9776	5.91827	1.03224e-10	8.28234e-09
ENSG00000214456	4815	PLIN5	440503	19	-12.0893	-12.2511	5.35825	1.0591e-10	8.45343e-09
ENSG00000275385	1397	CCL18	6362	17	9.63961	9.70561	6.10552	1.17291e-10	9.31306e-09
ENSG00000088899	5395	LZTS3	9762	20	-12.0094	-12.3162	4.44058	1.20458e-10	9.51493e-09
ENSG00000125813	5855	PAX1	5075	20	-8.11196	-8.1134	8.12759	1.24098e-10	9.75193e-09
ENSG00000130775	4621	THEMIS2	9473	1	5.74119	5.74386	7.74181	1.30974e-10	1.02395e-08
ENSG00000125245	1908	GPR18	2841	13	9.55177	9.67646	4.71682	1.3258e-10	1.03121e-08
ENSG00000028137	3766	TNFRSF1B	7133	1	5.91465	5.917	7.45237	1.37204e-10	1.06177e-08
ENSG00000171345	2336	KRT19	3880	17	-5.51495	-5.51526	7.8115	1.45207e-10	1.11321e-08
ENSG00000163606	3905	CD200R1	131450	3	8.20479	8.26085	6.04789	1.45312e-10	1.11321e-08
ENSG00000148803	1284	FUOM	282969	10	9.45204	10.0294	4.14223	1.48283e-10	1.13029e-08
ENSG00000101160	2038	CTSZ	1522	20	6.41374	6.45836	5.25147	1.49993e-10	1.13763e-08
ENSG00000168530	1342	MYL1	4632	2	-13.8776	-14.2656	6.02463	1.6162e-10	1.21975e-08
ENSG00000258661	2613	NA	NA	14	-11.7006	-12.089	3.83031	1.67579e-10	1.25317e-08
ENSG00000186847	2281	KRT14	3861	17	-9.46338	-9.47241	6.84489	1.67692e-10	1.25317e-08
ENSG00000110852	2638	CLEC2B	9976	12	6.37863	6.3909	5.82607	1.82674e-10	1.35232e-08
ENSG00000147256	3173	ARHGAP36	158763	X	-13.5608	-13.6122	8.43607	1.82734e-10	1.35232e-08
ENSG00000011600	907	TYROBP	7305	19	6.3606	6.37939	6.61816	1.86118e-10	1.3687e-08
ENSG00000276231	3564	PIK3R6	146850	17	10.7429	11.3263	4.48901	1.86743e-10	1.3687e-08
ENSG00000101470	876	TNNC2	7125	20	-11.3091	-11.397	5.4653	1.95102e-10	1.42312e-08
ENSG00000176171	4847	BNIP3	664	10	-4.68446	-4.68501	6.31728	2.16255e-10	1.56991e-08
ENSG00000171303	6223	KCNK3	3777	2	-13.0888	-13.4838	5.18576	2.21671e-10	1.6016e-08
ENSG00000122986	3688	HVCN1	84329	12	5.98419	5.9876	6.29512	2.31419e-10	1.66414e-08
ENSG00000227507	1535	LTB	4050	6	5.44969	5.45053	8.73169	2.50572e-10	1.79341e-08
ENSG00000168081	2126	PNOC	5368	8	8.29343	8.43043	4.4121	2.90238e-10	2.06761e-08
ENSG00000211663	377	NA	NA	22	12.096	12.2307	6.07805	2.91601e-10	2.06766e-08
ENSG00000169442	935	CD52	1043	1	6.41781	6.41973	7.1837	3.2532e-10	2.29607e-08
ENSG00000122025	4159	FLT3	2322	13	5.29993	5.31617	7.14017	3.3259e-10	2.33656e-08
ENSG00000135218	10115	CD36	948	7	5.51185	5.53196	7.41191	3.38509e-10	2.36723e-08
ENSG00000173253	2925	DMRT2	10655	9	-12.1037	-12.2478	5.54537	3.50834e-10	2.44222e-08
ENSG00000204161	4123	C10orf128	170371	10	7.14122	7.27145	4.90025	3.62406e-10	2.51131e-08
ENSG00000139626	4481	ITGB7	3695	12	8.23841	8.32787	5.57075	3.65403e-10	2.52062e-08
ENSG00000168329	3655	CX3CR1	1524	3	7.30225	7.37327	4.83992	3.75591e-10	2.57923e-08
ENSG00000108515	4292	ENO3	2027	17	-5.62452	-5.62596	5.88462	4.00199e-10	2.73589e-08
ENSG00000203747	2883	FCGR3A	2214	1	10.2181	10.5462	4.96137	4.06764e-10	2.76534e-08
ENSG00000170476	2273	MZB1	51237	5	6.7808	6.78368	7.16377	4.08135e-10	2.76534e-08
ENSG00000196878	4688	LAMB3	3914	1	-11.523	-11.6163	5.55347	4.11348e-10	2.77478e-08
ENSG00000004399	9738	PLXND1	23129	3	7.71569	7.77674	4.95442	4.32644e-10	2.90558e-08
ENSG00000196586	8785	MYO6	4646	6	-9.39332	-9.39686	8.14682	4.35647e-10	2.91291e-08
ENSG00000242887	49	NA	NA	14	11.8287	1.44269e+08	2.76759	4.47066e-10	2.97621e-08
ENSG00000122378	6520	FAM213A	84293	10	-4.28551	-4.28577	7.07272	4.64494e-10	3.07878e-08
ENSG00000112183	3444	RBM24	221662	6	-11.9319	-12.0528	5.60781	5.10973e-10	3.3722e-08
ENSG00000101057	2777	MYBL2	4605	20	5.09641	5.09705	7.55174	5.44424e-10	3.56407e-08
ENSG00000130429	3979	ARPC1B	10095	7	4.11153	4.11169	9.75326	5.44722e-10	3.56407e-08
ENSG00000124813	8192	RUNX2	860	6	6.7277	6.7806	5.84691	5.57594e-10	3.6327e-08
ENSG00000139278	6273	GLIPR1	11010	12	5.28292	5.28969	6.60794	6.01801e-10	3.88995e-08
ENSG00000164070	11621	HSPA4L	22824	4	-10.0472	-10.0761	5.76603	6.02183e-10	3.88995e-08
ENSG00000196141	10437	SPATS2L	26010	2	-4.16664	-4.16688	7.39492	6.55933e-10	4.21928e-08
ENSG00000128340	2532	RAC2	5880	22	4.86099	4.86123	8.84719	7.84331e-10	5.024e-08
ENSG00000116815	1783	CD58	965	1	6.50572	6.51372	5.96137	8.08664e-10	5.15819e-08
ENSG00000175899	6384	A2M	2	12	8.7845	8.86981	5.18024	8.62047e-10	5.4758e-08
ENSG00000011028	6860	MRC2	9902	17	8.16242	8.27958	4.62482	8.89892e-10	5.62921e-08
ENSG00000172349	12094	IL16	3603	15	5.60702	5.60806	8.11192	9.03254e-10	5.69012e-08
ENSG00000167664	1262	TMIGD2	126259	19	8.06798	8.12789	4.94574	9.17502e-10	5.7561e-08
ENSG00000069493	6957	CLEC2D	29121	12	6.32345	6.32715	5.56128	9.827e-10	6.13986e-08
ENSG00000140749	3532	IGSF6	10261	16	7.72722	7.83782	5.64086	1.02971e-09	6.40731e-08
ENSG00000138760	5685	SCARB2	950	4	-3.63361	-3.63377	7.56101	1.21196e-09	7.5107e-08
ENSG00000121152	3278	NCAPH	23397	2	7.41669	7.43184	5.24559	1.23652e-09	7.63187e-08
ENSG00000211962	655	NA	NA	14	11.4322	11.6396	4.95727	1.32645e-09	8.15392e-08
ENSG00000137804	2875	NUSAP1	51203	15	4.86991	4.87053	6.99989	1.36047e-09	8.32948e-08
ENSG00000166619	7869	BLCAP	10904	20	-3.89801	-3.89811	7.98652	1.36848e-09	8.34498e-08
ENSG00000115163	1983	CENPA	1058	2	8.28855	8.33877	4.31297	1.41848e-09	8.61544e-08
ENSG00000211668	400	NA	NA	22	13.4116	13.7207	6.19226	1.45617e-09	8.80922e-08
ENSG00000166825	4871	ANPEP	290	15	5.72707	5.74546	7.5453	1.54421e-09	9.30491e-08
ENSG00000144843	4615	ADPRH	141	3	8.17543	8.23276	4.97155	1.69197e-09	1.01552e-07
ENSG00000174307	3138	PHLDA3	23612	1	-5.44245	-5.4432	6.5502	1.70043e-09	1.01659e-07
ENSG00000101003	4068	GINS1	9837	20	8.20964	8.2733	4.28926	1.73643e-09	1.03406e-07
ENSG00000160097	3139	FNDC5	252995	1	-14.5103	-1.44269e+08	4.6044	1.75744e-09	1.0425e-07
ENSG00000198826	6428	ARHGAP11A	9824	15	7.86201	7.89822	4.74996	1.82687e-09	1.07948e-07
ENSG00000039068	6177	CDH1	999	16	-4.71036	-4.71081	7.20934	1.85011e-09	1.08662e-07
ENSG00000211662	602	NA	NA	22	9.89666	9.91301	6.84306	1.85321e-09	1.08662e-07
ENSG00000132514	2469	CLEC10A	10462	17	8.35371	8.5754	4.35997	1.9051e-09	1.11277e-07
ENSG00000126264	613	HCST	10870	19	10.406	1.44269e+08	2.9699	2.07531e-09	1.20756e-07
ENSG00000180209	1119	MYLPF	29895	16	-9.40516	-9.4187	6.23638	2.13739e-09	1.23896e-07
ENSG00000100095	7149	SEZ6L	23544	22	-13.5875	-13.893	6.02232	2.20912e-09	1.27288e-07
ENSG00000105251	2811	SHD	56961	19	-9.06985	-9.1158	5.01656	2.21854e-09	1.27288e-07
ENSG00000075884	7743	ARHGAP15	55843	2	4.90234	4.90344	6.89327	2.22096e-09	1.27288e-07
ENSG00000005059	3566	MCUB	55013	4	5.82829	5.83071	6.64985	2.25927e-09	1.28998e-07
ENSG00000157303	1263	SUSD3	203328	9	5.95995	5.97192	5.8389	2.27901e-09	1.29388e-07
ENSG00000153714	2132	LURAP1L	286343	9	-12.7763	-13.3258	4.52327	2.28307e-09	1.29388e-07
ENSG00000127920	3055	GNG11	2791	7	-4.76275	-4.76322	6.67753	2.2973e-09	1.29713e-07
ENSG00000136488	1660	CSH1	1442	17	-11.8198	-12.7696	2.96323	2.34751e-09	1.32059e-07
ENSG00000165983	4003	PTER	9317	10	8.45477	8.54912	4.48571	2.77138e-09	1.55329e-07
ENSG00000129538	1506	RNASE1	6035	14	7.36852	7.37603	6.70801	3.0443e-09	1.70001e-07
ENSG00000110077	5791	MS4A6A	64231	11	5.18881	5.19098	8.46221	3.27178e-09	1.81743e-07
ENSG00000242371	398	NA	NA	2	10.8216	11.0337	4.12753	3.2784e-09	1.81743e-07
ENSG00000166920	1405	C15orf48	84419	15	7.96782	8.28189	4.9568	3.29217e-09	1.81845e-07
ENSG00000186472	22873	PCLO	27445	7	-11.691	-11.9015	4.6326	3.64379e-09	1.99934e-07
ENSG00000173917	2336	HOXB2	3212	17	10.9894	1.44269e+08	3.13468	3.64589e-09	1.99934e-07
ENSG00000162894	2348	FCMR	9214	1	7.4719	7.47551	6.59706	3.67204e-09	2.00646e-07
ENSG00000211598	538	NA	NA	2	9.24376	9.2535	6.80487	3.81928e-09	2.07946e-07
ENSG00000012124	6159	CD22	933	19	10.7516	10.7911	6.4743	3.8784e-09	2.10413e-07
ENSG00000179855	4335	GIPC3	126326	19	-14.5145	-1.44269e+08	4.56459	3.99863e-09	2.16167e-07
ENSG00000167208	5754	SNX20	124460	16	4.99649	4.99844	7.80974	4.0423e-09	2.17756e-07
ENSG00000281103	4130	TRG-AS1	100506776	7	9.04495	9.37066	2.89163	4.20835e-09	2.25903e-07
ENSG00000070087	3440	PFN2	5217	3	-6.67269	-6.6764	5.35916	4.33233e-09	2.31741e-07
ENSG00000116132	8246	PRRX1	5396	1	-11.6763	-11.7529	5.98145	4.3893e-09	2.33968e-07
ENSG00000119888	2519	EPCAM	4072	2	-7.32927	-7.33194	6.56018	4.56e-09	2.4222e-07
ENSG00000112742	4579	TTK	7272	6	8.32093	8.35136	4.76879	4.79723e-09	2.53937e-07
ENSG00000140945	11217	CDH13	1012	16	-10.9058	-10.9887	5.1592	4.88299e-09	2.57582e-07
ENSG00000150048	3169	CLEC1A	51267	12	-8.30919	-8.31554	6.53807	5.10708e-09	2.68474e-07
ENSG00000107738	5128	C10orf54	64115	10	4.66205	4.66343	7.92884	5.21843e-09	2.73385e-07
ENSG00000102962	2929	CCL22	6367	16	6.47682	6.47705	10.2787	5.31946e-09	2.77414e-07
ENSG00000211955	431	NA	NA	14	11.5542	11.7008	5.54511	5.33173e-09	2.77414e-07
ENSG00000130300	2305	PLVAP	83483	19	6.33566	6.37396	7.01946	5.55093e-09	2.87837e-07
ENSG00000117090	4269	SLAMF1	6504	1	9.61379	9.65717	5.28414	5.68052e-09	2.93558e-07
ENSG00000134215	7271	VAV3	10451	1	5.68271	5.68905	6.42653	6.16884e-09	3.17716e-07
ENSG00000122367	6676	LDB3	11155	10	-13.2965	-13.6944	5.37587	6.24872e-09	3.20747e-07
ENSG00000117707	8928	PROX1	5629	1	-12.4337	-12.9944	4.10175	6.60866e-09	3.38084e-07
ENSG00000239697	1879	TNFSF12	8742	17	6.96355	7.01673	4.13981	6.75107e-09	3.44214e-07
ENSG00000117519	2838	CNN3	1266	1	-5.34709	-5.34736	7.82915	6.82687e-09	3.46919e-07
ENSG00000135272	5966	MDFIC	29969	7	4.58907	4.59048	7.32479	7.05235e-09	3.57186e-07
ENSG00000151729	4844	SLC25A4	291	4	-3.9729	-3.97312	6.97883	7.46582e-09	3.76876e-07
ENSG00000057757	2186	PITHD1	57095	1	-3.47585	-3.47594	7.76074	7.82607e-09	3.93757e-07
ENSG00000121966	2224	CXCR4	7852	2	4.54572	4.54592	8.95491	8.08168e-09	4.0528e-07
ENSG00000118308	5159	LRMP	4033	12	5.19856	5.19961	6.6938	8.26832e-09	4.1328e-07
ENSG00000168309	5321	FAM107A	11170	3	-8.86255	-8.86811	6.9525	8.47385e-09	4.2217e-07
ENSG00000184293	1721	CLECL1	160365	12	8.6169	8.79657	4.13601	8.56071e-09	4.25108e-07
ENSG00000105639	6813	JAK3	3718	19	5.60483	5.60783	6.47445	9.08832e-09	4.49842e-07
ENSG00000117091	3274	CD48	962	1	6.06238	6.06791	6.25526	9.2659e-09	4.57148e-07
ENSG00000144481	7903	TRPM8	79054	2	-12.6836	-12.8488	5.92672	9.71398e-09	4.77709e-07
ENSG00000211966	410	NA	NA	14	11.7001	11.8348	5.67002	1.02057e-08	5.00276e-07
ENSG00000121440	6136	PDZRN3	23024	3	-11.9379	-12.2375	4.50864	1.02823e-08	5.02413e-07
ENSG00000113763	4356	UNC5A	90249	5	-12.8624	-13.4115	4.58103	1.06117e-08	5.16852e-07
ENSG00000157890	9828	MEGF11	84465	15	-14.2139	-1.44269e+08	4.27514	1.10656e-08	5.37248e-07
ENSG00000105048	2171	TNNT1	7138	19	-8.92591	-8.94059	5.62064	1.13063e-08	5.4719e-07
ENSG00000134516	12890	DOCK2	1794	5	5.30651	5.3073	8.11826	1.30778e-08	6.3092e-07
ENSG00000111665	5653	CDCA3	83461	12	8.11952	8.15654	4.66931	1.40534e-08	6.75851e-07
ENSG00000115593	4600	SMYD1	150572	2	-12.0841	-12.2935	5.01186	1.45856e-08	6.99236e-07
ENSG00000119508	6314	NR4A3	8013	9	6.39552	6.4135	4.81307	1.47818e-08	7.0642e-07
ENSG00000177455	2711	CD19	930	16	10.4261	10.4581	6.45042	1.75014e-08	8.33777e-07
ENSG00000177575	5813	CD163	9332	12	10.1878	10.3624	5.01662	1.78768e-08	8.49011e-07
ENSG00000053438	1297	NNAT	4826	20	-9.07384	-9.07607	8.5057	1.82795e-08	8.65439e-07
ENSG00000241351	753	NA	NA	2	11.3912	11.4285	7.21083	1.94078e-08	9.16013e-07
ENSG00000141293	2648	SKAP1	8631	17	9.58187	9.65978	4.42992	2.0496e-08	9.64387e-07
ENSG00000127507	8622	ADGRE2	30817	19	9.64954	10.2168	3.77943	2.14035e-08	1.00399e-06
ENSG00000172543	1719	CTSW	1521	11	8.37213	8.46584	4.23389	2.18392e-08	1.02128e-06
ENSG00000110492	2196	MDK	4192	11	-5.75758	-5.75842	6.61761	2.30733e-08	1.07569e-06
ENSG00000211649	385	NA	NA	22	14.2493	1.44269e+08	4.59762	2.34752e-08	1.09109e-06
ENSG00000147168	2760	IL2RG	3561	X	3.16238	3.16244	9.55839	2.52933e-08	1.17203e-06
ENSG00000088827	7886	SIGLEC1	6614	20	8.36631	8.50917	3.94637	2.69663e-08	1.24576e-06
ENSG00000171631	3976	P2RY6	5031	11	5.46173	5.49822	6.9694	2.86289e-08	1.31812e-06
ENSG00000163568	2009	AIM2	9447	1	7.74366	7.79888	5.21628	2.87055e-08	1.31812e-06
ENSG00000118495	8719	PLAGL1	5325	6	8.11724	8.19886	4.17114	2.91303e-08	1.33361e-06
ENSG00000213937	2050	CLDN9	9080	16	-12.7304	-13.1261	4.83529	2.96786e-08	1.35464e-06
ENSG00000111729	1281	CLEC4A	50856	12	8.16793	8.47849	3.83315	3.03547e-08	1.38137e-06
ENSG00000155016	6096	CYP2U1	113612	4	6.36025	6.3764	4.99526	3.13157e-08	1.42086e-06
ENSG00000198821	4034	CD247	919	1	8.2082	8.23411	5.01726	3.23216e-08	1.46215e-06
ENSG00000130294	12357	KIF1A	547	2	-9.78774	-9.80521	6.20362	3.39312e-08	1.53042e-06
ENSG00000211651	467	NA	NA	22	9.85201	9.87565	6.28782	3.46475e-08	1.55812e-06
ENSG00000128322	904	IGLL1	3543	22	12.3505	1.44269e+08	3.09186	3.66777e-08	1.64456e-06
ENSG00000105246	1284	EBI3	10148	19	6.18781	6.19103	6.98135	3.79161e-08	1.69511e-06
ENSG00000158488	2203	CD1E	913	1	5.21672	5.21717	7.63795	3.80789e-08	1.69741e-06
ENSG00000013810	6528	TACC3	10460	4	5.1708	5.17212	6.46232	3.83447e-08	1.70427e-06
ENSG00000242076	421	NA	NA	2	10.3548	10.5747	3.61302	3.99407e-08	1.77005e-06
ENSG00000211648	407	NA	NA	22	11.5218	11.6047	6.2581	4.08683e-08	1.8059e-06
ENSG00000167613	8071	LAIR1	3903	19	5.31944	5.32229	6.67887	4.12873e-08	1.81915e-06
ENSG00000272079	1269	NA	NA	16	-13.1762	-1.44269e+08	3.26192	4.55015e-08	1.99905e-06
ENSG00000113368	3633	LMNB1	4001	5	4.746	4.74712	6.46479	4.5976e-08	2.01409e-06
ENSG00000211943	437	NA	NA	14	11.2251	11.3442	5.52581	4.67319e-08	2.04134e-06
ENSG00000148935	3529	GAS2	2620	11	-12.3098	-12.8587	4.02648	4.90596e-08	2.13678e-06
ENSG00000077420	3981	APBB1IP	54518	10	4.92488	4.92676	6.48968	4.91972e-08	2.13678e-06
ENSG00000135052	4233	GOLM1	51280	9	-6.05218	-6.05284	7.23816	5.03262e-08	2.17961e-06
ENSG00000130032	6364	PRRG3	79057	X	-9.02884	-9.18811	2.3601	5.06281e-08	2.18647e-06
ENSG00000173369	1601	C1QB	713	1	7.5847	7.59621	6.15819	5.11829e-08	2.20419e-06
ENSG00000198807	6035	PAX9	5083	14	-8.02479	-8.02995	6.20403	5.28644e-08	2.27019e-06
ENSG00000134802	4517	SLC43A3	29015	11	4.85769	4.86085	5.80628	5.62234e-08	2.40765e-06
ENSG00000072201	5725	LNX1	84708	4	-10.3902	-10.4827	4.46964	5.74188e-08	2.45196e-06
ENSG00000121594	3201	CD80	941	3	9.8595	10.1826	4.21455	5.87943e-08	2.50368e-06
ENSG00000160307	1448	S100B	6285	21	4.8724	4.89064	7.77516	6.10879e-08	2.59411e-06
ENSG00000174944	2815	P2RY14	9934	3	5.25528	5.29588	6.54606	6.13291e-08	2.59712e-06
ENSG00000162144	10597	CYB561A3	220002	11	3.64366	3.64385	8.93482	6.26943e-08	2.64715e-06
ENSG00000165457	1416	FOLR2	2350	11	9.82726	10.1371	4.55369	6.28579e-08	2.64715e-06
ENSG00000106571	9239	GLI3	2737	7	-10.6795	-10.8359	3.97963	6.43591e-08	2.7029e-06
ENSG00000126778	5430	SIX1	6495	14	-9.24165	-9.25012	6.71628	6.48944e-08	2.7179e-06
ENSG00000015285	2381	WAS	7454	X	6.04756	6.06507	4.30937	6.57318e-08	2.74543e-06
ENSG00000114854	1168	TNNC1	7134	3	-13.8413	-1.44269e+08	3.92977	6.59735e-08	2.74799e-06
ENSG00000240505	3550	TNFRSF13B	23495	17	10.3684	10.5333	4.2501	6.67416e-08	2.77241e-06
ENSG00000117595	4915	IRF6	3664	1	-8.47926	-8.48327	7.04322	6.78333e-08	2.81011e-06
ENSG00000164303	4703	ENPP6	133121	4	-11.5582	-11.8634	3.99977	6.82159e-08	2.8183e-06
ENSG00000211970	457	NA	NA	14	12.2292	1.44269e+08	2.6303	6.84266e-08	2.81936e-06
ENSG00000105967	8644	TFEC	22797	7	8.00322	8.13782	4.26583	6.98553e-08	2.87047e-06
ENSG00000108798	2456	ABI3	51225	17	5.63412	5.63898	6.64717	7.10642e-08	2.91229e-06
ENSG00000211640	623	NA	NA	22	11.2253	11.3191	5.5636	7.18789e-08	2.93779e-06
ENSG00000116990	5063	MYCL	4610	1	-5.20099	-5.20152	8.14424	7.50156e-08	3.05378e-06
ENSG00000160963	3156	COL26A1	136227	7	-10.2927	-10.4889	4.5427	7.51175e-08	3.05378e-06
ENSG00000081277	6211	PKP1	5317	1	-10.5299	-10.5926	5.16769	7.61312e-08	3.08676e-06
ENSG00000211660	502	NA	NA	22	10.6485	10.6795	6.59505	7.76206e-08	3.13879e-06
ENSG00000196154	1025	S100A4	6275	1	4.73388	4.73769	6.95462	7.81513e-08	3.1519e-06
ENSG00000124098	3577	FAM210B	116151	20	-4.94923	-4.94979	6.617	7.86798e-08	3.16484e-06
ENSG00000138964	8656	PARVG	64098	22	5.49636	5.49851	7.49195	7.91903e-08	3.17699e-06
ENSG00000188906	13465	LRRK2	120892	12	7.36648	7.42682	4.84144	8.06539e-08	3.22721e-06
ENSG00000239951	400	NA	NA	2	9.54882	9.56383	6.72901	8.19044e-08	3.26867e-06
ENSG00000151490	7519	PTPRO	5800	12	7.86601	7.98543	4.38574	8.33857e-08	3.31824e-06
ENSG00000224650	587	NA	NA	14	12.4348	13.0068	4.47415	8.35819e-08	3.31824e-06
ENSG00000173890	4458	GPR160	26996	3	7.16832	7.26658	4.14569	8.46851e-08	3.35331e-06
ENSG00000140416	12492	TPM1	7168	15	-6.28839	-6.2898	6.40976	8.6676e-08	3.41792e-06
ENSG00000159173	7524	TNNI1	7135	1	-9.05126	-9.05947	6.58468	8.67653e-08	3.41792e-06
ENSG00000276085	1469	CCL3L1	6349	17	8.2552	8.47313	3.21497	8.71253e-08	3.42326e-06
ENSG00000197594	8294	ENPP1	5167	6	-6.82628	-6.89066	5.71771	9.07395e-08	3.5561e-06
ENSG00000185339	3122	TCN2	6948	22	9.50674	9.82649	3.74967	9.6838e-08	3.78537e-06
ENSG00000175063	1286	UBE2C	11065	20	4.79381	4.79508	6.47085	1.00762e-07	3.92869e-06
ENSG00000089692	3056	LAG3	3902	12	6.0097	6.04697	4.58772	1.01675e-07	3.9502e-06
ENSG00000268027	1440	NA	NA	19	9.35204	9.66356	3.80843	1.01832e-07	3.9502e-06
ENSG00000078081	3816	LAMP3	27074	3	4.73145	4.73253	8.13842	1.03509e-07	4.00507e-06
ENSG00000162599	10872	NFIA	4774	1	-6.2291	-6.22956	7.90676	1.10414e-07	4.26143e-06
ENSG00000271856	2592	LINC01215	101929623	3	10.4866	1.44269e+08	2.09535	1.10893e-07	4.26908e-06
ENSG00000115165	3428	CYTIP	9595	2	4.44637	4.44695	7.22884	1.1518e-07	4.42298e-06
ENSG00000116741	2096	RGS2	5997	1	4.70361	4.70383	9.86055	1.18338e-07	4.53282e-06
ENSG00000162739	2746	SLAMF6	114836	1	10.4312	10.5864	4.55794	1.19099e-07	4.55054e-06
ENSG00000135750	3627	KCNK1	3775	1	-11.0786	-11.643	3.01262	1.30515e-07	4.97425e-06
ENSG00000184661	3908	CDCA2	157313	8	8.29954	8.33676	4.64173	1.3236e-07	5.03198e-06
ENSG00000247240	1710	UBL7-AS1	440288	15	7.93644	8.11076	3.07723	1.34226e-07	5.09022e-06
ENSG00000167912	1743	LOC100505501	100505501	8	8.14104	8.27583	3.47766	1.46408e-07	5.53844e-06
ENSG00000211890	1071	NA	NA	14	9.4148	9.4229	7.33641	1.55646e-07	5.87332e-06
ENSG00000154277	2282	UCHL1	7345	4	-7.50397	-7.50652	6.70476	1.61778e-07	6.08965e-06
ENSG00000138623	4309	SEMA7A	8482	15	8.77354	8.88219	3.86395	1.70055e-07	6.37281e-06
ENSG00000066279	10938	ASPM	259266	1	6.06622	6.07398	4.75056	1.70137e-07	6.37281e-06
ENSG00000138061	6014	CYP1B1	1545	2	-5.75517	-5.75576	7.08277	1.72354e-07	6.43873e-06
ENSG00000242258	2171	LINC00996	285972	7	9.47873	1.44269e+08	5.07319	1.73126e-07	6.43873e-06
ENSG00000184347	14260	SLIT3	6586	5	-8.00855	-8.01374	6.18457	1.73164e-07	6.43873e-06
ENSG00000169515	3213	CCDC8	83987	19	-8.7857	-8.79489	6.12776	1.87163e-07	6.94232e-06
ENSG00000198865	3431	CCDC152	100129792	5	11.0883	1.44269e+08	2.21281	1.95087e-07	7.21868e-06
ENSG00000277632	1494	CCL3	6348	17	7.62201	7.64669	4.32245	1.97275e-07	7.28198e-06
ENSG00000211659	380	NA	NA	22	12.6124	12.8323	5.88154	2.01663e-07	7.42596e-06
ENSG00000120885	6616	CLU	1191	8	-4.96395	-4.96433	7.08128	2.03451e-07	7.46717e-06
ENSG00000168461	5586	RAB31	11031	18	4.85404	4.85548	7.78854	2.04202e-07	7.46717e-06
ENSG00000173404	2829	INSM1	3642	20	-7.44165	-7.44355	7.0814	2.04251e-07	7.46717e-06
ENSG00000105329	3238	TGFB1	7040	19	4.75179	4.75358	6.24045	2.08624e-07	7.6088e-06
ENSG00000187474	2772	FPR3	2359	19	8.98015	9.15228	3.89509	2.13442e-07	7.76591e-06
ENSG00000134138	10798	MEIS2	4212	15	-11.2632	-11.4095	4.68241	2.14025e-07	7.76861e-06
ENSG00000103335	10855	PIEZO1	9780	16	6.02964	6.03978	4.8625	2.31945e-07	8.39906e-06
ENSG00000135902	3132	CHRND	1144	2	-12.8805	-13.8542	3.94338	2.49777e-07	9.02335e-06
ENSG00000131711	12630	MAP1B	4131	5	-7.51438	-7.51554	7.86433	2.51216e-07	9.05386e-06
ENSG00000106565	1979	TMEM176B	28959	7	5.65395	5.65783	5.90983	2.53164e-07	9.10257e-06
ENSG00000182916	1177	TCEAL7	56849	X	-8.51899	-8.54142	4.58075	2.56724e-07	9.20885e-06
ENSG00000169862	6863	CTNND2	1501	5	-8.61601	-8.6265	5.91775	2.63368e-07	9.42497e-06
ENSG00000118729	2769	CASQ2	845	1	-12.5445	-12.9191	4.76345	2.66142e-07	9.50196e-06
ENSG00000172724	777	CCL19	6363	9	-4.96888	-4.96939	6.9733	2.67854e-07	9.54074e-06
ENSG00000121898	4859	CPXM2	119587	10	-12.3299	-12.7095	4.54613	2.80827e-07	9.97949e-06
ENSG00000196839	2852	ADA	100	20	4.12487	4.12511	7.84198	2.82223e-07	9.99571e-06
ENSG00000248485	1424	PCP4L1	654790	1	-12.5368	-12.924	4.67557	2.82594e-07	9.99571e-06
ENSG00000182676	1449	PPP1R27	116729	17	-11.2901	-11.8394	3.00026	2.8509e-07	1.00424e-05
ENSG00000253701	362	NA	NA	14	9.57251	9.78867	2.82558	2.85231e-07	1.00424e-05
ENSG00000072694	6911	FCGR2B	2213	1	9.56188	9.78163	3.27387	2.87135e-07	1.00861e-05
ENSG00000177409	7135	SAMD9L	219285	7	4.61648	4.61762	7.32819	2.9177e-07	1.02254e-05
ENSG00000159348	4504	CYB5R1	51706	1	-3.63964	-3.63979	7.13098	2.94569e-07	1.02998e-05
ENSG00000188389	2114	PDCD1	5133	2	10.6171	11.1982	3.33245	2.97765e-07	1.03877e-05
ENSG00000215375	4305	MYL5	4636	4	-5.80055	-5.80252	5.47712	3.0104e-07	1.0478e-05
ENSG00000143476	4916	DTL	51514	1	7.64121	7.65793	5.19443	3.02996e-07	1.0513e-05
ENSG00000198885	4652	ITPRIPL1	150771	2	7.55179	7.67172	4.0665	3.04045e-07	1.0513e-05
ENSG00000110876	2494	SELPLG	6404	12	3.92652	3.92746	8.98815	3.04115e-07	1.0513e-05
ENSG00000253755	1178	NA	NA	14	8.30677	8.39187	2.86615	3.07869e-07	1.06187e-05
ENSG00000204516	2798	MICB	4277	6	8.38176	8.59752	3.56692	3.12716e-07	1.07615e-05
ENSG00000116117	10382	PARD3B	117583	2	-11.9208	-12.4834	3.61628	3.17532e-07	1.09027e-05
ENSG00000007129	1922	CEACAM21	90273	19	9.26139	9.85089	3.43517	3.18554e-07	1.09132e-05
ENSG00000158477	2096	CD1A	909	1	5.53248	5.53332	6.96763	3.32826e-07	1.13686e-05
ENSG00000111424	5674	VDR	7421	12	8.05048	8.11277	4.64279	3.3334e-07	1.13686e-05
ENSG00000166444	14267	ST5	6764	11	-5.98872	-5.99046	5.794	3.34092e-07	1.13688e-05
ENSG00000187862	2829	TTC24	164118	1	8.18619	8.34611	3.7558	3.38249e-07	1.14846e-05
ENSG00000125657	1665	TNFSF9	8744	19	9.03819	9.23887	3.79733	3.40492e-07	1.15351e-05
ENSG00000104951	2563	IL4I1	259307	19	5.41306	5.41485	6.83034	3.44644e-07	1.16499e-05
ENSG00000085840	3157	ORC1	4998	1	8.72042	8.83025	3.83072	3.48591e-07	1.17572e-05
ENSG00000100297	7338	MCM5	4174	22	3.823	3.82322	8.26329	3.54031e-07	1.18975e-05
ENSG00000280411	411	NA	NA	14	10.0202	10.1007	4.7046	3.5431e-07	1.18975e-05
ENSG00000164733	7428	CTSB	1508	8	3.48141	3.4815	10.0439	3.63927e-07	1.21936e-05
ENSG00000170627	2524	GTSF1	121355	12	8.03275	8.19726	3.76583	3.6486e-07	1.2198e-05
ENSG00000101082	2757	SLA2	84174	20	5.90907	5.96096	4.26442	3.68696e-07	1.22993e-05
ENSG00000205744	4657	DENND1C	79958	19	5.59026	5.59283	6.08296	3.69835e-07	1.23103e-05
ENSG00000165816	3301	VWA2	340706	10	-13.5793	-14.5271	4.75173	3.72344e-07	1.23668e-05
ENSG00000079263	5582	SP140	11262	2	6.55668	6.56327	5.57758	3.87971e-07	1.28579e-05
ENSG00000110092	4830	CCND1	595	11	-3.47565	-3.47583	8.24492	3.92673e-07	1.29855e-05
ENSG00000130821	5498	SLC6A8	6535	X	-10.5338	-10.8456	2.98232	3.93919e-07	1.29985e-05
ENSG00000177519	1471	RPRM	56475	2	-13.0016	-1.44269e+08	3.07567	4.11083e-07	1.35193e-05
ENSG00000244116	390	NA	NA	2	12.486	13.0559	4.5658	4.11477e-07	1.35193e-05
ENSG00000213445	4692	SIPA1	6494	11	4.64914	4.64991	7.47554	4.193e-07	1.37467e-05
ENSG00000108021	10960	FAM208B	54906	10	-4.58967	-4.59014	6.45832	4.31762e-07	1.41249e-05
ENSG00000205045	4811	SLFN12L	100506736	17	8.55449	8.88141	2.65766	4.55438e-07	1.48676e-05
ENSG00000005020	5520	SKAP2	8935	7	4.77997	4.78127	7.29684	4.63103e-07	1.50796e-05
ENSG00000116882	1877	HAO2	51179	1	-10.886	-11.0503	4.14577	4.63911e-07	1.50796e-05
ENSG00000090097	3686	PCBP4	57060	3	-7.65758	-7.65993	7.00471	4.6812e-07	1.5184e-05
ENSG00000214530	4197	STARD10	10809	11	-4.2337	-4.23406	6.49962	4.86188e-07	1.57366e-05
ENSG00000170577	2205	SIX2	10736	2	-12.3919	-12.955	4.06171	4.92674e-07	1.59127e-05
ENSG00000134490	5193	TMEM241	85019	18	6.08475	6.11667	3.59913	4.97393e-07	1.60312e-05
ENSG00000112137	11200	PHACTR1	221692	6	4.8258	4.82691	6.41111	5.0153e-07	1.61304e-05
ENSG00000078596	2051	ITM2A	9452	X	3.95909	3.95928	7.37796	5.16563e-07	1.65707e-05
ENSG00000276045	2262	NA	NA	12	4.19874	4.19968	6.84326	5.17392e-07	1.65707e-05
ENSG00000130595	2567	TNNT3	7140	11	-8.09217	-8.09482	7.25535	5.23778e-07	1.674e-05
ENSG00000112186	3637	CAP2	10486	6	-10.9092	-10.998	5.08015	5.37034e-07	1.71278e-05
ENSG00000137331	1356	IER3	8870	6	8.11894	8.26218	3.56683	5.41886e-07	1.72465e-05
ENSG00000006025	6572	OSBPL7	114881	17	9.58884	9.75759	3.78026	5.45996e-07	1.73411e-05
ENSG00000211891	1412	NA	NA	14	7.62577	7.62721	7.98388	5.61356e-07	1.77918e-05
ENSG00000143297	12419	FCRL5	83416	1	9.75952	9.80301	5.34442	5.66854e-07	1.79288e-05
ENSG00000134548	3359	SPX	80763	12	-9.00882	-9.0251	5.53706	5.76031e-07	1.81813e-05
ENSG00000117009	5946	KMO	8564	1	9.6312	9.84811	3.92379	5.92696e-07	1.86687e-05
ENSG00000172613	4169	RAD9A	5883	11	7.2112	7.30222	2.81141	6.05806e-07	1.90191e-05
ENSG00000270550	431	NA	NA	14	9.08551	9.10784	5.55385	6.06315e-07	1.90191e-05
ENSG00000128422	2537	KRT17	3872	17	-5.97329	-5.97396	7.2108	6.17244e-07	1.93222e-05
ENSG00000109472	2958	CPE	1363	4	-7.39018	-7.39206	7.05007	6.20175e-07	1.93741e-05
ENSG00000277054	64	NA	NA	14	12.0528	1.44269e+08	2.55684	6.36503e-07	1.98435e-05
ENSG00000172346	3250	CSDC2	27254	22	-12.2632	-12.5825	4.60539	6.39047e-07	1.98822e-05
ENSG00000170561	3384	IRX2	153572	5	-12.791	-1.44269e+08	2.85613	6.49311e-07	2.01604e-05
ENSG00000211664	374	NA	NA	22	12.2516	1.44269e+08	2.80285	6.67509e-07	2.06833e-05
ENSG00000139998	4379	RAB15	376267	14	-5.21293	-5.21341	7.24136	6.6907e-07	2.06896e-05
ENSG00000171517	3543	LPAR3	23566	1	-11.9007	-12.8489	3.04237	6.83312e-07	2.10872e-05
ENSG00000028277	8903	POU2F2	5452	19	5.7582	5.76066	5.76752	7.03737e-07	2.16737e-05
ENSG00000107968	3601	MAP3K8	1326	10	5.20808	5.20969	6.43952	7.09853e-07	2.1818e-05
ENSG00000171488	11724	LRRC8C	84230	1	7.29406	7.36428	4.21413	7.1463e-07	2.19206e-05
ENSG00000168528	3549	SERINC2	347735	1	-5.14613	-5.14701	5.9582	7.232e-07	2.21389e-05
ENSG00000111057	3218	KRT18	3875	12	-6.36008	-6.36236	5.77016	7.24858e-07	2.21452e-05
ENSG00000136167	5061	LCP1	3936	13	3.42064	3.42067	11.6769	7.26312e-07	2.21453e-05
ENSG00000100985	2336	MMP9	4318	20	6.05139	6.05362	6.55843	7.33581e-07	2.23223e-05
ENSG00000035499	3806	DEPDC1B	55789	5	7.85933	7.89876	4.35287	7.40232e-07	2.24798e-05
ENSG00000159496	4715	RGL4	266747	22	10.3287	1.44269e+08	1.11392	7.52112e-07	2.27951e-05
ENSG00000079102	13535	RUNX1T1	862	8	-13.0828	-1.44269e+08	3.21186	7.58588e-07	2.29458e-05
ENSG00000171786	2563	NHLH1	4807	1	-8.54533	-8.54986	6.90749	7.7508e-07	2.33982e-05
ENSG00000227671	2160	NA	NA	1	8.28124	8.5121	2.1762	8.30986e-07	2.50363e-05
ENSG00000112149	2515	CD83	9308	6	4.46041	4.46055	9.0138	8.38275e-07	2.52061e-05
ENSG00000211967	571	NA	NA	14	11.3941	11.7006	4.15623	8.69363e-07	2.60894e-05
ENSG00000211650	397	NA	NA	22	12.8	13.395	4.77644	8.74948e-07	2.62055e-05
ENSG00000176438	18164	SYNE3	161176	14	7.53673	7.62805	3.65422	8.91183e-07	2.66394e-05
ENSG00000136122	3189	BORA	79866	13	8.46066	8.57292	3.65141	8.93877e-07	2.66676e-05
ENSG00000088325	3605	TPX2	22974	20	4.68647	4.68698	7.0434	9.365e-07	2.78846e-05
ENSG00000213626	4535	LBH	81606	2	4.87401	4.87484	6.35975	9.43047e-07	2.80248e-05
ENSG00000121380	5112	BCL2L14	79370	12	6.52644	6.62608	4.37832	9.44938e-07	2.80264e-05
ENSG00000145730	8846	PAM	5066	5	-5.03332	-5.03377	6.88779	9.49723e-07	2.81137e-05
ENSG00000196090	12943	PTPRT	11122	20	-8.16787	-8.17265	6.45174	9.68406e-07	2.86111e-05
ENSG00000275302	2032	CCL4	6351	17	9.5316	10.0826	2.94525	9.95388e-07	2.93514e-05
ENSG00000157119	2517	KLHL40	131377	3	-13.1665	-13.7152	4.88069	1.00243e-06	2.9502e-05
ENSG00000189334	1277	S100A14	57402	1	-6.63817	-6.64013	6.22062	1.00657e-06	2.95667e-05
ENSG00000187688	3410	TRPV2	51393	17	4.78248	4.7847	7.22072	1.01862e-06	2.98633e-05
ENSG00000123136	3840	DDX39A	10212	19	3.40056	3.40076	7.50493	1.02526e-06	3.00003e-05
ENSG00000175471	12089	MCTP1	79772	5	5.15681	5.16668	5.03078	1.02901e-06	3.00523e-05
ENSG00000278030	347	NA	NA	7	10.9418	1.44269e+08	1.50141	1.05824e-06	3.08112e-05
ENSG00000224373	495	NA	NA	14	9.2682	9.33331	4.20199	1.05904e-06	3.08112e-05
ENSG00000124145	2613	SDC4	6385	20	6.77384	6.79423	4.08331	1.07457e-06	3.11547e-05
ENSG00000197520	2603	FAM177B	400823	1	8.65572	8.82597	3.28611	1.07493e-06	3.11547e-05
ENSG00000084636	9269	COL16A1	1307	1	-11.5033	-12.4204	2.80679	1.07865e-06	3.12029e-05
ENSG00000230138	850	NA	NA	1	6.41468	6.57293	4.18219	1.08074e-06	3.12043e-05
ENSG00000203950	1265	FAM127B	26071	X	-4.83548	-4.83637	5.77755	1.18908e-06	3.42676e-05
ENSG00000128203	3357	ASPHD2	57168	22	6.10753	6.13032	4.63921	1.20856e-06	3.47633e-05
ENSG00000212747	2026	FAM127C	441518	X	-10.7812	-11.0762	3.40373	1.22725e-06	3.52343e-05
ENSG00000103021	5927	CCDC113	29070	16	-11.2601	-12.2078	2.47359	1.24815e-06	3.57671e-05
ENSG00000205413	6855	SAMD9	54809	7	4.19922	4.20059	6.29429	1.26795e-06	3.62466e-05
ENSG00000153767	3370	GTF2E1	2960	3	6.98241	7.07427	4.07949	1.26964e-06	3.62466e-05
ENSG00000198178	1551	CLEC4C	170482	12	5.75842	5.82443	6.51455	1.29018e-06	3.67256e-05
ENSG00000100979	2541	PLTP	5360	20	-4.06248	-4.06256	8.55525	1.29124e-06	3.67256e-05
ENSG00000145386	2798	CCNA2	890	4	5.45592	5.45811	5.74055	1.30159e-06	3.6951e-05
ENSG00000178175	3975	ZNF366	167465	5	4.83801	4.86257	7.21104	1.35085e-06	3.82783e-05
ENSG00000182866	3339	LCK	3932	1	4.80873	4.80919	6.9267	1.36051e-06	3.84805e-05
ENSG00000177380	6451	PPFIA3	8541	19	-10.9677	-11.3816	3.29231	1.43611e-06	4.05434e-05
ENSG00000185811	9784	IKZF1	10320	7	4.5135	4.51403	7.64531	1.44476e-06	4.07123e-05
ENSG00000163219	5452	ARHGAP25	9938	2	5.59868	5.60152	6.29067	1.45026e-06	4.0792e-05
ENSG00000241163	4878	LINC00877	285286	3	6.75498	6.97982	3.52317	1.4734e-06	4.13665e-05
ENSG00000162892	1979	IL24	11009	1	9.07149	9.28171	2.45776	1.48309e-06	4.15621e-05
ENSG00000142227	1667	EMP3	2014	19	3.66125	3.66202	6.92997	1.49722e-06	4.1881e-05
ENSG00000203879	5256	GDI1	2664	X	-2.9723	-2.9724	7.30448	1.52736e-06	4.26052e-05
ENSG00000259004	943	LOC101929422	101929422	14	8.41977	8.99593	1.63124	1.5287e-06	4.26052e-05
ENSG00000211946	415	NA	NA	14	12.8049	1.44269e+08	3.21679	1.54626e-06	4.29552e-05
ENSG00000165028	2178	NIPSNAP3B	55335	9	10.7394	1.44269e+08	2.14287	1.5469e-06	4.29552e-05
ENSG00000173200	5507	PARP15	165631	3	9.11558	9.22452	4.00603	1.59512e-06	4.42137e-05
ENSG00000139289	8069	PHLDA1	22822	12	-5.14614	-5.14708	5.86471	1.60129e-06	4.43042e-05
ENSG00000175084	2464	DES	1674	2	-8.67337	-8.68384	5.82853	1.60514e-06	4.43304e-05
ENSG00000104435	2362	STMN2	11075	8	-11.8413	-12.0618	4.69132	1.63142e-06	4.49745e-05
ENSG00000174600	5690	CMKLR1	1240	12	7.95379	8.11336	5.77426	1.70445e-06	4.69032e-05
ENSG00000142731	4482	PLK4	10733	4	8.55965	8.60476	4.55618	1.71765e-06	4.71812e-05
ENSG00000159339	2971	PADI4	23569	1	7.75159	7.97089	3.1432	1.76426e-06	4.83745e-05
ENSG00000174946	1795	GPR171	29909	3	7.31794	7.45712	4.09878	1.7747e-06	4.85732e-05
ENSG00000147378	1072	FATE1	89885	X	-11.5887	-11.9856	3.67626	1.78229e-06	4.86936e-05
ENSG00000171860	2145	C3AR1	719	12	8.37132	8.57719	3.85693	1.79747e-06	4.90205e-05
ENSG00000171657	3349	GPR82	27197	X	8.0318	8.1695	3.54258	1.80069e-06	4.90205e-05
ENSG00000196935	26641	SRGAP1	57522	12	-5.49183	-5.49362	5.33204	1.80533e-06	4.90592e-05
ENSG00000122188	3198	LAX1	54900	1	8.64857	8.71887	3.7655	1.81962e-06	4.93595e-05
ENSG00000176165	4890	FOXG1	2290	14	-12.8713	-13.849	3.91865	1.82625e-06	4.94516e-05
ENSG00000186517	5064	ARHGAP30	257106	1	4.24495	4.24582	7.56764	1.86232e-06	5.03386e-05
ENSG00000205426	1929	KRT81	3887	12	-11.8928	-12.8679	2.94674	1.8848e-06	5.08563e-05
ENSG00000165949	4147	IFI27	3429	14	-4.3945	-4.39477	7.30029	1.88909e-06	5.0882e-05
ENSG00000099954	10759	CECR2	27443	22	-10.2033	-1.44269e+08	1.25347	1.89529e-06	5.09588e-05
ENSG00000161911	1483	TREML1	340205	6	9.73695	1.44269e+08	2.89316	1.91843e-06	5.14903e-05
ENSG00000151651	4780	ADAM8	101	10	5.29505	5.29705	7.1774	1.92193e-06	5.14935e-05
ENSG00000157322	6140	CLEC18A	348174	16	-11.2817	-11.8304	3.03452	1.9463e-06	5.20549e-05
ENSG00000137265	5898	IRF4	3662	6	5.86496	5.8685	5.91031	1.97819e-06	5.28151e-05
ENSG00000249096	2767	LOC102723766	102723766	4	12.0418	1.44269e+08	2.78182	1.99499e-06	5.31705e-05
ENSG00000277856	294	NA	NA	KI270726.1	11.197	11.7973	3.07335	2.01865e-06	5.37073e-05
ENSG00000211638	414	NA	NA	22	11.2452	11.5644	3.94797	2.02677e-06	5.38296e-05
ENSG00000136425	2146	CIB2	10518	15	-3.38584	-3.38612	6.46172	2.03077e-06	5.38377e-05
ENSG00000262406	1874	MMP12	4321	11	9.80845	9.9295	5.03038	2.03414e-06	5.38377e-05
ENSG00000221838	4722	AP4M1	9179	7	6.27251	6.31108	3.46905	2.05615e-06	5.43258e-05
ENSG00000275063	351	NA	NA	KI270726.1	10.804	11.3747	2.95382	2.15797e-06	5.69175e-05
ENSG00000145779	9591	TNFAIP8	25816	5	4.13196	4.13247	7.3024	2.17593e-06	5.72919e-05
ENSG00000171428	3168	NAT1	9	8	7.00032	7.06864	3.61035	2.22801e-06	5.85444e-05
ENSG00000130702	14291	LAMA5	3911	20	-6.44199	-6.44465	5.67066	2.23118e-06	5.85444e-05
ENSG00000143367	3878	TUFT1	7286	1	-11.4097	-11.538	5.13205	2.29249e-06	6.00498e-05
ENSG00000154553	9117	PDLIM3	27295	4	-7.99458	-7.99939	6.28236	2.29832e-06	6.00993e-05
ENSG00000268355	969	NA	NA	19	8.88843	9.46312	2.75226	2.37256e-06	6.19344e-05
ENSG00000065618	6426	COL17A1	1308	10	-7.77018	-7.77351	6.57374	2.39333e-06	6.23698e-05
ENSG00000275301	65	NA	NA	14	9.70862	10.2815	1.86788	2.46806e-06	6.42074e-05
ENSG00000111679	5009	PTPN6	5777	12	3.31446	3.31462	8.29769	2.49196e-06	6.47189e-05
ENSG00000183036	1106	PCP4	5121	21	-9.59859	-9.66461	4.13674	2.49946e-06	6.48031e-05
ENSG00000214212	1565	C19orf38	255809	19	6.85287	7.01945	3.5709	2.59159e-06	6.70778e-05
ENSG00000131097	861	HIGD1B	51751	17	-10.7489	-11.3254	2.37177	2.63911e-06	6.81919e-05
ENSG00000276023	2499	DUSP14	11072	17	-3.7599	-3.76027	5.8711	2.74855e-06	7.08997e-05
ENSG00000183723	8117	CMTM4	146223	16	-12.1606	-1.44269e+08	2.31803	2.77437e-06	7.14446e-05
ENSG00000213347	5154	MXD3	83463	5	8.61997	8.81716	3.04417	2.78699e-06	7.16487e-05
ENSG00000228427	726	NA	NA	X	7.82303	8.13722	3.03427	2.81607e-06	7.22744e-05
ENSG00000130881	5095	LRP3	4037	19	-11.6793	-12.6548	2.87058	2.8761e-06	7.3691e-05
ENSG00000108679	3584	LGALS3BP	3959	17	-2.85751	-2.85754	8.35797	2.89863e-06	7.40686e-05
ENSG00000129465	3256	RIPK3	11035	14	11.1334	1.44269e+08	2.88098	2.90494e-06	7.40686e-05
ENSG00000211945	410	NA	NA	14	8.1419	8.16303	4.57848	2.91001e-06	7.40686e-05
ENSG00000137078	1327	SIT1	27240	9	4.67113	4.67271	5.83204	2.91027e-06	7.40686e-05
ENSG00000138162	18835	TACC2	10579	10	-10.7363	-10.9396	3.77681	2.9166e-06	7.41058e-05
ENSG00000117724	11690	CENPF	1063	1	4.54696	4.54793	6.04186	3.0549e-06	7.74909e-05
ENSG00000113749	2565	HRH2	3274	5	5.57934	5.61849	4.65579	3.08575e-06	7.80212e-05
ENSG00000002587	8166	HS3ST1	9957	4	5.55835	5.58126	4.28509	3.08605e-06	7.80212e-05
ENSG00000182809	4837	CRIP2	1397	14	-4.40574	-4.40611	6.45711	3.10415e-06	7.8349e-05
ENSG00000211655	393	NA	NA	22	11.5459	11.8508	4.31751	3.14356e-06	7.92126e-05
ENSG00000107186	11273	MPDZ	8777	9	-12.9161	-13.1658	5.61871	3.22633e-06	8.11641e-05
ENSG00000131196	9068	NFATC1	4772	18	4.5299	4.53164	5.49881	3.2814e-06	8.24133e-05
ENSG00000153303	5788	FRMD1	79981	6	-10.7469	-10.9212	3.91754	3.29094e-06	8.25171e-05
ENSG00000188486	1614	H2AFX	3014	11	3.85442	3.8554	5.50435	3.32684e-06	8.32803e-05
ENSG00000136492	7991	BRIP1	83990	17	9.20863	9.3456	3.52773	3.37465e-06	8.43385e-05
ENSG00000120875	7257	DUSP4	1846	8	5.15514	5.15596	6.92093	3.42921e-06	8.55619e-05
ENSG00000112303	2633	VNN2	8875	6	9.48527	9.70487	3.3592	3.50511e-06	8.73127e-05
ENSG00000101144	5418	BMP7	655	20	-12.0205	-12.9975	3.08773	3.54264e-06	8.81036e-05
ENSG00000133169	864	BEX1	55859	X	-7.26662	-7.27741	4.39638	3.56973e-06	8.86329e-05
ENSG00000057294	7043	PKP2	5318	12	-8.13401	-8.1392	6.52896	3.57594e-06	8.86426e-05
ENSG00000126759	4576	CFP	5199	X	7.35145	7.56832	3.50693	3.58579e-06	8.8693e-05
ENSG00000110324	6548	IL10RA	3587	11	4.13656	4.13699	8.63414	3.58961e-06	8.8693e-05
ENSG00000256594	3129	LOC374443	374443	12	7.44062	7.49089	3.57762	3.60576e-06	8.8948e-05
ENSG00000198286	4707	CARD11	84433	7	4.37847	4.38073	6.64541	3.66948e-06	9.03736e-05
ENSG00000147573	3081	TRIM55	84675	8	-12.3421	-12.7296	4.48288	3.70191e-06	9.09772e-05
ENSG00000145794	9007	MEGF10	84466	5	-13.1408	-14.1209	4.18037	3.70593e-06	9.09772e-05
ENSG00000181449	2513	SOX2	6657	3	-12.627	-13.6057	3.6643	3.75198e-06	9.19598e-05
ENSG00000099260	8244	PALMD	54873	1	-11.4638	-12.012	3.32103	3.80218e-06	9.30406e-05
ENSG00000175183	5873	CSRP2	1466	12	-7.97405	-7.98912	4.71777	3.96006e-06	9.67486e-05
ENSG00000172159	6486	FRMD3	257019	9	-8.96978	-8.98048	6.09656	3.99959e-06	9.75579e-05
ENSG00000121807	3733	CCR2	729230	3	6.00332	6.06034	5.98644	4.01186e-06	9.7701e-05
ENSG00000101265	5759	RASSF2	9770	20	4.11303	4.11358	8.26976	4.06285e-06	9.8785e-05
ENSG00000197093	3397	GAL3ST4	79690	7	7.18294	7.22556	3.77262	4.07912e-06	9.90227e-05
ENSG00000106100	6820	NOD1	10392	7	7.9788	8.15506	3.70266	4.09323e-06	9.92072e-05
ENSG00000043462	7244	LCP2	3937	5	5.08039	5.08222	6.33571	4.14803e-06	0.000100363
ENSG00000211951	381	NA	NA	14	12.788	1.44269e+08	3.1443	4.15411e-06	0.000100363
ENSG00000156804	7395	FBXO32	114907	8	-4.24538	-4.24579	6.1483	4.22493e-06	0.000101913
ENSG00000258929	2963	NA	NA	14	9.9184	1.44269e+08	2.74734	4.23465e-06	0.000101986
ENSG00000103653	4570	CSK	1445	15	4.05619	4.05686	6.71257	4.27473e-06	0.000102789
ENSG00000101194	5521	SLC17A9	63910	20	8.83821	9.04083	3.10207	4.33238e-06	0.000104011
ENSG00000104419	9823	NDRG1	10397	8	-3.14134	-3.14156	6.92997	4.36966e-06	0.000104741
ENSG00000074370	6893	ATP2A3	489	17	4.32322	4.32358	7.63966	4.3805e-06	0.000104836
ENSG00000163131	4228	CTSS	1520	1	3.18117	3.18133	8.84116	4.399e-06	0.000105114
ENSG00000169550	3356	MUC15	143662	11	-11.9528	-12.1631	4.91111	4.42236e-06	0.000105507
ENSG00000103260	3692	METRN	79006	16	-3.98237	-3.98276	6.04254	4.49023e-06	0.000106959
ENSG00000149564	2920	ESAM	90952	11	8.88392	8.9992	3.61855	4.50118e-06	0.000107052
ENSG00000161692	7146	DBF4B	80174	17	7.41418	7.55118	2.81206	4.55152e-06	0.000108081
ENSG00000117215	2681	PLA2G2D	26279	1	9.82134	10.0377	3.94673	4.56009e-06	0.000108116
ENSG00000112414	8473	ADGRG6	57211	6	-10.825	-10.9846	4.70908	4.752e-06	0.000112491
ENSG00000219481	12212	NBPF1	55672	1	-4.24919	-4.24992	5.55205	4.79868e-06	0.00011342
ENSG00000184368	4376	MAP7D2	256714	X	-10.955	-11.2744	3.32027	4.808e-06	0.000113464
ENSG00000133027	1720	PEMT	10400	17	-4.06049	-4.06097	5.96129	4.83433e-06	0.000113909
ENSG00000277030	65	MIR8071-2	102466889	14	11.248	1.44269e+08	1.79037	5.01879e-06	0.000118073
ENSG00000081320	6580	STK17B	9262	2	3.72364	3.72384	8.0215	5.05707e-06	0.00011879
ENSG00000237649	3345	KIFC1	3833	6	5.17442	5.17599	5.89116	5.06776e-06	0.000118809
ENSG00000101109	9075	STK4	6789	20	3.29602	3.29637	7.12538	5.07592e-06	0.000118809
ENSG00000223350	409	NA	NA	22	12.7799	1.44269e+08	3.21198	5.08552e-06	0.000118809
ENSG00000167244	6979	IGF2	3481	11	-7.50129	-7.52329	3.60359	5.08901e-06	0.000118809
ENSG00000178295	11827	GEN1	348654	2	8.80542	8.92002	3.52609	5.14426e-06	0.000119915
ENSG00000125869	2042	LAMP5	24141	20	5.46745	5.53696	6.00726	5.15753e-06	0.00012004
ENSG00000199568	116	RNU5A-1	26831	15	7.8542	1.44269e+08	0.0995602	5.20968e-06	0.000121069
ENSG00000078699	9457	CBFA2T2	9139	20	-3.59117	-3.59138	6.59126	5.23445e-06	0.000121313
ENSG00000100804	1765	PSMB5	5693	14	-3.32785	-3.32803	6.94773	5.23608e-06	0.000121313
ENSG00000100034	10083	PPM1F	9647	22	5.40229	5.41424	4.42655	5.30268e-06	0.00012267
ENSG00000120659	2733	TNFSF11	8600	13	8.92742	9.02108	3.80881	5.32488e-06	0.000122997
ENSG00000092470	4078	WDR76	79968	15	6.87644	6.89544	4.147	5.35749e-06	0.000123563
ENSG00000096696	10093	DSP	1832	6	-5.96705	-5.96762	7.38872	5.40572e-06	0.000124487
ENSG00000101493	8217	ZNF516	9658	18	-4.68926	-4.6919	5.01338	5.48879e-06	0.000126209
ENSG00000142949	10712	PTPRF	5792	1	-7.57887	-7.58465	5.70863	5.56376e-06	0.00012774
ENSG00000100767	7699	PAPLN	89932	14	-8.46966	-8.50772	4.004	5.58918e-06	0.000127843
ENSG00000003400	7598	CASP10	843	2	7.43537	7.50987	4.01272	5.5909e-06	0.000127843
ENSG00000211678	176	NA	NA	22	10.2436	10.5496	3.15731	5.5934e-06	0.000127843
ENSG00000064042	10862	LIMCH1	22998	4	-7.58499	-7.5896	6.30967	5.62849e-06	0.000128453
ENSG00000261218	1934	NA	NA	16	10.5233	1.44269e+08	1.78115	5.66388e-06	0.000129067
ENSG00000211669	386	NA	NA	22	9.817	9.90938	4.60155	5.70828e-06	0.000129885
ENSG00000152137	2860	HSPB8	26353	12	-7.24492	-7.24759	6.38174	5.73441e-06	0.000130285
ENSG00000183688	3621	RFLNB	359845	17	5.40546	5.41518	3.90231	5.75645e-06	0.000130591
ENSG00000058404	8159	CAMK2B	816	7	-11.2454	-11.6322	3.39632	5.99205e-06	0.000135734
ENSG00000104490	8042	NCALD	83988	8	-5.30547	-5.30679	6.30248	6.05419e-06	0.000136938
ENSG00000125454	3316	SLC25A19	60386	17	5.47564	5.48423	4.80911	6.11159e-06	0.000138031
ENSG00000204580	9122	DDR1	780	6	-5.21123	-5.21244	5.57159	6.1529e-06	0.000138759
ENSG00000116014	1680	KISS1R	84634	19	-11.6774	-1.44269e+08	2.05949	6.26574e-06	0.000141095
ENSG00000166173	5554	LARP6	55323	15	-8.45463	-8.47871	4.42981	6.33267e-06	0.000142183
ENSG00000135338	5964	LCA5	167691	6	-10.9969	-11.2077	3.93797	6.33273e-06	0.000142183
ENSG00000255833	5923	TIFAB	497189	5	4.81986	4.90774	5.7961	6.35414e-06	0.000142454
ENSG00000184730	3792	APOBR	55911	16	6.65282	6.96454	4.08361	6.4772e-06	0.000145
ENSG00000146670	3925	CDCA5	113130	11	4.90372	4.90576	5.18987	6.51836e-06	0.000145707
ENSG00000011478	2396	QPCTL	54814	19	9.41591	1.44269e+08	2.02696	6.63624e-06	0.000148125
ENSG00000109101	3637	FOXN1	8456	17	-7.80813	-7.8135	5.92852	6.6593e-06	0.000148422
ENSG00000211965	468	NA	NA	14	10.7739	10.9369	4.38746	6.68955e-06	0.000148729
ENSG00000162992	3312	NEUROD1	4760	2	-8.90744	-8.91462	6.60906	6.69254e-06	0.000148729
ENSG00000102038	4363	SMARCA1	6594	X	-10.7668	-10.9136	4.29016	6.77799e-06	0.000150408
ENSG00000211642	365	NA	NA	22	12.6812	1.44269e+08	3.0802	6.83628e-06	0.000151481
ENSG00000211942	430	NA	NA	14	12.5644	1.44269e+08	3.0948	6.9305e-06	0.000153156
ENSG00000231475	428	NA	NA	14	9.98189	10.2061	3.14443	6.93198e-06	0.000153156
ENSG00000117586	3942	TNFSF4	7292	1	9.24088	9.47197	2.87148	6.95626e-06	0.000153471
ENSG00000109861	11421	CTSC	1075	11	3.37595	3.37626	8.62289	6.97909e-06	0.000153628
ENSG00000126787	3667	DLGAP5	9787	14	5.22951	5.23162	5.73769	6.98354e-06	0.000153628
ENSG00000186960	2772	LINC01551	387978	14	-9.70265	-9.80908	3.60491	7.07556e-06	0.000155428
ENSG00000076641	11023	PAG1	55824	8	4.68669	4.68797	6.79602	7.08874e-06	0.000155493
ENSG00000182534	9257	MXRA7	439921	17	-3.73694	-3.73769	5.3556	7.29557e-06	0.0001598
ENSG00000246263	2355	UBR5-AS1	101927221	8	9.54316	1.44269e+08	1.77792	7.53556e-06	0.00016482
ENSG00000185507	2628	IRF7	3665	11	3.47255	3.47279	9.54051	7.60709e-06	0.000166146
ENSG00000211968	414	NA	NA	14	12.4405	1.44269e+08	2.87415	7.72707e-06	0.000168525
ENSG00000151468	3683	CCDC3	83643	10	-7.53019	-7.53416	6.09474	7.73847e-06	0.000168533
ENSG00000261371	7759	PECAM1	5175	17	4.27267	4.27403	7.46065	7.77943e-06	0.000169183
ENSG00000125430	5367	HS3ST3B1	9953	17	6.08933	6.18427	3.93375	7.79306e-06	0.000169238
ENSG00000127955	4547	GNAI1	2770	7	-5.15432	-5.15563	5.86197	8.00243e-06	0.000173538
ENSG00000221866	16372	PLXNA4	91584	7	-7.88008	-7.93178	4.17984	8.01819e-06	0.000173632
ENSG00000115041	7870	KCNIP3	30818	2	-8.01646	-8.02205	6.08828	8.06778e-06	0.000174459
ENSG00000101871	9295	MID1	4281	X	-10.9429	-11.1605	3.85608	8.2574e-06	0.000178306
ENSG00000231721	4515	LINC-PINT	378805	7	6.00585	6.02838	3.61814	8.27063e-06	0.000178339
ENSG00000270164	1722	LINC01480	101927931	19	10.0998	1.44269e+08	0.948167	8.30493e-06	0.000178776
ENSG00000150782	2628	IL18	3606	11	5.8749	5.90845	3.81262	8.31434e-06	0.000178776
ENSG00000124191	3223	TOX2	84969	20	5.39261	5.39512	5.3505	8.48086e-06	0.0001821
ENSG00000160117	3569	ANKLE1	126549	19	9.7742	1.44269e+08	3.05252	8.54717e-06	0.000183265
ENSG00000100292	2405	HMOX1	3162	22	4.74261	4.74534	6.68418	8.57895e-06	0.000183688
ENSG00000139370	5496	SLC15A4	121260	12	3.4085	3.40889	8.70881	8.74812e-06	0.000187048
ENSG00000135636	8386	DYSF	8291	2	-5.91853	-5.92011	6.53691	8.79109e-06	0.000187703
ENSG00000074660	4961	SCARF1	8578	17	6.01547	6.08932	5.61892	8.82046e-06	0.000188067
ENSG00000197943	13416	PLCG2	5336	16	4.43744	4.43793	7.666	8.90483e-06	0.000189601
ENSG00000129757	2586	CDKN1C	1028	11	-5.29667	-5.30427	3.06099	8.91951e-06	0.000189648
ENSG00000254285	1449	NA	NA	8	-7.56862	-7.62297	2.42495	8.95949e-06	0.000190233
ENSG00000119714	3278	GPR68	8111	14	10.2352	1.44269e+08	2.27965	9.1623e-06	0.000194269
ENSG00000179840	1823	PIK3CD-AS1	644997	1	9.97235	1.44269e+08	2.72444	9.59465e-06	0.000203153
ENSG00000137274	5780	BPHL	670	6	-4.16457	-4.16532	5.39281	9.64284e-06	0.00020389
ENSG00000138801	3478	PAPSS1	9061	4	-2.61163	-2.61169	7.4578	9.69076e-06	0.00020462
ENSG00000129450	2539	SIGLEC9	27180	19	6.95441	7.16761	3.20681	9.77649e-06	0.000206145
ENSG00000184922	7576	FMNL1	752	17	3.90903	3.91128	5.10281	9.81244e-06	0.000206617
ENSG00000185305	3797	ARL15	54622	5	-3.86512	-3.86591	5.12871	9.82667e-06	0.000206631
ENSG00000143498	2895	TAF1A	9015	1	8.97052	9.51024	2.9414	9.89923e-06	0.000207753
ENSG00000129354	2214	AP1M2	10053	19	-11.4629	-12.0108	3.23366	9.90729e-06	0.000207753
ENSG00000155926	7637	SLA	6503	8	4.84644	4.84938	5.54164	9.95086e-06	0.00020838
ENSG00000183778	14319	B3GALT5	10317	21	-10.9522	-11.1888	3.76298	1.00002e-05	0.000209119
ENSG00000172167	8326	MTBP	27085	8	7.71948	7.79848	3.01219	1.00136e-05	0.000209119
ENSG00000152495	13910	CAMK4	814	5	4.90391	4.90524	5.65691	1.01089e-05	0.000210821
ENSG00000072832	5823	CRMP1	1400	4	-7.94677	-7.95248	5.98651	1.02216e-05	0.000212881
ENSG00000244575	382	NA	NA	2	11.5642	11.8832	4.29878	1.02476e-05	0.000213131
ENSG00000128604	4375	IRF5	3663	7	3.70778	3.70833	7.00684	1.0289e-05	0.000213541
ENSG00000211904	52	NA	NA	14	10.2401	1.44269e+08	0.756198	1.03037e-05	0.000213541
ENSG00000132185	3275	FCRLA	84824	1	6.66477	6.66752	6.2764	1.03094e-05	0.000213541
ENSG00000235568	5817	NFAM1	150372	22	7.93411	8.15497	3.72551	1.04243e-05	0.000215629
ENSG00000146648	12961	EGFR	1956	7	-10.6835	-10.9388	3.52136	1.07361e-05	0.000221777
ENSG00000054967	6322	RELT	84957	11	5.05662	5.06149	5.33209	1.08158e-05	0.000223121
ENSG00000211895	1112	NA	NA	14	6.11399	6.11417	9.47385	1.08561e-05	0.000223651
ENSG00000234636	900	NA	NA	X	7.01324	7.59881	0.292928	1.09014e-05	0.000224281
ENSG00000257221	859	MIR4496	100616240	12	8.0307	8.61977	1.04815	1.12245e-05	0.000230617
ENSG00000184445	11325	KNTC1	9735	12	7.80325	7.85655	3.76007	1.14018e-05	0.000233945
ENSG00000073008	3519	PVR	5817	19	-5.13388	-5.13589	5.3143	1.18673e-05	0.000243168
ENSG00000134955	6371	SLC37A2	219855	11	8.24708	8.34112	3.66245	1.20174e-05	0.000245914
ENSG00000137941	10543	TTLL7	79739	1	-12.0593	-1.44269e+08	2.67999	1.20341e-05	0.000245925
ENSG00000108839	2616	ALOX12	239	17	9.23007	1.44269e+08	0.465274	1.21542e-05	0.000248046
ENSG00000105851	5930	PIK3CG	5294	7	4.50822	4.50973	6.97707	1.22028e-05	0.000248706
ENSG00000089012	2242	SIRPG	55423	20	7.12057	7.13843	4.02221	1.24977e-05	0.000254376
ENSG00000165168	4423	CYBB	1536	X	4.29477	4.29567	8.04232	1.25802e-05	0.000255714
ENSG00000160856	6538	FCRL3	115352	1	9.62699	9.67177	5.28728	1.26624e-05	0.000257042
ENSG00000196684	3398	HSH2D	84941	19	4.32637	4.32711	6.80111	1.30045e-05	0.000263635
ENSG00000065361	8658	ERBB3	2065	12	-10.145	-10.4335	2.86627	1.3063e-05	0.000264201
ENSG00000122862	1220	SRGN	5552	10	3.60378	3.60398	9.11549	1.30671e-05	0.000264201
ENSG00000144655	3214	CSRNP1	64651	3	3.60002	3.60015	8.19223	1.32772e-05	0.000267735
ENSG00000002586	3284	CD99	4267	X	3.03939	3.03947	8.63271	1.32891e-05	0.000267735
ENSG00000117399	2038	CDC20	991	1	3.98287	3.98342	6.33051	1.32945e-05	0.000267735
ENSG00000137285	2194	TUBB2B	347733	6	-6.07518	-6.07778	5.30965	1.3532e-05	0.000272158
ENSG00000273188	679	NA	NA	22	7.85809	8.43215	2.03713	1.36415e-05	0.000273963
ENSG00000198944	3211	SOWAHA	134548	5	-8.61856	-8.62942	5.72481	1.36577e-05	0.000273963
ENSG00000266094	6654	RASSF5	83593	1	2.92854	2.92866	8.38162	1.36817e-05	0.000274083
ENSG00000241657	408	NA	NA	7	9.5496	1.44269e+08	0.373869	1.37245e-05	0.000274579
ENSG00000277734	1968	NA	NA	14	4.20495	4.20527	6.99301	1.38221e-05	0.00027617
ENSG00000026297	7643	RNASET2	8635	6	3.37784	3.37846	7.46234	1.40096e-05	0.00027955
ENSG00000137760	4506	ALKBH8	91801	11	7.71349	7.80444	3.61614	1.40614e-05	0.000280218
ENSG00000108387	8012	2004-09-01	5414	17	-7.79196	-7.79709	5.99588	1.41436e-05	0.000281487
ENSG00000081177	6263	EXD2	55218	14	-4.85204	-4.85296	5.98601	1.43863e-05	0.000285754
ENSG00000100453	1411	GZMB	3002	14	4.00408	4.00775	9.39641	1.43955e-05	0.000285754
ENSG00000092445	10945	TYRO3	7301	15	-10.8896	-11.8362	2.2456	1.44547e-05	0.000286556
ENSG00000115956	3314	PLEK	5341	2	3.29472	3.2949	9.68286	1.45062e-05	0.000287204
ENSG00000215866	1823	LINC01356	100996702	1	-9.54646	-1.44269e+08	2.51748	1.46081e-05	0.000288585
ENSG00000227335	55	NA	NA	14	9.03099	1.44269e+08	0.0626528	1.46138e-05	0.000288585
ENSG00000167646	3302	DNAAF3	352909	19	-8.85212	-8.984	2.4848	1.47412e-05	0.000290723
ENSG00000015475	4446	BID	637	22	3.79267	3.79317	7.98707	1.47873e-05	0.000291257
ENSG00000178999	2241	AURKB	9212	17	5.32113	5.32342	5.7678	1.48798e-05	0.0002927
ENSG00000169679	6032	BUB1	699	2	4.94324	4.9446	6.21451	1.49434e-05	0.000293572
ENSG00000089639	3740	GMIP	51291	19	3.96843	3.9692	6.7357	1.49789e-05	0.00029389
ENSG00000091482	1040	SMPX	23676	X	-12.8975	-1.44269e+08	2.96997	1.51395e-05	0.00029666
ENSG00000211972	427	NA	NA	14	11.3736	1.44269e+08	1.77032	1.52998e-05	0.000299417
ENSG00000184363	3787	PKP3	11187	11	-7.93057	-7.93495	6.38727	1.54004e-05	0.000300999
ENSG00000119686	4913	FLVCR2	55640	14	9.98516	1.44269e+08	2.93368	1.55897e-05	0.000304309
ENSG00000115568	6994	ZNF142	7701	2	6.22902	6.24803	4.21304	1.58014e-05	0.000308046
ENSG00000188763	2338	FZD9	8326	7	-12.5449	-13.538	3.62469	1.59852e-05	0.000311231
ENSG00000235162	2693	C12orf75	387882	12	3.53252	3.53312	7.5515	1.62255e-05	0.000315508
ENSG00000174004	2910	NRROS	375387	3	7.4241	7.63681	1.33092	1.64867e-05	0.000320177
ENSG00000211685	441	NA	NA	22	10.5768	10.734	4.18857	1.66443e-05	0.000322827
ENSG00000154146	1309	NRGN	4900	11	7.95629	1.44269e+08	0.00691349	1.67316e-05	0.000324108
ENSG00000150637	13638	CD226	10666	18	5.61858	5.66242	5.01119	1.70956e-05	0.000330738
ENSG00000173947	4261	PIFO	128344	1	-12.598	-13.1701	4.25949	1.73601e-05	0.000335156
ENSG00000170638	3153	TRABD	80305	22	3.67677	3.6775	6.73131	1.73679e-05	0.000335156
ENSG00000121797	3061	CCRL2	9034	3	6.98104	7.09963	2.1756	1.74707e-05	0.000336714
ENSG00000105374	935	NKG7	4818	19	6.74761	6.96065	3.24814	1.76979e-05	0.000340663
ENSG00000105971	6926	CAV2	858	7	-7.62092	-7.63306	4.62642	1.77655e-05	0.000341531
ENSG00000211654	374	NA	NA	22	13.5039	1.44269e+08	3.88576	1.78318e-05	0.000342207
ENSG00000196209	5034	SIRPB2	284759	20	9.84619	10.4399	3.46657	1.78669e-05	0.000342207
ENSG00000258181	510	NA	NA	12	8.89096	1.44269e+08	0.657719	1.78679e-05	0.000342207
ENSG00000105270	3772	CLIP3	25999	19	-4.85156	-4.85203	6.49946	1.80204e-05	0.000344694
ENSG00000238142	508	LOC105376805	105376805	1	7.17065	1.44269e+08	-0.440751	1.8085e-05	0.000345495
ENSG00000116791	4085	CRYZ	1429	1	-3.09233	-3.09244	7.21685	1.81666e-05	0.000346621
ENSG00000186871	4364	ERCC6L	54821	X	9.3578	9.93741	2.1956	1.82027e-05	0.000346876
ENSG00000153933	10933	DGKE	8526	17	6.55101	6.60312	3.09398	1.82647e-05	0.000347622
ENSG00000167286	929	CD3D	915	11	4.99488	4.9961	5.72928	1.84375e-05	0.000350474
ENSG00000033627	10955	ATP6V0A1	535	17	-3.31863	-3.31877	6.97173	1.85706e-05	0.000352564
ENSG00000064655	3618	EYA2	2139	20	-8.97945	-9.15304	2.27722	1.89324e-05	0.000358986
ENSG00000126217	23148	MCF2L	23263	13	-9.0245	-9.0476	5.09796	1.90136e-05	0.000359663
ENSG00000221869	2178	CEBPD	1052	8	-3.15374	-3.154	6.74555	1.90153e-05	0.000359663
ENSG00000102096	2761	PIM2	11040	X	3.70486	3.70513	7.70066	1.93338e-05	0.000365234
ENSG00000211950	411	NA	NA	14	8.17559	8.20558	4.28088	1.96251e-05	0.000370278
ENSG00000188610	3033	FAM72B	653820	1	6.99168	7.04842	3.05687	1.98287e-05	0.000373656
ENSG00000081041	1500	CXCL2	2920	4	9.7622	10.3559	2.61712	2.02011e-05	0.000380204
ENSG00000104290	13787	FZD3	7976	8	-5.38155	-5.38313	5.93859	2.04047e-05	0.000383563
ENSG00000155629	5691	PIK3AP1	118788	10	4.29695	4.29759	8.13298	2.05964e-05	0.000386689
ENSG00000138435	2807	CHRNA1	1134	2	-7.90597	-7.91152	6.01855	2.06723e-05	0.000387637
ENSG00000251546	376	NA	NA	2	9.8795	10.4481	1.90755	2.09591e-05	0.000392532
ENSG00000159753	7699	CARMIL2	146206	16	4.69145	4.69341	5.56854	2.11456e-05	0.00039554
ENSG00000177192	5732	PUS1	80324	12	5.19331	5.20392	3.94446	2.12332e-05	0.00039669
ENSG00000211644	400	NA	NA	22	8.0634	8.08239	4.67459	2.15312e-05	0.000401757
ENSG00000204475	1212	NCR3	259197	6	10.2388	10.8066	2.36909	2.1557e-05	0.000401757
ENSG00000276070	1397	CCL4L2	9560	17	8.64095	9.17785	2.8808	2.16813e-05	0.000403578
ENSG00000132704	5058	FCRL2	79368	1	9.27606	9.40676	3.27615	2.22642e-05	0.000413924
ENSG00000009790	7750	TRAF3IP3	80342	1	5.15911	5.16097	5.94821	2.24255e-05	0.000415938
ENSG00000132744	1300	ACY3	91703	11	8.78232	8.90156	3.2683	2.24271e-05	0.000415938
ENSG00000211632	478	NA	NA	2	11.0916	1.44269e+08	1.51943	2.24612e-05	0.000416063
ENSG00000189362	6521	NEMP2	100131211	2	6.65044	6.68536	3.86264	2.25137e-05	0.00041653
ENSG00000242265	6689	PEG10	23089	7	-6.59179	-6.59271	7.26813	2.2765e-05	0.00042067
ENSG00000170909	2084	OSCAR	126014	19	8.86423	1.44269e+08	2.72836	2.33572e-05	0.000431089
ENSG00000152154	2470	TMEM178A	130733	2	-12.8705	-13.8169	3.98354	2.35975e-05	0.000434998
ENSG00000163687	3148	DNASE1L3	1776	3	3.17497	3.17698	9.08222	2.37306e-05	0.000436924
ENSG00000273314	2198	NA	NA	7	8.83445	1.44269e+08	1.05034	2.41596e-05	0.000444286
ENSG00000163673	5406	DCLK3	85443	3	-12.3809	-12.5875	5.33552	2.44389e-05	0.00044888
ENSG00000151702	8172	FLI1	2313	11	3.82539	3.82615	6.54728	2.46144e-05	0.000451561
ENSG00000116824	1679	CD2	914	1	4.80929	4.81097	5.84797	2.50758e-05	0.000459472
ENSG00000138778	9444	CENPE	1062	4	5.09978	5.10331	5.01864	2.54336e-05	0.000465468
ENSG00000155465	5131	SLC7A7	9056	14	5.90399	5.90952	5.16328	2.56805e-05	0.000469424
ENSG00000239998	5349	LILRA2	11027	19	6.62137	6.92967	3.38691	2.57232e-05	0.00046964
ENSG00000157514	4766	TSC22D3	1831	X	3.57458	3.57464	8.91581	2.58102e-05	0.000470666
ENSG00000227199	1889	ST7-AS1	93653	7	-12.8044	-1.44269e+08	2.89677	2.6e-05	0.00047356
ENSG00000196549	9620	MME	4311	3	7.47806	7.52218	4.00074	2.61757e-05	0.000475758
ENSG00000184992	6648	BRI3BP	140707	12	3.66174	3.66355	5.49682	2.61831e-05	0.000475758
ENSG00000280721	1475	NA	NA	2	7.27701	7.86819	0.789122	2.6309e-05	0.000477477
ENSG00000139266	4005	MARCH9	92979	12	5.92446	5.97574	3.11554	2.64437e-05	0.000479351
ENSG00000255987	421	NA	NA	17	8.84402	1.44269e+08	0.572293	2.65011e-05	0.000479822
ENSG00000188643	1701	S100A16	140576	1	-6.14708	-6.15024	5.089	2.66761e-05	0.000482417
ENSG00000109846	3034	CRYAB	1410	11	-6.95367	-6.96087	4.7094	2.68299e-05	0.000484623
ENSG00000196605	3912	ZNF846	162993	19	6.05541	6.1293	2.96708	2.6994e-05	0.000487011
ENSG00000120471	3445	TP53AIP1	63970	11	-7.81927	-7.82723	5.38281	2.7118e-05	0.000488668
ENSG00000135045	2327	C9orf40	55071	9	5.97573	5.99106	3.92464	2.71781e-05	0.000489173
ENSG00000223534	552	HLA-DQB1-AS1	106480429	6	8.88383	1.44269e+08	0.761087	2.72114e-05	0.000489195
ENSG00000100711	8390	ZFYVE21	79038	14	-3.92124	-3.92173	5.81611	2.73958e-05	0.000491271
ENSG00000152377	6174	SPOCK1	6695	5	-9.02992	-9.03513	7.19659	2.74046e-05	0.000491271
ENSG00000115461	6442	IGFBP5	3488	2	-5.68161	-5.68728	4.3068	2.7434e-05	0.000491271
ENSG00000239855	380	NA	NA	2	11.1968	11.7617	3.36696	2.74557e-05	0.000491271
ENSG00000169855	10875	ROBO1	6091	3	-4.88201	-4.88285	6.27576	2.78112e-05	0.000497048
ENSG00000105357	9905	MYH14	79784	19	-8.87021	-8.97477	2.88336	2.79178e-05	0.00049829
ENSG00000178904	10781	DPY19L3	147991	19	8.21006	8.32724	2.83405	2.79461e-05	0.00049829
ENSG00000159110	4614	IFNAR2	3455	21	4.13053	4.1336	5.68275	2.82859e-05	0.00050376
ENSG00000051341	9400	POLQ	10721	3	8.45551	8.5567	2.94194	2.84155e-05	0.000505442
ENSG00000163492	15446	CCDC141	285025	2	8.34526	8.43539	3.05863	2.84466e-05	0.000505442
ENSG00000003137	5015	CYP26B1	56603	2	-7.96427	-7.98358	4.25115	2.86915e-05	0.000509199
ENSG00000143850	7820	PLEKHA6	22874	1	-10.6646	-1.44269e+08	1.87835	2.88353e-05	0.000511157
ENSG00000274576	358	NA	NA	14	12.0418	1.44269e+08	2.42153	2.89545e-05	0.000512672
ENSG00000159618	5852	ADGRG5	221188	16	5.19071	5.19302	6.57079	2.90289e-05	0.000513393
ENSG00000153956	9010	CACNA2D1	781	7	-12.2885	-12.8342	4.10643	2.92895e-05	0.000517403
ENSG00000183091	30567	NEB	4703	2	-7.13425	-7.1394	5.39441	2.93665e-05	0.000518162
ENSG00000175318	4987	GRAMD2	196996	15	-10.0013	-10.9478	3.25584	2.9436e-05	0.000518789
ENSG00000077274	3568	CAPN6	827	X	-11.465	-11.6077	4.95082	3.00359e-05	0.000528749
ENSG00000184956	8428	MUC6	4588	11	-11.3991	-11.9405	3.21644	3.03238e-05	0.000533201
ENSG00000158113	2775	LRRC43	254050	12	-13.2	-14.1453	4.32525	3.04716e-05	0.000535183
ENSG00000138795	5361	LEF1	51176	4	3.89606	3.8962	7.76243	3.06781e-05	0.00053819
ENSG00000100167	5427	2003-09-01	55964	22	-5.59663	-5.59883	5.47974	3.1456e-05	0.000551203
ENSG00000197467	5761	COL13A1	1305	10	-11.6192	-12.5651	2.81628	3.20524e-05	0.00056101
ENSG00000159423	3689	ALDH4A1	8659	1	-5.04739	-5.04883	5.30909	3.21509e-05	0.000562088
ENSG00000134109	6758	EDEM1	9695	3	3.41983	3.42016	7.51795	3.26712e-05	0.000569949
ENSG00000049449	7225	RCN1	5954	11	-2.93108	-2.93122	6.70513	3.26754e-05	0.000569949
ENSG00000071909	8236	MYO3B	140469	2	-10.3628	-10.9438	2.3283	3.2745e-05	0.000570511
ENSG00000167972	7804	ABCA3	21	16	-6.23121	-6.23265	6.37021	3.30545e-05	0.000575246
ENSG00000144460	4828	NYAP2	57624	2	-10.0795	-11.0024	1.37428	3.32517e-05	0.000578018
ENSG00000197712	4871	FAM114A1	92689	4	-4.8594	-4.86105	4.87924	3.35025e-05	0.000581715
ENSG00000105974	4082	CAV1	857	7	-5.46883	-5.47004	5.96409	3.38706e-05	0.000587437
ENSG00000175691	2437	ZNF77	58492	19	9.70511	1.44269e+08	1.21389	3.41903e-05	0.000592308
ENSG00000211941	473	NA	NA	14	9.21444	9.32308	3.33117	3.42309e-05	0.000592337
ENSG00000103034	9647	NDRG4	65009	16	-9.73998	-9.77613	5.14048	3.47276e-05	0.000600171
ENSG00000204950	2219	LRRC10B	390205	11	-11.9799	-12.9633	3.02638	3.47623e-05	0.000600171
ENSG00000264230	7179	LINC00842	643650	10	-10.0594	-10.5937	1.86974	3.50178e-05	0.000603899
ENSG00000095970	1095	TREM2	54209	6	8.85653	9.44892	2.62099	3.51741e-05	0.000605684
ENSG00000187764	14160	SEMA4D	10507	9	4.42638	4.42746	5.96046	3.52008e-05	0.000605684
ENSG00000211652	385	NA	NA	22	10.1292	10.2863	3.93876	3.57116e-05	0.00061378
ENSG00000100365	1759	NCF4	4689	22	4.69832	4.70035	6.15287	3.58074e-05	0.000614734
ENSG00000148541	6753	FAM13C	220965	10	-10.2118	-10.7807	1.90895	3.62778e-05	0.00062211
ENSG00000121552	1373	CSTA	1475	3	-4.09684	-4.09816	4.6752	3.6355e-05	0.000622733
ENSG00000180011	8157	ZADH2	284273	18	-3.45749	-3.45773	6.28575	3.67742e-05	0.000629206
ENSG00000241294	390	NA	NA	2	10.7206	11.317	2.61146	3.70654e-05	0.000633097
ENSG00000107447	1972	DNTT	1791	10	4.58064	4.58106	6.8286	3.70847e-05	0.000633097
ENSG00000229442	1586	NA	NA	18	-11.1791	-12.16	2.28615	3.75933e-05	0.000641062
ENSG00000172183	7363	ISG20	3669	15	3.36748	3.36794	7.05531	3.79253e-05	0.000646001
ENSG00000253535	1341	NA	NA	8	10.2844	1.44269e+08	1.67423	3.82907e-05	0.000651498
ENSG00000111490	8648	TBC1D30	23329	12	-11.3202	-12.2661	2.49562	3.86069e-05	0.000656084
ENSG00000161800	4487	RACGAP1	29127	12	4.75781	4.75909	6.03311	3.86464e-05	0.000656084
ENSG00000176771	9552	NCKAP5	344148	2	-8.09476	-8.23519	2.85698	3.90661e-05	0.000662473
ENSG00000253364	930	NA	NA	14	10.6808	1.44269e+08	1.13181	3.96054e-05	0.000670871
ENSG00000269220	2160	LINC00528	200298	22	8.33461	8.86989	3.16918	4.0013e-05	0.000677023
ENSG00000173762	2735	CD7	924	17	4.7785	4.78265	4.45762	4.05067e-05	0.000684616
ENSG00000182481	3140	KPNA2	3838	17	2.78696	2.78704	8.26287	4.05815e-05	0.000685121
ENSG00000254415	2082	SIGLEC14	100049587	19	9.80869	10.309	3.88099	4.09325e-05	0.000690283
ENSG00000215022	3115	NA	NA	6	10.4228	1.44269e+08	1.32835	4.10786e-05	0.000691981
ENSG00000247982	3669	LINC00926	283663	15	10.5447	11.1233	2.51319	4.11523e-05	0.000692458
ENSG00000173838	4920	MARCH10	162333	17	-10.018	-1.44269e+08	0.756185	4.12345e-05	0.000692921
ENSG00000224520	1447	NA	NA	1	-7.06333	-7.44315	-0.624567	4.12707e-05	0.000692921
ENSG00000211934	417	NA	NA	14	9.13596	9.70492	1.23872	4.14317e-05	0.000694858
ENSG00000177494	2311	ZBED2	79413	3	-5.06077	-5.0612	6.84128	4.21567e-05	0.000705467
ENSG00000114013	3433	CD86	942	3	4.40394	4.40588	6.88875	4.21568e-05	0.000705467
ENSG00000015171	5300	ZMYND11	10771	10	-3.60671	-3.60684	7.28359	4.24788e-05	0.000710076
ENSG00000101017	2527	CD40	958	20	4.08824	4.08867	7.43845	4.27266e-05	0.000713436
ENSG00000105281	3332	SLC1A5	6510	19	3.31903	3.31987	7.3712	4.31258e-05	0.00071888
ENSG00000175097	3502	RAG2	5897	11	6.53599	6.55669	3.40167	4.31469e-05	0.00071888
ENSG00000112276	5808	BVES	11149	6	-11.2716	-11.8612	3.35025	4.33158e-05	0.000720906
ENSG00000124334	2504	IL9R	3581	X	7.8879	8.21987	0.699898	4.34783e-05	0.00072263
ENSG00000141956	13004	PRDM15	63977	21	8.97876	9.20653	3.04443	4.35142e-05	0.00072263
ENSG00000232810	1676	TNF	7124	6	4.77499	4.77907	5.48216	4.36048e-05	0.000723347
ENSG00000102760	1032	RGCC	28984	13	3.68283	3.68425	8.12607	4.38951e-05	0.000726782
ENSG00000116852	12150	KIF21B	23046	1	8.32843	8.44621	2.65873	4.39072e-05	0.000726782
ENSG00000266088	1198	NA	NA	17	11.6727	1.44269e+08	2.22354	4.40116e-05	0.000727719
ENSG00000044115	8830	CTNNA1	1495	5	-3.5157	-3.51589	7.206	4.45776e-05	0.000736045
ENSG00000129116	10114	PALLD	23022	4	-5.44038	-5.44078	7.29817	4.46117e-05	0.000736045
ENSG00000182013	3696	PNMAL1	55228	19	-6.63673	-6.63889	6.08082	4.49149e-05	0.000740246
ENSG00000230989	9525	HSBP1	3281	16	-2.50303	-2.50309	7.62534	4.52715e-05	0.000745318
ENSG00000198478	4653	SH3BGRL2	83699	6	-6.41087	-6.41317	5.74538	4.55476e-05	0.0007484
ENSG00000233382	3222	NKAPP1	158801	X	7.11575	7.69456	1.25599	4.55569e-05	0.0007484
ENSG00000211973	412	NA	NA	14	7.36288	7.37549	4.65568	4.56514e-05	0.000749144
ENSG00000121933	4486	TMIGD3	57413	1	6.66885	6.80681	3.81124	4.6332e-05	0.000759496
ENSG00000247626	3019	2002-03-01	92935	2	9.29127	9.61002	3.16132	4.67373e-05	0.000764978
ENSG00000261115	10656	TMEM178B	100507421	7	-11.6092	-12.5549	2.92052	4.67668e-05	0.000764978
ENSG00000073969	5005	NSF	4905	17	-3.28766	-3.28792	6.40383	4.68392e-05	0.000765342
ENSG00000008441	6302	NFIX	4784	19	-6.66292	-6.66824	4.86486	4.76015e-05	0.000776814
ENSG00000134057	2558	CCNB1	891	5	3.98047	3.98098	6.56937	4.76432e-05	0.000776814
ENSG00000147862	10514	NFIB	4781	9	-7.98813	-8.01082	4.0541	4.77877e-05	0.000778004
ENSG00000204673	5737	AKT1S1	84335	19	-3.72361	-3.72429	5.08633	4.78183e-05	0.000778004
ENSG00000103047	6839	TANGO6	79613	16	7.09943	7.14927	4.18933	4.79042e-05	0.000778571
ENSG00000152192	4547	POU4F1	5457	13	-8.69988	-8.74729	3.71768	4.79561e-05	0.000778584
ENSG00000117114	7754	ADGRL2	23266	1	-10.8572	-11.1637	3.41284	4.83981e-05	0.000784925
ENSG00000175793	1320	SFN	2810	1	-5.45294	-5.45636	4.38182	4.93484e-05	0.000798532
ENSG00000185551	6459	NR2F2	7026	15	-7.70573	-7.71941	4.48227	4.9367e-05	0.000798532
ENSG00000107957	11756	SH3PXD2A	9644	10	-5.06595	-5.06686	5.83219	4.93942e-05	0.000798532
ENSG00000244620	485	NA	NA	14	8.3839	1.44269e+08	-0.203309	4.94475e-05	0.000798546
ENSG00000147465	3767	STAR	6770	8	-11.8739	-1.44269e+08	2.01862	4.95243e-05	0.00079894
ENSG00000261183	1239	LOC102724362	102724362	15	-6.75215	-6.78156	2.55285	4.99258e-05	0.000804098
ENSG00000239571	395	NA	NA	2	10.1398	1.44269e+08	0.648279	4.99495e-05	0.000804098
ENSG00000144642	10350	RBMS3	27303	3	-5.80691	-5.80855	5.96751	5.00563e-05	0.000804832
ENSG00000173826	4211	KCNH6	81033	17	-9.64617	-9.7209	4.03643	5.01007e-05	0.000804832
ENSG00000272269	1088	LOC105374952	105374952	6	9.34453	1.44269e+08	0.666155	5.09335e-05	0.000816651
ENSG00000167680	4412	SEMA6B	10501	19	-7.00247	-7.02077	3.40636	5.09436e-05	0.000816651
ENSG00000123329	5127	ARHGAP9	64333	12	4.22906	4.22991	6.50337	5.15018e-05	0.000824733
ENSG00000262202	637	NA	NA	17	5.91369	6.03388	2.6786	5.27702e-05	0.000844157
ENSG00000161642	3179	ZNF385A	25946	12	-3.23082	-3.23153	5.54825	5.33921e-05	0.00085321
ENSG00000073282	7454	TP63	8626	3	-5.32165	-5.32242	6.2843	5.35289e-05	0.000854501
ENSG00000089199	4535	CHGB	1114	20	-7.80671	-7.80985	6.72282	5.38602e-05	0.00085889
ENSG00000177105	1782	RHOG	391	11	3.40069	3.40105	7.53221	5.48266e-05	0.000873387
ENSG00000280153	2378	NA	NA	16	5.45021	5.51167	2.74714	5.59651e-05	0.000890478
ENSG00000170500	13933	LONRF2	164832	2	-9.51005	-9.72892	2.6684	5.6066e-05	0.000890478
ENSG00000235831	2717	BHLHE40-AS1	100507582	3	8.42066	1.44269e+08	1.21408	5.60747e-05	0.000890478
ENSG00000244625	2847	NA	NA	22	10.3618	1.44269e+08	1.66863	5.61904e-05	0.000890636
ENSG00000171848	4955	RRM2	6241	2	3.47038	3.47056	7.3477	5.62418e-05	0.000890636
ENSG00000163599	2120	CTLA4	1493	2	8.94917	9.27348	2.11777	5.62599e-05	0.000890636
ENSG00000077327	3887	SPAG6	9576	10	-8.85972	-8.87055	5.97264	5.64377e-05	0.000892524
ENSG00000100320	10014	RBFOX2	23543	22	-6.63881	-6.6413	5.87643	5.66467e-05	0.000894901
ENSG00000161281	1006	COX7A1	1346	19	-7.36001	-7.38376	3.37125	5.73857e-05	0.000905637
ENSG00000143891	2790	GALM	130589	2	6.24102	6.26489	3.64625	5.77272e-05	0.000910085
ENSG00000132846	6514	ZBED3	84327	5	-3.20668	-3.20742	5.28807	5.8035e-05	0.000913992
ENSG00000280670	2757	CCDC163	126661	1	9.44181	10.0437	2.29303	5.84621e-05	0.000919767
ENSG00000174469	10864	CNTNAP2	26047	7	-9.58953	-9.61595	5.5255	5.90987e-05	0.000928825
ENSG00000071282	9955	LMCD1	29995	3	9.5248	9.66846	3.83237	5.99871e-05	0.000941816
ENSG00000254703	1298	SENCR	100507392	11	7.73454	1.44269e+08	1.74453	6.0087e-05	0.000942414
ENSG00000134590	1181	FAM127A	8933	X	-2.69273	-2.69289	6.44783	6.02643e-05	0.000944032
ENSG00000211804	365	NA	NA	14	8.78411	9.36308	0.967455	6.0314e-05	0.000944032
ENSG00000238121	3972	LINC00426	100188949	13	7.2221	7.29211	2.76781	6.06773e-05	0.000948744
ENSG00000146112	4599	PPP1R18	170954	6	3.4823	3.48323	5.82805	6.13495e-05	0.000958272
ENSG00000106560	2097	GIMAP2	26157	7	6.3964	6.4793	2.35663	6.15423e-05	0.000960299
ENSG00000179604	5007	CDC42EP4	23580	17	-4.96821	-4.96889	6.18215	6.29969e-05	0.000981991
ENSG00000183578	2262	TNFAIP8L3	388121	15	-10.846	-1.44269e+08	2.16109	6.31047e-05	0.000982667
ENSG00000253368	1976	TRNP1	388610	1	-9.02134	-9.085	3.91678	6.36138e-05	0.000989584
ENSG00000171435	18294	KSR2	283455	12	-7.15626	-7.18181	3.04303	6.37161e-05	0.000990165
ENSG00000118194	7259	TNNT2	7139	1	-8.71125	-8.73442	4.79143	6.42896e-05	0.000998061
ENSG00000106089	3693	STX1A	6804	7	-8.89165	-8.92822	4.27098	6.46565e-05	0.00100274
ENSG00000234883	1600	MIR155HG	114614	21	5.83174	5.84262	3.87501	6.47245e-05	0.00100277
ENSG00000160791	3672	CCR5	1234	3	8.49213	8.81063	3.42399	6.5091e-05	0.00100742
ENSG00000087589	5069	CASS4	57091	20	6.20516	6.4226	4.17147	6.5335e-05	0.00101017
ENSG00000103489	11004	XYLT1	64131	16	5.87029	5.91637	2.71412	6.7325e-05	0.00103989
ENSG00000153234	3967	NR4A2	4929	2	4.32704	4.32747	6.79637	6.76204e-05	0.00104271
ENSG00000054523	17693	KIF1B	23095	1	-3.88786	-3.88832	5.96216	6.76443e-05	0.00104271
ENSG00000211746	552	NA	NA	7	7.68964	7.80546	1.91653	6.87569e-05	0.00105879
ENSG00000197102	15826	DYNC1H1	1778	14	-2.54134	-2.54141	7.62707	7.00046e-05	0.00107691
ENSG00000117322	4885	CR2	1380	1	8.29526	8.37381	3.0007	7.0261e-05	0.00107977
ENSG00000185201	1543	IFITM2	10581	11	3.54317	3.54362	7.43452	7.04617e-05	0.00108165
ENSG00000184986	1904	TMEM121	80757	14	7.20762	7.52539	1.40829	7.05257e-05	0.00108165
ENSG00000163518	3875	FCRL4	83417	1	9.75268	9.88773	3.53993	7.06717e-05	0.0010828
ENSG00000272695	1952	GAS6-AS2	100506394	13	-11.1746	-11.4892	3.65036	7.17334e-05	0.00109797
ENSG00000121653	3498	MAPK8IP1	9479	11	-6.13521	-6.13989	4.45102	7.20956e-05	0.00110218
ENSG00000006118	7271	TMEM132A	54972	11	-9.33312	-9.3609	5.08572	7.21535e-05	0.00110218
ENSG00000004838	4009	ZMYND10	51364	3	-12.0944	-12.4936	4.19036	7.24325e-05	0.00110534
ENSG00000168490	4170	PHYHIP	9796	8	-12.0467	-12.9919	3.19934	7.36328e-05	0.00112253
ENSG00000050820	9178	BCAR1	9564	16	-7.23666	-7.24159	5.48132	7.3841e-05	0.00112458
ENSG00000077585	2309	GPR137B	7107	1	4.10677	4.1085	5.95113	7.40603e-05	0.0011268
ENSG00000068724	6949	TTC7A	57217	2	3.35667	3.35702	7.04385	7.50614e-05	0.00114089
ENSG00000160213	2490	CSTB	1476	21	-2.70166	-2.70173	8.19234	7.53295e-05	0.00114382
ENSG00000100604	3102	CHGA	1113	14	-8.68164	-8.72433	3.86422	7.57015e-05	0.00114833
ENSG00000122707	6045	RECK	8434	9	7.26631	7.35349	2.86402	7.68492e-05	0.00116458
ENSG00000089327	2993	FXYD5	53827	19	3.4983	3.499	6.78941	7.77673e-05	0.00117676
ENSG00000213203	4846	GIMAP1	170575	7	9.73407	10.3296	2.77595	7.78494e-05	0.00117676
ENSG00000109674	2959	NEIL3	55247	4	8.70029	8.78965	3.38098	7.78849e-05	0.00117676
ENSG00000139800	4639	ZIC5	85416	13	-10.4822	-11.0478	2.17195	7.79792e-05	0.00117702
ENSG00000132256	4804	TRIM5	85363	11	4.53016	4.53832	5.01459	7.80581e-05	0.00117705
ENSG00000186185	4655	KIF18B	146909	17	7.96178	8.03923	3.05335	7.81841e-05	0.00117778
ENSG00000139618	12273	BRCA2	675	13	4.66137	4.66426	5.28096	7.83563e-05	0.00117848
ENSG00000119630	5962	PGF	5228	14	-8.22637	-8.23902	5.13219	7.83849e-05	0.00117848
ENSG00000139112	4086	GABARAPL1	23710	12	-4.02152	-4.0221	5.66914	7.90445e-05	0.00118722
ENSG00000152931	9752	PART1	25859	5	-9.40535	-9.48721	3.68438	7.99212e-05	0.00119921
ENSG00000117155	8639	SSX2IP	117178	1	-3.81216	-3.81255	6.01915	8.01434e-05	0.00120136
ENSG00000242522	503	KLHL6-AS1	100874019	3	8.04439	1.44269e+08	0.72174	8.06506e-05	0.00120778
ENSG00000211665	375	NA	NA	22	9.39722	9.99205	1.33126	8.09468e-05	0.00121102
ENSG00000168546	5716	GFRA2	2675	8	8.06085	8.23976	3.48846	8.13046e-05	0.00121519
ENSG00000257315	4250	ZBED6	100381270	1	9.09282	1.44269e+08	1.28022	8.1432e-05	0.0012159
ENSG00000141579	3713	ZNF750	79755	17	-11.3759	-11.8016	3.51418	8.23008e-05	0.00122767
ENSG00000232973	7447	CYP1B1-AS1	285154	2	-9.28328	-9.3425	3.97095	8.26978e-05	0.00123238
ENSG00000211952	425	NA	NA	14	9.07525	9.3939	1.93004	8.29145e-05	0.00123441
ENSG00000276557	428	NA	NA	7	8.77407	9.3528	0.92922	8.35908e-05	0.00124318
ENSG00000051523	3357	CYBA	1535	16	3.21072	3.21089	8.96516	8.36669e-05	0.00124318
ENSG00000227468	634	NA	NA	14	8.99549	1.44269e+08	-0.272254	8.39532e-05	0.00124622
ENSG00000173065	5514	FAM222B	55731	17	-3.13508	-3.13531	6.22613	8.43823e-05	0.00124769
ENSG00000174371	4140	EXO1	9156	1	9.10247	9.19772	3.73626	8.44263e-05	0.00124769
ENSG00000211658	377	NA	NA	22	12.2426	12.8026	4.30655	8.44378e-05	0.00124769
ENSG00000189223	16398	PAX8-AS1	654433	2	7.32576	7.41371	3.08405	8.44598e-05	0.00124769
ENSG00000183508	5751	FAM46C	54855	1	5.51126	5.51347	5.63382	8.44617e-05	0.00124769
ENSG00000196576	7257	PLXNB2	23654	22	-2.69512	-2.69526	7.29469	8.51446e-05	0.00125598
ENSG00000152229	4120	PSTPIP2	9050	18	9.90262	10.4809	2.41908	8.51876e-05	0.00125598
ENSG00000112486	4226	CCR6	1235	6	8.40176	8.97085	0.925653	8.52901e-05	0.00125628
ENSG00000149243	5041	KLHL35	283212	11	-7.30697	-7.31102	5.84708	8.54169e-05	0.00125693
ENSG00000136490	4745	LIMD2	80774	17	2.55128	2.55135	8.5726	8.60395e-05	0.00126367
ENSG00000095932	1498	SMIM24	284422	19	8.13697	8.35954	1.42661	8.60404e-05	0.00126367
ENSG00000211797	484	NA	NA	14	8.85535	1.44269e+08	-0.151768	8.65623e-05	0.00127011
ENSG00000243264	400	NA	NA	2	10.0015	10.1039	4.60398	8.69225e-05	0.00127417
ENSG00000187650	2254	VMAC	400673	19	7.43959	7.73543	2.44697	8.70135e-05	0.00127427
ENSG00000204165	1128	CXorf65	158830	X	8.47782	1.44269e+08	-0.119887	8.71043e-05	0.00127438
ENSG00000167850	1517	CD300C	10871	17	7.54267	8.08446	2.85047	8.7442e-05	0.0012781
ENSG00000130164	7718	LDLR	3949	19	10.013	10.197	3.7749	8.80617e-05	0.00128592
ENSG00000171611	1168	PTCRA	171558	6	5.23574	5.23843	6.08772	8.82474e-05	0.0012874
ENSG00000173578	5403	XCR1	2829	3	5.0109	5.04218	7.53283	8.85697e-05	0.00129087
ENSG00000249741	540	NA	NA	4	6.57308	6.67645	1.42633	8.89486e-05	0.00129515
ENSG00000140451	4656	PIF1	80119	15	8.09186	8.3144	2.65197	8.92967e-05	0.00129898
ENSG00000102024	4145	PLS3	5358	X	-5.58132	-5.58582	4.39205	8.96788e-05	0.00130329
ENSG00000280254	2106	NA	NA	17	-9.00359	-9.98705	1.05575	9.00528e-05	0.00130675
ENSG00000135720	8278	DYNC1LI2	1783	16	-3.34808	-3.34837	6.04312	9.0088e-05	0.00130675
ENSG00000170190	3089	SLC16A5	9121	17	9.81988	1.44269e+08	1.96264	9.13432e-05	0.00132357
ENSG00000158714	2996	SLAMF8	56833	1	3.72534	3.72879	7.15959	9.14767e-05	0.00132357
ENSG00000198561	8833	CTNND1	1500	11	-3.3638	-3.36407	6.25646	9.1508e-05	0.00132357
ENSG00000158485	1395	CD1B	910	1	4.80251	4.80321	6.38551	9.17151e-05	0.00132531
ENSG00000145391	13916	SETD7	80854	4	-3.66482	-3.66562	5.51563	9.18266e-05	0.00132566
ENSG00000146966	5148	DENND2A	27147	7	-11.4229	-11.7461	3.85681	9.21326e-05	0.00132882
ENSG00000256913	2494	NA	NA	12	-10.4378	-11.3835	1.82016	9.23119e-05	0.00132958
ENSG00000164691	4089	TAGAP	117289	6	5.53503	5.53713	6.04213	9.23598e-05	0.00132958
ENSG00000111644	2843	ACRBP	84519	12	6.84984	6.97474	2.87603	9.25179e-05	0.00132985
ENSG00000216490	2481	IFI30	10437	19	9.65086	1.44269e+08	2.13061	9.25529e-05	0.00132985
ENSG00000241852	3317	C8orf58	541565	8	8.00386	8.31489	1.66423	9.3722e-05	0.00134538
ENSG00000110719	4384	TCIRG1	10312	11	3.78107	3.7817	6.7953	9.50941e-05	0.00136379
ENSG00000137460	6593	FHDC1	85462	4	-9.45857	-10.0441	1.18805	9.55638e-05	0.00136924
ENSG00000211676	175	NA	NA	22	9.75902	10.0934	2.49473	9.66935e-05	0.00138412
ENSG00000184357	681	HIST1H1B	3009	6	7.69981	7.87922	2.01246	9.71315e-05	0.00138909
ENSG00000163053	4946	SLC16A14	151473	2	-11.3512	-1.44269e+08	2.2653	9.75815e-05	0.00139422
ENSG00000099985	2114	OSM	5008	22	8.22016	8.4278	3.31475	9.78057e-05	0.00139611
ENSG00000149256	16332	TENM4	26011	11	-8.49209	-8.52807	3.98902	9.86518e-05	0.00140687
ENSG00000184988	3577	TMEM106A	113277	17	5.40326	5.41828	4.20451	9.91925e-05	0.00141326
ENSG00000125354	6245	2006-09-01	23157	X	3.24781	3.24794	7.93043	0.000100431	0.00142956
ENSG00000165215	1274	CLDN3	1365	7	-6.16836	-6.17067	5.56788	0.000101328	0.00144099
ENSG00000180776	5574	ZDHHC20	253832	13	4.21886	4.22151	4.90896	0.000101803	0.0014464
ENSG00000119396	4304	RAB14	51552	9	-2.35668	-2.35672	8.1616	0.000102014	0.00144805
ENSG00000066827	8900	ZFAT	57623	8	3.86949	3.87278	6.89087	0.000102781	0.00145758
ENSG00000167513	3336	CDT1	81620	16	4.2472	4.24839	5.21905	0.000104124	0.00147525
ENSG00000106341	2384	PPP1R17	10842	7	-8.12827	-8.14699	4.45817	0.000104815	0.00148367
ENSG00000125868	3851	DSTN	11034	20	-2.5777	-2.57776	7.84731	0.000106633	0.00150799
ENSG00000265929	115	MIR5195	100847062	14	10.2975	1.44269e+08	0.728385	0.000106806	0.00150904
ENSG00000153976	2628	HS3ST3A1	9955	17	-11.4189	-1.44269e+08	1.68539	0.00010721	0.00151335
ENSG00000136960	6729	ENPP2	5168	8	3.87182	3.87323	7.82729	0.000109136	0.00153911
ENSG00000166839	5042	ANKDD1A	348094	15	6.40933	6.47245	3.30605	0.000110151	0.00155199
ENSG00000121316	2841	PLBD1	79887	12	4.2389	4.24187	6.13158	0.000110638	0.00155716
ENSG00000106952	2906	TNFSF8	944	9	8.60515	8.7545	3.73112	0.000110722	0.00155716
ENSG00000116761	2414	CTH	1491	1	-10.0166	-10.5639	2.74944	0.000111441	0.00156583
ENSG00000240864	378	NA	NA	2	10.1331	10.3024	3.61831	0.000112207	0.00157514
ENSG00000130818	7527	ZNF426	79088	19	-3.7783	-3.77883	5.52291	0.000112869	0.00158297
ENSG00000148219	8290	ASTN2	23245	9	-6.44123	-6.44781	4.3015	0.000113075	0.0015844
ENSG00000214517	7917	PPME1	51400	11	-3.13709	-3.13726	6.59167	0.000113927	0.00159407
ENSG00000106211	1634	HSPB1	3315	7	-2.67019	-2.67022	8.68241	0.000113974	0.00159407
ENSG00000176406	12397	RIMS2	9699	8	-10.7613	-11.193	2.79775	0.000114395	0.00159849
ENSG00000211964	432	NA	NA	14	9.41854	9.98426	1.58072	0.000115208	0.00160547
ENSG00000062822	4858	POLD1	5424	19	4.26935	4.27051	5.78148	0.000115246	0.00160547
ENSG00000086967	3708	MYBPC2	4606	19	-7.80555	-7.80954	6.37255	0.000115259	0.00160547
ENSG00000236935	672	NA	NA	11	8.24162	8.81035	1.16429	0.000115345	0.00160547
ENSG00000151364	2702	KCTD14	65987	11	-10.2055	-1.44269e+08	0.77696	0.000115454	0.00160547
ENSG00000168876	3526	ANKRD49	54851	11	4.94863	4.95487	4.20225	0.000115527	0.00160547
ENSG00000089847	4474	ANKRD24	170961	19	-8.78776	-8.80944	4.95055	0.000116539	0.00161806
ENSG00000145362	18212	ANK2	287	4	-8.10913	-8.12282	4.90428	0.000116887	0.00162034
ENSG00000134690	2469	CDCA8	55143	1	4.95588	4.95753	5.75382	0.000116915	0.00162034
ENSG00000267654	569	LOC100996324	100996324	18	10.0126	1.44269e+08	0.504762	0.000118121	0.00163556
ENSG00000008735	5901	MAPK8IP2	23542	22	-11.4898	-12.435	2.65867	0.000118746	0.00164272
ENSG00000070182	14772	SPTB	6710	14	-12.0977	-13.086	3.20174	0.00011929	0.0016474
ENSG00000235621	4204	LINC00494	284749	20	7.44774	7.55162	2.60132	0.0001193	0.0016474
ENSG00000274172	65	MIR8071-1	102465871	14	9.01389	9.31768	1.93721	0.000119689	0.00165128
ENSG00000163624	4461	CDS1	1040	4	-9.54402	-9.60602	4.20866	0.000120721	0.00166401
ENSG00000130396	13720	AFDN	4301	6	-4.27775	-4.27901	4.67057	0.000121479	0.00167295
ENSG00000183971	1193	NPW	283869	16	9.65626	1.44269e+08	0.565302	0.000122726	0.00168798
ENSG00000211829	1141	NA	NA	14	4.92846	4.92973	5.54176	0.000122792	0.00168798
ENSG00000211728	384	NA	NA	7	8.22712	8.55447	1.1212	0.000123009	0.00168943
ENSG00000279496	1154	NA	NA	5	6.68478	6.97318	3.36909	0.000124419	0.00170692
ENSG00000176014	4117	TUBB6	84617	18	-3.02974	-3.02996	7.3212	0.000124506	0.00170692
ENSG00000104936	5807	DMPK	1760	19	-5.85101	-5.85451	4.69805	0.000124911	0.0017102
ENSG00000158402	3047	CDC25C	995	5	7.40106	7.52336	2.50178	0.00012497	0.0017102
ENSG00000142789	1224	CELA3A	10136	1	-10.8761	-11.4483	2.63599	0.000125393	0.00171446
ENSG00000152784	4588	PRDM8	56978	4	7.93194	8.26243	1.43244	0.00012572	0.00171738
ENSG00000211670	461	NA	NA	22	12.134	12.6933	4.14034	0.000125903	0.00171835
ENSG00000059804	6159	SLC2A3	6515	12	5.37686	5.37745	7.33037	0.000126472	0.00172456
ENSG00000103723	8866	AP3B2	8120	15	-10.4677	-10.7764	2.9937	0.000126941	0.00172771
ENSG00000102452	8951	NALCN	259232	13	-10.5559	-11.1032	2.43119	0.000126997	0.00172771
ENSG00000125266	4461	EFNB2	1948	13	-5.28654	-5.28729	6.31383	0.000127042	0.00172771
ENSG00000100599	8683	RIN3	79890	14	3.84977	3.85134	5.52337	0.000127174	0.00172796
ENSG00000143344	5305	RGL1	23179	1	-5.22374	-5.22439	6.50035	0.00012758	0.00173194
ENSG00000196470	6725	SIAH1	6477	16	-3.32719	-3.32757	5.57031	0.000127891	0.0017346
ENSG00000135426	5025	TESPA1	9840	12	5.17679	5.17963	4.77833	0.000128499	0.0017413
ENSG00000206995	102	NA	NA	15	7.72223	1.44269e+08	-0.351328	0.000129403	0.001752
ENSG00000130598	1082	TNNI2	7136	11	-5.22849	-5.23312	4.2018	0.000129973	0.0017574
ENSG00000198346	6244	ZNF813	126017	19	9.28823	9.62211	2.68145	0.000130032	0.0017574
ENSG00000243646	2545	IL10RB	3588	21	4.39269	4.39533	5.51603	0.000130748	0.0017655
ENSG00000006704	6498	GTF2IRD1	9569	7	-6.57883	-6.58731	4.18122	0.000131968	0.0017804
ENSG00000211593	38	NA	NA	2	6.97882	7.2078	0.50475	0.000132238	0.00178246
ENSG00000089820	5580	ARHGAP4	393	X	2.89499	2.89528	6.86837	0.000132624	0.0017861
ENSG00000138185	14587	ENTPD1	953	10	3.60432	3.60466	7.02259	0.00013339	0.00179482
ENSG00000186810	1868	CXCR3	2833	X	3.49945	3.50141	7.68527	0.000133919	0.00179881
ENSG00000087237	2085	CETP	1071	16	8.83581	9.13969	3.03486	0.000134015	0.00179881
ENSG00000103353	8619	UBFD1	56061	16	-2.9425	-2.94262	6.83472	0.000134041	0.00179881
ENSG00000258227	4129	CLEC5A	23601	7	8.24366	8.83615	1.42324	0.000136624	0.00183187
ENSG00000182158	8788	CREB3L2	64764	7	-3.01147	-3.01162	6.54031	0.000138736	0.00185855
ENSG00000087253	7439	LPCAT2	54947	16	6.09704	6.14706	5.44658	0.000142715	0.00191017
ENSG00000168995	2043	SIGLEC7	27036	19	9.07941	1.44269e+08	1.8282	0.000143173	0.00191463
ENSG00000240382	378	NA	NA	2	13.3707	1.44269e+08	4.24771	0.000144493	0.00193058
ENSG00000229124	1992	VIM-AS1	100507347	10	9.79079	1.44269e+08	2.1107	0.000145314	0.00193985
ENSG00000253379	4175	NA	NA	8	-9.81709	-1.44269e+08	0.024235	0.000147112	0.00196214
ENSG00000211956	400	NA	NA	14	7.22069	7.23066	4.9027	0.000147739	0.00196762
ENSG00000099864	4752	PALM	5064	19	-10.6285	-11.5746	1.78913	0.000147781	0.00196762
ENSG00000258752	907	NA	NA	14	8.14671	1.44269e+08	-0.656466	0.000148141	0.00197069
ENSG00000186074	2161	CD300LF	146722	17	7.4129	7.64331	3.01938	0.000148601	0.00197508
ENSG00000168743	6117	NPNT	255743	4	-7.18093	-7.18695	5.17447	0.000148841	0.00197655
ENSG00000187559	2039	FOXD4L3	286380	9	9.12549	1.44269e+08	3.17154	0.000149062	0.00197776
ENSG00000198106	4818	NA	NA	16	9.91466	1.44269e+08	0.396084	0.000149495	0.00198178
ENSG00000150687	11725	PRSS23	11098	11	-6.91864	-6.92401	5.12572	0.00014988	0.00198516
ENSG00000077264	10312	PAK3	5063	X	-5.62684	-5.63326	4.2281	0.00015013	0.00198675
ENSG00000227543	3835	NA	NA	17	8.79065	1.44269e+08	1.38737	0.00015168	0.00200552
ENSG00000149150	3532	SLC43A1	8501	11	8.26459	8.48866	2.36756	0.000151901	0.0020067
ENSG00000050405	6317	LIMA1	51474	12	-3.58585	-3.58625	6.37646	0.000152339	0.00200941
ENSG00000100558	1603	PLEK2	26499	14	-6.69362	-6.69732	5.40541	0.00015237	0.00200941
ENSG00000276819	421	NA	NA	7	9.65751	1.44269e+08	0.351587	0.000153843	0.00202708
ENSG00000007264	4141	MATK	4145	19	8.00961	8.19059	2.61387	0.000154023	0.00202771
ENSG00000103647	3998	CORO2B	10391	15	-10.9465	-11.5137	2.9857	0.000154536	0.00203271
ENSG00000115935	9121	WIPF1	7456	2	3.15761	3.15779	7.50426	0.000155836	0.00204585
ENSG00000233834	901	LOC100506098	100506098	7	9.26426	1.44269e+08	0.653894	0.000155898	0.00204585
ENSG00000154856	5943	APCDD1	147495	18	7.40167	7.54342	3.94754	0.000155963	0.00204585
ENSG00000158258	14636	CLSTN2	64084	3	-11.6437	-1.44269e+08	2.13069	0.000156073	0.00204585
ENSG00000167757	3113	KLK11	11012	19	-10.0569	-11.0492	1.36674	0.000156535	0.00205016
ENSG00000133069	4922	TMCC2	9911	1	-5.98765	-5.99056	5.1684	0.000157007	0.00205457
ENSG00000198336	1636	MYL4	4635	17	-8.33171	-8.35083	4.67122	0.000158307	0.00206825
ENSG00000168038	6579	ULK4	54986	3	-6.26033	-6.26365	5.14498	0.000158324	0.00206825
ENSG00000164440	4937	TXLNB	167838	6	-7.6033	-7.65671	2.91418	0.000159156	0.00207551
ENSG00000147257	2711	GPC3	2719	X	8.24507	8.52705	1.72894	0.000159254	0.00207551
ENSG00000197888	2077	UGT2B17	7367	4	9.48413	9.66347	3.45747	0.000159288	0.00207551
ENSG00000171777	4183	RASGRP4	115727	19	7.94848	8.54023	2.31786	0.000161099	0.00209628
ENSG00000075426	7157	FOSL2	2355	2	-3.7262	-3.72659	5.83307	0.000161157	0.00209628
ENSG00000144354	3934	CDCA7	83879	2	4.19473	4.19523	6.37183	0.000161728	0.00210192
ENSG00000172380	4724	GNG12	55970	1	-7.06205	-7.06588	5.68227	0.000162575	0.00211112
ENSG00000177359	5460	OVOS2	144203	12	-7.08326	-7.09102	4.73456	0.000164133	0.00212954
ENSG00000049323	7329	LTBP1	4052	2	-8.54465	-8.55469	5.76522	0.000165989	0.00215179
ENSG00000224152	1494	NA	NA	2	-8.2236	-8.29112	3.11206	0.000166712	0.00215933
ENSG00000120436	2059	GPR31	2853	6	6.56151	6.88211	4.55246	0.00016753	0.00216672
ENSG00000163257	4816	DCAF16	54876	4	-3.17466	-3.17486	6.24285	0.000167567	0.00216672
ENSG00000122873	2857	CISD1	55847	10	-3.19143	-3.19174	5.882	0.000170226	0.00219923
ENSG00000136231	8511	IGF2BP3	10643	7	8.17689	8.3179	3.10456	0.000172997	0.00223314
ENSG00000146425	2949	DYNLT1	6993	6	-2.81843	-2.81869	6.01422	0.000175043	0.00225764
ENSG00000172243	4190	CLEC7A	64581	12	-4.0959	-4.09676	6.75926	0.000175595	0.00226284
ENSG00000275538	167	RNVU1-19	101954277	1	6.58846	1.44269e+08	0.90065	0.00017577	0.00226319
ENSG00000136404	2661	TM6SF1	53346	15	6.57542	6.72605	3.81084	0.000176028	0.00226459
ENSG00000166025	10035	AMOTL1	154810	11	-5.51662	-5.51776	5.90988	0.000176455	0.0022663
ENSG00000188511	6769	C22orf34	348645	22	7.46044	7.65299	3.05463	0.00017658	0.0022663
ENSG00000180596	834	HIST1H2BC	8347	6	-3.49567	-3.49634	4.87991	0.000176607	0.0022663
ENSG00000144488	5362	ESPNL	339768	2	-6.24966	-6.25054	6.98059	0.000177508	0.00227595
ENSG00000260979	427	NA	NA	16	7.95829	1.44269e+08	-0.202313	0.000179581	0.00230059
ENSG00000178977	2082	LINC00324	284029	17	5.96677	6.00642	2.89443	0.000180168	0.00230618
ENSG00000137699	10218	TRIM29	23650	11	-5.9318	-5.93294	6.39282	0.000182685	0.00233644
ENSG00000109339	9816	MAPK10	5602	4	-6.34157	-6.34499	5.10767	0.000182963	0.0023378
ENSG00000100448	1374	CTSG	1511	14	9.59194	10.1559	1.5885	0.000183098	0.0023378
ENSG00000228716	4409	DHFR	1719	5	3.87814	3.87918	5.26324	0.000183996	0.00234729
ENSG00000110057	3548	UNC93B1	81622	11	3.68261	3.68321	8.24146	0.000185587	0.00236561
ENSG00000108639	4074	SYNGR2	9144	17	2.27093	2.27096	9.96799	0.000185785	0.00236616
ENSG00000143147	11224	GPR161	23432	1	-10.093	-10.6402	2.40535	0.000187199	0.00238218
ENSG00000167608	3062	TMC4	147798	19	-10.5519	-10.8516	3.07339	0.000187471	0.00238365
ENSG00000133612	11032	AGAP3	116988	7	-4.96241	-4.96309	6.32895	0.000191209	0.00242915
ENSG00000160654	3836	CD3G	917	11	4.44281	4.44371	5.50884	0.000193518	0.00245643
ENSG00000113657	7164	DPYSL3	1809	5	-7.8962	-7.9146	4.25482	0.000194252	0.00246371
ENSG00000139793	4908	MBNL2	10150	13	-2.7536	-2.75372	6.70775	0.000194972	0.00247078
ENSG00000147642	7024	SYBU	55638	8	-11.7341	-12.6789	3.03634	0.000198188	0.00250772
ENSG00000134363	2969	FST	10468	5	-8.40701	-8.44367	3.8405	0.000198216	0.00250772
ENSG00000163221	518	S100A12	6283	1	6.64799	6.94654	2.41206	0.000199645	0.0025237
ENSG00000212195	196	NA	NA	17	6.67414	1.44269e+08	0.761663	0.000201775	0.00254852
ENSG00000109943	2675	CRTAM	56253	11	7.72984	7.9569	2.65078	0.000202798	0.00255861
ENSG00000215067	3217	ALOX12-AS1	100506713	17	5.50731	5.56363	1.77714	0.00020291	0.00255861
ENSG00000180354	6532	MTURN	222166	7	-4.19567	-4.19681	4.97539	0.000204425	0.00257559
ENSG00000062038	6236	CDH3	1001	16	-5.8424	-5.84349	6.27951	0.000204687	0.00257676
ENSG00000170558	4950	CDH2	1000	18	-6.72642	-6.72969	5.77424	0.000206233	0.00259408
ENSG00000211795	561	NA	NA	14	9.70503	1.44269e+08	0.321779	0.000208996	0.00262666
ENSG00000237819	667	LOC101927497	101927497	7	8.20908	8.48883	1.60157	0.000210016	0.0026356
ENSG00000147649	6391	MTDH	92140	8	2.24366	2.24373	8.42955	0.000210053	0.0026356
ENSG00000128218	610	VPREB3	29802	22	6.22612	6.23817	3.64672	0.000210335	0.00263697
ENSG00000198246	2684	SLC29A3	55315	10	3.47991	3.4828	5.39175	0.000210573	0.00263779
ENSG00000131238	3306	PPT1	5538	1	2.81131	2.81144	10.3355	0.000211724	0.00264898
ENSG00000211786	566	NA	NA	14	9.05452	1.44269e+08	0.0657578	0.000211814	0.00264898
ENSG00000164104	2775	HMGB2	3148	4	2.43614	2.43617	8.87813	0.000213869	0.00267248
ENSG00000102970	620	CCL17	6361	16	4.88471	4.88775	4.68121	0.000215409	0.00268953
ENSG00000176387	2674	HSD11B2	3291	16	-10.6204	-1.44269e+08	1.24366	0.000216229	0.00269755
ENSG00000160460	11549	SPTBN4	57731	19	-8.34464	-8.37064	4.21882	0.000218295	0.0027211
ENSG00000276405	374	NA	NA	7	9.9616	1.44269e+08	0.49402	0.000219193	0.00273007
ENSG00000005471	7494	ABCB4	5244	7	9.00385	9.23131	3.18111	0.000219814	0.00273556
ENSG00000102575	2814	ACP5	54	19	4.36794	4.37127	4.30111	0.000220442	0.00274114
ENSG00000142149	8294	HUNK	30811	21	-8.72773	-8.81491	2.89883	0.000221265	0.00274913
ENSG00000241755	409	NA	NA	2	7.75355	7.80165	3.01642	0.000221838	0.00275401
ENSG00000167077	5393	MEI1	150365	22	5.24449	5.25669	3.46456	0.000224704	0.00278732
ENSG00000132321	5975	IQCA1	79781	2	-7.43782	-7.46639	3.1786	0.000226008	0.00280121
ENSG00000184261	6685	KCNK12	56660	2	7.60782	7.62875	4.23415	0.000228302	0.00282735
ENSG00000113140	4831	SPARC	6678	5	-4.07571	-4.07584	7.76195	0.000228956	0.00283314
ENSG00000124256	5405	ZBP1	81030	20	9.00771	9.14392	3.1244	0.000232498	0.00287463
ENSG00000170075	6588	GPR37L1	9283	1	-10.1547	-10.5536	2.4762	0.000233235	0.00288142
ENSG00000236144	4859	TMEM147-AS1	100506469	19	10.0804	1.44269e+08	1.44507	0.000234111	0.0028899
ENSG00000167900	1861	TK1	7083	17	3.3968	3.39712	6.57753	0.000240264	0.00296345
ENSG00000277573	81	NA	NA	1	8.02845	1.44269e+08	0.460996	0.000241307	0.00297391
ENSG00000164292	8833	RHOBTB3	22836	5	-4.71618	-4.71676	6.06416	0.000242142	0.00298179
ENSG00000235098	2644	ANKRD65	441869	1	-6.32458	-6.32941	4.89503	0.000243462	0.00299432
ENSG00000144218	12737	AFF3	3899	2	3.62692	3.62788	6.04875	0.000243602	0.00299432
ENSG00000120280	1855	CXorf21	80231	X	3.92494	3.92888	5.81661	0.000243749	0.00299432
ENSG00000196914	24404	ARHGEF12	23365	11	-3.6627	-3.66296	6.28947	0.000246429	0.00302461
ENSG00000165349	2265	SLC7A3	84889	X	8.18373	8.30238	2.27895	0.000246611	0.00302461
ENSG00000162493	3707	PDPN	10630	1	-6.43939	-6.44351	4.98163	0.000247469	0.00303094
ENSG00000165092	2849	ALDH1A1	216	9	-5.76471	-5.76654	5.52211	0.000247525	0.00303094
ENSG00000159713	2618	TPPP3	51673	16	-8.7916	-8.83064	4.19127	0.000250459	0.00306441
ENSG00000201558	164	RNVU1-6	101954276	1	6.15337	6.74066	0.381672	0.00025081	0.00306624
ENSG00000173597	7356	SULT1B1	27284	4	10.5699	1.44269e+08	0.987668	0.000251192	0.00306845
ENSG00000253998	372	NA	NA	2	9.86446	1.44269e+08	0.316674	0.000252334	0.00307992
ENSG00000135378	5530	PRRG4	79056	11	-4.84048	-4.843	4.49289	0.000252952	0.00308501
ENSG00000167693	5880	NXN	64359	17	-6.07375	-6.07604	5.44012	0.000254542	0.00310192
ENSG00000170892	3542	TSEN34	79042	19	-2.81471	-2.81493	6.0612	0.00025566	0.00311304
ENSG00000171812	4670	COL8A2	1296	1	-6.43016	-6.4349	5.04787	0.000256397	0.00311954
ENSG00000166803	3734	KIAA0101	9768	15	4.19847	4.19976	5.41899	0.000258459	0.00314211
ENSG00000198039	8652	ZNF273	10793	7	6.92273	6.98471	2.83483	0.000259176	0.00314731
ENSG00000279133	3819	NA	NA	17	9.50079	1.44269e+08	0.621711	0.000259299	0.00314731
ENSG00000092421	10956	SEMA6A	57556	5	-6.15496	-6.16297	3.80032	0.000259994	0.00315097
ENSG00000157734	5767	SNX22	79856	15	4.48676	4.49023	5.3811	0.000260014	0.00315097
ENSG00000163534	3935	FCRL1	115350	1	9.57848	9.6414	4.52307	0.000260279	0.00315167
ENSG00000181374	851	CCL13	6357	17	8.43938	9.01724	2.58427	0.000260832	0.00315343
ENSG00000116661	2333	FBXO2	26232	1	-5.10285	-5.10414	5.32369	0.000261051	0.00315343
ENSG00000168575	6641	SLC20A2	6575	8	-3.47958	-3.47988	6.04069	0.000261097	0.00315343
ENSG00000134242	4503	PTPN22	26191	1	3.62249	3.62405	6.49514	0.000261252	0.00315343
ENSG00000206418	2467	RAB12	201475	18	-7.44574	-7.47069	3.41287	0.000263867	0.00318248
ENSG00000064666	3645	CNN2	1265	19	2.68494	2.68502	8.91206	0.000270072	0.00325285
ENSG00000211753	1064	NA	NA	7	4.36553	4.36809	4.09615	0.000270247	0.00325285
ENSG00000168874	6076	ATOH8	84913	2	-10.574	-10.6735	4.63752	0.000270342	0.00325285
ENSG00000250539	1423	NA	NA	5	-7.51688	-8.4609	-0.190881	0.00027135	0.00326241
ENSG00000176697	7740	BDNF	627	11	-8.74224	-8.75511	5.60545	0.000271735	0.00326446
ENSG00000158828	4836	PINK1	65018	1	-3.28318	-3.28367	5.16356	0.000272661	0.00327044
ENSG00000231105	2479	LOC100506801	100506801	1	7.92457	8.50236	1.09378	0.000272725	0.00327044
ENSG00000171444	10746	MCC	4163	5	-4.05642	-4.0574	5.24348	0.000272877	0.00327044
ENSG00000125355	3858	TMEM255A	55026	X	-8.37075	-8.48668	2.93306	0.000273362	0.00327369
ENSG00000115641	6626	FHL2	2274	2	-4.22356	-4.22427	5.36798	0.000273835	0.00327678
ENSG00000273837	454	NA	NA	19	8.80636	1.44269e+08	0.77221	0.000275445	0.00329346
ENSG00000179241	4575	LDLRAD3	143458	11	-5.42059	-5.42377	5.10889	0.000275729	0.00329427
ENSG00000165071	3332	TMEM71	137835	8	7.91219	8.10533	2.06457	0.000276773	0.00330415
ENSG00000130558	6302	OLFM1	10439	9	-6.45767	-6.46249	4.81305	0.000278952	0.00332757
ENSG00000106992	2667	AK1	203	9	-10.4222	-11.4081	1.51153	0.000280302	0.00333967
ENSG00000211725	350	NA	NA	7	7.50917	7.83572	0.223152	0.000280405	0.00333967
ENSG00000181847	6091	TIGIT	201633	3	7.4034	7.55303	2.05768	0.000280827	0.00334208
ENSG00000140479	13175	PCSK6	5046	15	-6.88172	-6.88719	5.02477	0.00028121	0.00334403
ENSG00000132329	1234	RAMP1	10267	2	-4.01444	-4.01565	4.69038	0.000282677	0.00335886
ENSG00000107736	18059	CDH23	64072	10	-4.39734	-4.4	4.91994	0.000283688	0.00336554
ENSG00000088305	4630	DNMT3B	1789	20	7.94321	8.08841	2.2279	0.000283785	0.00336554
ENSG00000145388	6862	METTL14	57721	4	-3.28849	-3.28871	6.34775	0.000284003	0.00336554
ENSG00000245954	2011	LOC100996286	100996286	4	10.104	1.44269e+08	0.938186	0.000284122	0.00336554
ENSG00000112378	4290	PERP	64065	6	-3.50652	-3.50674	6.48473	0.000284434	0.00336651
ENSG00000167895	5459	TMC8	147138	17	2.99758	2.99787	6.26184	0.000284646	0.00336651
ENSG00000102543	3863	CDADC1	81602	13	5.58607	5.6244	2.41628	0.000284924	0.00336719
ENSG00000142192	6316	APP	351	21	-2.51969	-2.51989	7.09169	0.000285229	0.00336817
ENSG00000126246	2203	IGFLR1	79713	19	5.0773	5.09025	4.40373	0.000286976	0.00338618
ENSG00000122786	9843	CALD1	800	7	-5.48657	-5.4889	4.88155	0.000287592	0.00339083
ENSG00000166165	2669	CKB	1152	14	-3.41116	-3.41141	6.57352	0.000292754	0.00344903
ENSG00000216937	5690	CCDC7	79741	10	9.64457	1.44269e+08	1.16834	0.000293117	0.00345063
ENSG00000146285	7116	SCML4	256380	6	8.08875	8.20504	3.02572	0.000293741	0.00345531
ENSG00000151689	3676	INPP1	3628	2	-3.66262	-3.66306	5.49084	0.000295186	0.00346963
ENSG00000133878	2052	DUSP26	78986	8	-9.84056	-9.91744	4.19676	0.000297948	0.0034994
ENSG00000135604	1926	STX11	8676	6	5.1794	5.18434	5.15294	0.000299192	0.0035113
ENSG00000205420	2928	KRT6A	3853	12	-4.69209	-4.69255	6.57399	0.000301119	0.0035312
ENSG00000063660	6516	GPC1	2817	2	-6.01266	-6.01503	5.42658	0.000302755	0.0035459
ENSG00000086288	2439	NME8	51314	7	5.95393	6.2641	4.45406	0.000302838	0.0035459
ENSG00000161011	7654	SQSTM1	8878	5	-2.40548	-2.40551	8.46007	0.000303391	0.00354708
ENSG00000072210	6457	ALDH3A2	224	17	-3.34297	-3.34323	6.30808	0.000303442	0.00354708
ENSG00000236977	1069	ANKRD44-IT1	101927547	2	8.84892	1.44269e+08	0.234595	0.000303637	0.00354708
ENSG00000152465	4700	NMT2	9397	10	5.41164	5.42419	3.03607	0.000304668	0.0035564
ENSG00000131504	7082	DIAPH1	1729	5	3.17583	3.17619	6.78541	0.000307012	0.00358102
ENSG00000246898	2147	NA	NA	16	8.17024	8.73639	0.912894	0.000308504	0.00359568
ENSG00000139187	2598	KLRG1	10219	12	7.52187	7.75358	2.10001	0.000310437	0.00361544
ENSG00000135424	6373	ITGA7	3679	12	-11.9555	-12.8999	3.38318	0.000310702	0.00361577
ENSG00000185291	1710	IL3RA	3563	X	2.99159	2.99338	7.40129	0.000311084	0.00361743
ENSG00000102174	6384	PHEX	5251	X	5.86564	5.95707	5.2601	0.000311542	0.00361743
ENSG00000214050	3972	FBXO16	157574	8	-7.14195	-1.44269e+08	1.26017	0.000311557	0.00361743
ENSG00000118689	7721	FOXO3	2309	6	-2.8816	-2.88174	6.59983	0.000312247	0.00362219
ENSG00000136854	6650	STXBP1	6812	9	-5.42454	-5.42559	5.9391	0.000312442	0.00362219
ENSG00000152213	3826	ARL11	115761	13	4.50241	4.51082	4.20762	0.000314304	0.00364101
ENSG00000266389	402	NA	NA	17	6.42495	6.75112	0.369807	0.000316071	0.00365637
ENSG00000167964	2488	RAB26	25837	16	-10.4554	-10.6947	3.25685	0.000316109	0.00365637
ENSG00000078114	13654	NEBL	10529	10	-7.69683	-7.70269	5.70267	0.000316617	0.00365946
ENSG00000241106	1858	HLA-DOB	3112	6	3.6949	3.69617	6.34348	0.000316879	0.00365972
ENSG00000137942	5798	FNBP1L	54874	1	-4.90752	-4.90828	5.89926	0.00031853	0.00367485
ENSG00000187037	2312	GPR141	353345	7	5.90579	6.22916	3.18367	0.000318671	0.00367485
ENSG00000259116	558	LOC102723809	102723809	14	6.51462	7.10074	-0.570733	0.000319937	0.00368665
ENSG00000153558	7664	FBXL2	25827	3	-9.78294	-9.87625	3.92929	0.000320338	0.00368848
ENSG00000166558	1819	SLC38A8	146167	16	-11.1825	-11.7296	2.9342	0.000322118	0.00370617
ENSG00000086015	7877	MAST2	23139	1	-3.4927	-3.49297	6.08941	0.000322759	0.00371075
ENSG00000211772	1658	NA	NA	7	3.23837	3.23844	8.1037	0.000323084	0.00371169
ENSG00000042980	9351	ADAM28	10863	8	4.84144	4.84386	5.70153	0.000326104	0.00374357
ENSG00000115457	4767	IGFBP2	3485	2	-3.5433	-3.54347	6.66863	0.000328256	0.00376543
ENSG00000237989	2798	TCONS_00029157	101928399	21	9.95711	1.44269e+08	2.193	0.000329339	0.00377502
ENSG00000211976	437	NA	NA	14	10.4717	10.7725	3.3885	0.000329725	0.00377661
ENSG00000211699	537	NA	NA	7	7.17883	7.70833	2.24478	0.00033023	0.00377954
ENSG00000257923	17788	CUX1	1523	7	-2.8175	-2.81756	7.88537	0.000331542	0.00378885
ENSG00000163106	2111	HPGDS	27306	4	9.86046	1.44269e+08	0.922737	0.000331755	0.00378885
ENSG00000270419	896	CAHM	100526820	6	-8.9849	-1.44269e+08	-0.00660528	0.000331789	0.00378885
ENSG00000226979	1737	LTA	4049	6	5.68219	5.68684	4.67093	0.000332769	0.0037972
ENSG00000228261	954	NA	NA	10	-9.34515	-1.44269e+08	-0.17394	0.000334782	0.00381732
ENSG00000109572	8123	CLCN3	1182	4	-3.08465	-3.08484	6.5372	0.000335289	0.00381773
ENSG00000075292	12474	ZNF638	27332	2	-3.06514	-3.06525	7.24726	0.000335319	0.00381773
ENSG00000166959	2583	MS4A8	83661	11	-10.6692	-11.6148	1.88183	0.000335614	0.00381823
ENSG00000165105	6649	RASEF	158158	9	-9.933	-10.2001	2.81893	0.000340845	0.00387485
ENSG00000226777	9884	FAM30A	9834	14	5.54815	5.55934	3.57334	0.000343086	0.00389743
ENSG00000134255	8413	CEPT1	10390	1	3.58115	3.58293	5.05543	0.000345301	0.00391966
ENSG00000179344	4904	HLA-DQB1	3119	6	2.71763	2.71767	10.4733	0.000347446	0.00393957
ENSG00000138074	5606	SLC5A6	8884	2	3.82682	3.82835	5.36828	0.000347571	0.00393957
ENSG00000130203	2191	APOE	348	19	3.43167	3.43193	7.32257	0.000351151	0.00397719
ENSG00000243238	390	NA	NA	2	8.57828	1.44269e+08	-0.49728	0.000351635	0.00397971
ENSG00000163618	14638	CADPS	8618	3	-7.20842	-7.23425	3.0722	0.000351918	0.00397997
ENSG00000172000	6574	ZNF556	80032	19	-7.94254	-1.44269e+08	1.87988	0.000354538	0.00400662
ENSG00000014824	7225	SLC30A9	10463	4	-2.65591	-2.65598	7.36894	0.000356057	0.00402052
ENSG00000164430	4155	MB21D1	115004	6	3.71695	3.71889	5.45801	0.000356296	0.00402052
ENSG00000137871	17907	ZNF280D	54816	15	3.99372	3.99572	4.78733	0.000357446	0.00403053
ENSG00000116031	1869	CD207	50489	2	8.3985	8.96359	2.6017	0.00035833	0.0040375
ENSG00000206075	3939	SERPINB5	5268	18	-7.37963	-7.38403	5.79976	0.000361878	0.00407446
ENSG00000117758	3846	STX12	23673	1	-2.67171	-2.67186	6.53569	0.000364286	0.00409855
ENSG00000180891	5577	CUEDC1	404093	17	-4.62746	-4.63288	3.81283	0.000365307	0.00410558
ENSG00000106683	6902	LIMK1	3984	7	3.84014	3.84175	5.22882	0.00036545	0.00410558
ENSG00000211721	410	NA	NA	7	5.53488	5.55814	2.09433	0.000367977	0.00413094
ENSG00000211978	295	NA	NA	14	9.93122	1.44269e+08	0.424268	0.000368977	0.00413911
ENSG00000185633	2806	NDUFA4L2	56901	12	-11.2335	-1.44269e+08	1.58631	0.000370303	0.00415093
ENSG00000176890	2470	TYMS	7298	18	2.90405	2.90427	6.16803	0.000370938	0.00415499
ENSG00000154359	5685	LONRF1	91694	8	-3.56542	-3.56574	6.16658	0.000371585	0.00415918
ENSG00000222028	2110	PSMB11	122706	14	-6.296	-6.29879	5.39126	0.000374252	0.00418597
ENSG00000105383	5975	CD33	945	19	6.04339	6.17055	3.96648	0.000375406	0.00419579
ENSG00000134594	1258	RAB33A	9363	X	6.51219	6.6097	2.92149	0.000377844	0.00421982
ENSG00000177570	10756	SAMD12	401474	8	-8.87255	-9.17192	1.61518	0.000378109	0.00421982
ENSG00000244274	2764	DBNDD2	55861	20	4.84962	4.93753	0.13421	0.000379374	0.00423083
ENSG00000134256	3828	CD101	9398	1	9.49274	10.0908	2.4524	0.000382597	0.00426366
ENSG00000172116	1864	CD8B	926	2	4.13241	4.13324	5.58245	0.000383512	0.00427074
ENSG00000079150	3080	FKBP7	51661	2	-4.88686	-4.88818	5.24144	0.000386484	0.00430069
ENSG00000160188	2988	RSPH1	89765	21	-7.3242	-7.33515	4.41943	0.00038769	0.00430783
ENSG00000012232	13220	EXTL3	2137	8	-5.05051	-5.05146	5.98355	0.00038769	0.00430783
ENSG00000012171	5768	SEMA3B	7869	3	-9.47783	-9.53475	4.24022	0.000389456	0.0043243
ENSG00000172123	3560	SLFN12	55106	17	8.15115	8.37564	2.62604	0.000389941	0.00432653
ENSG00000168907	6103	PLA2G4F	255189	15	-9.51274	-9.8272	2.23012	0.000390677	0.00433154
ENSG00000162998	3162	FRZB	2487	2	-10.575	-1.44269e+08	1.45938	0.000392336	0.00434677
ENSG00000175175	6542	PPM1E	22843	17	-7.74421	-7.76421	3.98775	0.000392904	0.0043498
ENSG00000066027	3825	PPP2R5A	5525	1	3.70238	3.70348	5.24755	0.00039318	0.0043498
ENSG00000101438	2574	SLC32A1	140679	20	8.35925	1.44269e+08	2.70916	0.000394278	0.00435582
ENSG00000101098	5206	RIMS4	140730	20	-11.3505	-1.44269e+08	1.70861	0.000394295	0.00435582
ENSG00000168671	2694	UGT3A2	167127	5	8.82839	8.96723	2.86668	0.000394614	0.00435619
ENSG00000229754	2503	NA	NA	2	5.64138	5.70281	5.7109	0.000395751	0.00436558
ENSG00000259529	4798	NA	NA	14	7.0322	7.35446	1.05803	0.000398704	0.00439286
ENSG00000172716	5982	SLFN11	91607	17	4.11821	4.12059	6.00346	0.000398801	0.00439286
ENSG00000204520	2386	MICA	100507436	6	6.98105	7.51245	1.87606	0.000399505	0.00439743
ENSG00000234572	1977	LOC101927438	101927438	2	8.19491	1.44269e+08	0.366936	0.000403251	0.00443547
ENSG00000006327	1848	TNFRSF12A	51330	16	-5.38035	-5.38526	3.88051	0.000405385	0.00445573
ENSG00000278231	366	NA	NA	20	7.15748	1.44269e+08	-0.211697	0.000407113	0.00447149
ENSG00000181544	3215	FANCB	2187	X	7.93014	8.11846	2.19291	0.000408429	0.00448272
ENSG00000184939	7015	ZFP90	146198	16	-3.56328	-3.56356	6.16854	0.000410591	0.00450321
ENSG00000135451	3954	TROAP	10024	12	4.84314	4.84798	4.21114	0.000411743	0.00451259
ENSG00000145934	11070	TENM2	57451	5	-8.83896	-8.90749	3.4049	0.000412566	0.00451836
ENSG00000115318	4363	LOXL3	84695	2	6.94918	7.06052	2.1796	0.000414629	0.0045377
ENSG00000049192	8567	ADAMTS6	11174	5	7.73473	7.95869	0.922479	0.000416276	0.00455246
ENSG00000251002	3284	NA	NA	14	7.32822	7.47206	1.30146	0.000419742	0.00458707
ENSG00000262089	343	NA	NA	17	8.64738	1.44269e+08	-0.308926	0.000421472	0.00460268
ENSG00000153574	1848	RPIA	22934	2	3.18021	3.18067	6.10206	0.00042258	0.00461104
ENSG00000076003	4118	MCM6	4175	2	3.1461	3.14631	6.88629	0.000423309	0.00461104
ENSG00000176046	5674	NUPR1	26471	16	-4.16526	-4.16639	4.66982	0.00042337	0.00461104
ENSG00000131626	10467	PPFIA1	8500	11	-3.56155	-3.56183	6.25289	0.000423448	0.00461104
ENSG00000130649	9621	CYP2E1	1571	10	5.85704	5.9976	3.73321	0.000424084	0.00461468
ENSG00000147118	3587	ZNF182	7569	X	8.51035	8.72066	2.67231	0.000432947	0.00470541
ENSG00000170153	11007	RNF150	57484	4	-8.31418	-8.33508	4.52235	0.00043304	0.00470541
ENSG00000244682	3580	NA	NA	1	7.97468	1.44269e+08	-0.481024	0.000433779	0.00471008
ENSG00000179915	18156	NRXN1	9378	2	-7.22094	-7.22865	4.82894	0.000435328	0.00472355
ENSG00000223648	530	NA	NA	14	9.28634	1.44269e+08	-0.0677777	0.000436335	0.0047311
ENSG00000070081	8995	NUCB2	4925	11	3.19046	3.19065	7.36993	0.000444653	0.00481786
ENSG00000196724	4501	ZNF418	147686	19	9.47792	10.0395	2.10072	0.000445188	0.00482024
ENSG00000214870	1702	NA	NA	7	-9.76941	-10.7662	1.18975	0.000446587	0.00483195
ENSG00000211751	1231	NA	NA	7	5.53305	5.57842	1.08109	0.000447631	0.00483981
ENSG00000049759	16120	NEDD4L	23327	18	-4.35825	-4.35897	5.50111	0.000448948	0.00485061
ENSG00000197465	2004	GYPE	2996	4	9.7824	1.44269e+08	1.11478	0.00045083	0.0048675
ENSG00000178372	859	CALML5	51806	10	-4.36008	-4.36065	5.95898	0.000453569	0.00489196
ENSG00000181904	5741	C5orf24	134553	5	-3.32464	-3.32497	5.68582	0.000453898	0.00489196
ENSG00000197822	6761	OCLN	100506658	5	-9.8643	-10.015	3.30579	0.000454244	0.00489196
ENSG00000257275	3017	NA	NA	14	9.61897	1.44269e+08	0.612633	0.000454482	0.00489196
ENSG00000113263	8604	ITK	3702	5	7.7464	7.77587	4.09325	0.000454701	0.00489196
ENSG00000130940	11336	CASZ1	54897	1	-5.0765	-5.07813	5.14899	0.000458261	0.00492523
ENSG00000131378	4776	RFTN1	23180	3	3.08148	3.08159	8.14268	0.000458439	0.00492523
ENSG00000167552	3421	TUBA1A	7846	12	-2.06305	-2.06306	9.61608	0.000460322	0.00494198
ENSG00000227218	2520	NA	NA	9	7.64758	8.21377	-0.0546895	0.0004636	0.00497366
ENSG00000122035	1624	RASL11A	387496	13	8.52982	1.44269e+08	0.345421	0.000464654	0.00498147
ENSG00000253239	390	NA	NA	22	9.39107	1.44269e+08	-0.0118255	0.000467058	0.00500337
ENSG00000104888	6013	SLC17A7	57030	19	-9.85073	-10.2313	2.1194	0.000467354	0.00500337
ENSG00000054219	8798	LY75	4065	2	-2.4702	-2.47035	6.44554	0.000467766	0.00500428
ENSG00000124535	3877	WRNIP1	56897	6	-2.34474	-2.34482	6.91239	0.000469243	0.00501656
ENSG00000232815	715	NA	NA	9	6.73938	6.94084	1.55654	0.000475031	0.00507488
ENSG00000203739	2282	LOC101928673	101928673	1	7.84531	8.43855	-0.150525	0.000475427	0.00507555
ENSG00000221995	5337	TIAF1	9220	17	7.44761	8.03922	1.40876	0.000479565	0.00511272
ENSG00000165973	5309	NELL1	4745	11	-7.97347	-7.98088	5.63447	0.000479732	0.00511272
ENSG00000132821	1959	VSTM2L	128434	20	-6.24483	-6.30532	0.970827	0.000479915	0.00511272
ENSG00000250155	1159	NA	NA	5	7.35972	7.95094	1.8624	0.000480385	0.00511416
ENSG00000119403	6733	PHF19	26147	9	4.13643	4.14044	4.30117	0.000483807	0.00514699
ENSG00000259436	1955	NA	NA	19	11.7603	1.44269e+08	2.31709	0.00048465	0.00515237
ENSG00000090565	6317	RAB11FIP3	9727	16	-3.83858	-3.839	5.74267	0.000485283	0.0051555
ENSG00000234290	3730	LOC105379175	105379175	5	6.51427	6.68231	1.42968	0.00049008	0.00520207
ENSG00000121570	4996	DPPA4	55211	3	7.31145	7.44982	3.01657	0.000490349	0.00520207
ENSG00000119139	7306	TJP2	9414	9	-3.08256	-3.08276	6.9733	0.000494267	0.00523963
ENSG00000170681	2615	MURC	347273	9	-10.4631	-11.0313	2.24702	0.000494748	0.00523963
ENSG00000187808	1552	SOWAHD	347454	X	9.85752	1.44269e+08	1.70964	0.000494921	0.00523963
ENSG00000265142	4376	MIR1-2	406905	18	-7.97167	-7.99865	3.77862	0.000497938	0.0052648
ENSG00000265975	557	NA	NA	17	7.69963	8.26546	0.654202	0.000497989	0.0052648
ENSG00000172403	14034	SYNPO2	171024	4	-6.14365	-6.14884	4.46353	0.000502	0.00530352
ENSG00000274253	1640	LOC283683	283683	15	6.32224	1.44269e+08	-0.0123713	0.000506775	0.00535027
ENSG00000198300	9278	PEG3	5178	19	-11.0259	-11.1733	4.46135	0.000509529	0.00537562
ENSG00000142945	3646	KIF2C	11004	1	4.46357	4.46522	5.21551	0.00051138	0.00539094
ENSG00000237441	4541	RGL2	5863	6	-3.09058	-3.09082	6.14388	0.000511688	0.00539094
ENSG00000174807	2558	CD248	57124	11	10.4224	1.44269e+08	1.13772	0.000513802	0.00540947
ENSG00000172164	6747	SNTB1	6641	8	-4.52069	-4.52114	6.2539	0.0005144	0.00541203
ENSG00000100600	3899	LGMN	5641	14	2.39305	2.3932	8.8322	0.000517181	0.00543754
ENSG00000112576	5802	CCND3	896	6	2.5007	2.50076	8.46424	0.000518006	0.00544246
ENSG00000206053	4768	HN1L	90861	16	-2.80297	-2.80311	6.53035	0.000520796	0.005468
ENSG00000166681	1080	BEX3	27018	X	-2.83586	-2.83602	6.19928	0.000521159	0.00546804
ENSG00000245869	1646	NA	NA	11	10.4436	1.44269e+08	0.842685	0.000523258	0.00548629
ENSG00000112584	6029	FAM120B	84498	6	-2.80808	-2.80824	6.45649	0.000531278	0.00556365
ENSG00000186281	5684	GPAT2	150763	2	9.34283	1.44269e+08	1.67817	0.000531366	0.00556365
ENSG00000197540	945	GZMM	3004	19	10.6773	1.44269e+08	1.27264	0.000537464	0.00562364
ENSG00000107954	4961	NEURL1	9148	10	-4.56242	-4.56348	5.17196	0.000539538	0.00564147
ENSG00000163121	2497	NEURL3	93082	2	-5.86239	-5.86634	4.68783	0.000540368	0.00564472
ENSG00000157152	5683	SYN2	6854	3	-6.95478	-6.97545	3.16207	0.000540797	0.00564472
ENSG00000006695	3172	COX10	1352	17	3.60077	3.60235	4.79238	0.00054096	0.00564472
ENSG00000259772	1563	NA	NA	15	10.347	10.9481	2.4554	0.000542624	0.00565471
ENSG00000259657	565	NA	NA	15	6.32534	6.49747	0.380394	0.00054266	0.00565471
ENSG00000102034	4316	ELF4	2000	X	4.39084	4.39667	4.71237	0.00054942	0.00572124
ENSG00000110723	10843	EXPH5	23086	11	-8.54205	-8.81082	2.28354	0.000551307	0.00573329
ENSG00000143995	10934	MEIS1	4211	2	-8.40293	-8.45003	3.46157	0.000551359	0.00573329
ENSG00000018408	8413	WWTR1	25937	3	-5.65415	-5.65681	4.84726	0.000551705	0.00573329
ENSG00000255197	1113	NA	NA	11	7.26944	1.44269e+08	2.6585	0.00055602	0.0057742
ENSG00000087074	3093	PPP1R15A	23645	19	2.98844	2.98847	9.84339	0.000557653	0.00578721
ENSG00000147852	9339	VLDLR	7436	9	-8.86054	-9.42606	1.54874	0.000561641	0.00582464
ENSG00000143776	14055	CDC42BPA	8476	1	-6.35359	-6.36171	4.0204	0.00056218	0.00582626
ENSG00000213967	6289	ZNF726	730087	19	7.16202	7.29971	1.39632	0.000565071	0.00585091
ENSG00000095564	7582	BTAF1	9044	10	-2.85581	-2.85596	6.88233	0.000565669	0.00585091
ENSG00000175352	4123	NRIP3	56675	11	-7.26188	-7.26589	5.83273	0.000566051	0.00585091
ENSG00000228452	484	NA	NA	1	7.75849	1.44269e+08	0.147539	0.000566094	0.00585091
ENSG00000072958	14371	AP1M1	8907	19	2.92696	2.92719	7.48672	0.000566903	0.00585222
ENSG00000182022	6554	CHST15	51363	10	-4.0237	-4.02398	6.67371	0.000566988	0.00585222
ENSG00000070718	6276	AP3M2	10947	8	-3.42708	-3.4276	5.78606	0.000569921	0.00587851
ENSG00000237513	1034	NA	NA	7	9.08089	9.67871	1.68818	0.000570755	0.00587964
ENSG00000113845	2730	TIMMDC1	51300	3	-2.44987	-2.44995	7.27022	0.000570801	0.00587964
ENSG00000173456	2787	RNF26	79102	11	3.27541	3.27623	5.49605	0.000575144	0.00592037
ENSG00000135299	8329	ANKRD6	22881	6	-5.53961	-5.54149	5.1815	0.000576046	0.00592565
ENSG00000111885	5014	MAN1A1	4121	6	2.97688	2.97728	7.24128	0.000576659	0.00592796
ENSG00000181218	895	HIST3H2A	92815	1	8.44303	1.44269e+08	0.107843	0.00057808	0.00593856
ENSG00000119280	5161	C1orf198	84886	1	-3.44496	-3.44529	6.12088	0.000579943	0.00595369
ENSG00000237111	50	NA	NA	14	7.4497	8.01564	-0.284805	0.000580394	0.00595431
ENSG00000162976	2275	PQLC3	130814	2	3.57109	3.57284	5.71845	0.000580825	0.00595472
ENSG00000091129	8193	NRCAM	4897	7	-7.68118	-7.68534	6.19668	0.000581259	0.00595517
ENSG00000111206	4899	FOXM1	2305	12	5.21303	5.21677	4.57241	0.000583409	0.00597087
ENSG00000130147	7129	SH3BP4	23677	2	-4.13676	-4.13778	6.00533	0.000583575	0.00597087
ENSG00000165912	2752	PACSIN3	29763	11	-7.70546	-7.71908	4.48408	0.000584652	0.00597788
ENSG00000254030	293	NA	NA	22	9.80123	1.44269e+08	0.442916	0.000587459	0.00600255
ENSG00000171346	7069	KRT15	3866	17	-7.69477	-7.70692	4.64612	0.000597533	0.0061014
ENSG00000172456	6229	FGGY	55277	1	-4.26929	-4.27045	4.84241	0.000598491	0.00610709
ENSG00000211789	445	NA	NA	14	8.53181	1.44269e+08	-0.354692	0.000599654	0.00611487
ENSG00000123416	3574	TUBA1B	10376	12	1.93157	1.93159	9.15683	0.000602933	0.0061442
ENSG00000091010	1182	POU4F3	5459	5	-8.32503	-8.33343	5.79761	0.000605787	0.00616915
ENSG00000186827	1721	TNFRSF4	7293	1	4.2463	4.25043	4.14028	0.00060735	0.00618094
ENSG00000196584	4853	XRCC2	7516	7	9.32249	9.88341	1.78913	0.000611452	0.00621816
ENSG00000146192	10167	FGD2	221472	6	4.09254	4.09474	6.02298	0.000611823	0.00621816
ENSG00000138443	23331	ABI2	10152	2	-2.77397	-2.77409	6.72897	0.000613385	0.00622989
ENSG00000140259	2373	MFAP1	4236	15	-2.85051	-2.85069	6.2887	0.000613944	0.00623141
ENSG00000246695	3981	NA	NA	12	-7.23093	-7.27856	2.48237	0.000614518	0.00623309
ENSG00000133101	2400	CCNA1	8900	13	-7.74869	-7.76278	4.48002	0.000616851	0.00625259
ENSG00000213139	2151	CRYGS	1427	3	-10.1956	-1.44269e+08	0.485752	0.000623257	0.00631332
ENSG00000153208	4700	MERTK	10461	2	7.68202	7.85029	2.2369	0.000624212	0.0063188
ENSG00000065675	3295	PRKCQ	5588	10	7.17621	7.24094	2.71421	0.000625888	0.00633156
ENSG00000121005	4543	CRISPLD1	83690	8	8.90964	9.21851	1.79597	0.000627723	0.00634591
ENSG00000128011	3381	LRFN1	57622	19	8.76541	9.3425	1.80552	0.000631166	0.00637649
ENSG00000211820	336	NA	NA	14	9.91708	1.44269e+08	0.491399	0.000634526	0.00640619
ENSG00000232613	1133	NA	NA	2	10.3107	1.44269e+08	0.967872	0.000639807	0.00645523
ENSG00000239819	534	NA	NA	2	10.6459	11.2035	2.97239	0.00064404	0.00649364
ENSG00000170271	7222	FAXDC2	10826	5	-8.35269	-8.38637	4.01203	0.000647373	0.00652294
ENSG00000166035	5184	LIPC	3990	15	-6.79416	-6.80138	4.50736	0.000648474	0.00652971
ENSG00000120278	7398	PLEKHG1	57480	6	4.15934	4.16068	4.95594	0.000652602	0.00656617
ENSG00000164050	9733	PLXNB1	5364	3	-6.6705	-6.67815	4.34813	0.000652956	0.00656617
ENSG00000141505	3748	ASGR1	432	17	7.85341	1.44269e+08	0.736083	0.000654073	0.00657306
ENSG00000164877	8843	MICALL2	79778	7	-8.88871	-8.96133	3.64207	0.000659394	0.00662218
ENSG00000065357	10215	DGKA	1606	12	2.83742	2.83761	6.69029	0.000663294	0.00665696
ENSG00000230709	2201	NA	NA	17	7.01868	7.34124	2.47211	0.000663855	0.0066582
ENSG00000204959	4532	NA	NA	7	-7.22489	-7.46805	0.668147	0.000667265	0.00668801
ENSG00000178852	6672	EFCAB13	124989	17	8.38172	8.97769	0.534806	0.000667781	0.00668878
ENSG00000185220	3651	PGBD2	267002	1	5.25285	5.282	3.0466	0.000672692	0.00673354
ENSG00000130052	5558	STARD8	9754	X	7.50205	8.07881	3.02141	0.000674347	0.00674569
ENSG00000170396	4694	ZNF804A	91752	2	9.49783	1.44269e+08	0.644431	0.000675664	0.00675443
ENSG00000110013	8139	SIAE	54414	11	8.63985	9.23672	2.11409	0.000676967	0.00676301
ENSG00000117475	3820	BLZF1	8548	1	-3.45669	-3.45692	6.38358	0.000678121	0.00677011
ENSG00000150672	16089	DLG2	1740	11	-7.64007	-7.65794	4.0443	0.000679816	0.00678259
ENSG00000234705	334	NA	NA	9	7.52418	1.44269e+08	-0.743015	0.000682188	0.0068018
ENSG00000163743	6565	RCHY1	25898	4	-2.80119	-2.80139	6.0196	0.000684243	0.00681783
ENSG00000268734	748	NA	NA	19	8.56178	1.44269e+08	0.565609	0.000685203	0.00682294
ENSG00000110665	4199	C11orf21	29125	11	7.29892	7.5176	2.21974	0.000686909	0.00683118
ENSG00000260898	3138	ADPGK-AS1	100287559	15	9.67279	1.44269e+08	1.22884	0.000686927	0.00683118
ENSG00000163040	3077	CCDC74A	90557	2	-4.93838	-4.9408	4.6595	0.000688271	0.00684009
ENSG00000151892	9678	GFRA1	2674	10	-7.12706	-7.13658	4.42993	0.000691705	0.00686974
ENSG00000258511	374	NA	NA	14	9.30341	1.44269e+08	-0.0276763	0.000693125	0.00687935
ENSG00000174437	13745	ATP2A2	488	12	-2.85883	-2.85913	5.66706	0.000694765	0.00689115
ENSG00000106771	9484	TMEM245	23731	9	-2.70873	-2.70885	6.74246	0.00069682	0.00690704
ENSG00000120549	10392	KIAA1217	56243	10	-6.80583	-6.81286	4.65558	0.000710522	0.00703682
ENSG00000106462	4522	EZH2	2146	7	3.87431	3.87486	6.09196	0.000710837	0.00703682
ENSG00000151693	7248	ASAP2	8853	2	-6.05284	-6.06108	3.9567	0.000716304	0.00708635
ENSG00000145506	2885	NKD2	85409	5	6.474	6.54113	1.23031	0.000718483	0.00710329
ENSG00000203710	11465	CR1	1378	1	9.9997	1.44269e+08	0.923021	0.000724083	0.00715233
ENSG00000176029	2607	C11orf16	56673	11	-8.54147	-8.57732	3.94467	0.000724644	0.00715233
ENSG00000162631	9138	NTNG1	22854	1	6.8303	6.88062	3.17823	0.000724851	0.00715233
ENSG00000146242	6904	TPBG	7162	6	-6.50257	-6.50884	4.41232	0.000727211	0.00717098
ENSG00000116701	2928	NCF2	4688	1	3.23324	3.23427	5.85395	0.000727824	0.00717238
ENSG00000137812	10250	KNL1	57082	15	5.15934	5.16419	4.25649	0.000729759	0.00718681
ENSG00000115365	5254	LANCL1	10314	2	-2.61128	-2.61138	6.90837	0.000732223	0.00720589
ENSG00000267476	670	NA	NA	18	6.9918	1.44269e+08	0.484142	0.000732923	0.00720589
ENSG00000092929	7752	UNC13D	201294	17	4.14092	4.14213	5.5668	0.000733115	0.00720589
ENSG00000175866	10288	BAIAP2	10458	17	-3.41143	-3.41232	5.70983	0.000734038	0.00721031
ENSG00000160972	5414	PPP1R16A	84988	8	-4.13362	-4.13475	4.64483	0.000734653	0.00721081
ENSG00000177238	8500	TRIM72	493829	16	-9.31541	-9.70155	1.59071	0.000735034	0.00721081
ENSG00000076770	12199	MBNL3	55796	X	3.11325	3.11411	5.14761	0.000738281	0.007238
ENSG00000171659	1928	GPR34	2857	X	7.61074	7.71954	3.07692	0.000739519	0.00724548
ENSG00000007516	6146	BAIAP3	8938	16	-6.59731	-6.60056	5.43556	0.000745652	0.00730087
ENSG00000165409	5519	TSHR	7253	14	7.08141	7.10811	3.36751	0.000749616	0.00733498
ENSG00000101639	9901	CEP192	55125	18	5.41336	5.42251	4.03126	0.000750551	0.00733759
ENSG00000111110	7063	PPM1H	57460	12	-4.9975	-5.00026	5.02826	0.000751279	0.00733759
ENSG00000272211	2065	NA	NA	2	5.30721	5.38451	1.8258	0.000751364	0.00733759
ENSG00000211611	406	NA	NA	2	8.71067	9.27245	0.776048	0.000751809	0.00733759
ENSG00000134285	4957	FKBP11	51303	12	4.46723	4.4704	4.14626	0.000753968	0.00735396
ENSG00000211778	395	NA	NA	14	7.41575	7.99234	-0.18608	0.000755632	0.00736548
ENSG00000186197	3726	EDARADD	128178	1	-7.58559	-7.69755	2.06557	0.000759512	0.00739857
ENSG00000245688	1458	NA	NA	5	7.40623	7.63399	0.889146	0.000761937	0.00741746
ENSG00000266946	1337	NA	NA	18	10.0614	1.44269e+08	1.06786	0.000766091	0.00745313
ENSG00000101460	1762	MAP1LC3A	84557	20	-3.61435	-3.61558	4.15215	0.000776023	0.00754494
ENSG00000140396	10026	NCOA2	10499	8	-2.82983	-2.83009	5.72926	0.000776785	0.00754754
ENSG00000158482	797	NA	NA	16	8.28596	8.84873	0.571878	0.000778041	0.00755492
ENSG00000154920	3294	EME1	146956	17	8.86256	9.43947	1.58649	0.000779685	0.00756607
ENSG00000178573	6976	MAF	4094	16	-4.0516	-4.05334	4.03716	0.000781282	0.00757674
ENSG00000225963	3734	NA	NA	2	5.23393	5.81027	-0.28318	0.000785044	0.00760839
ENSG00000213699	3902	SLC35F6	54978	2	4.3246	4.33817	3.61563	0.000788666	0.00763864
ENSG00000167261	3498	DPEP2	64174	16	6.70052	6.77714	2.41887	0.000792931	0.00767507
ENSG00000198945	5113	L3MBTL3	84456	6	5.37588	5.40953	2.57353	0.000794347	0.00768243
ENSG00000118596	13665	SLC16A7	9194	12	5.0556	5.0614	3.70197	0.000795054	0.00768243
ENSG00000241666	2523	NA	NA	1	5.09798	5.28113	0.603637	0.000795204	0.00768243
ENSG00000133958	12513	UNC79	57578	14	-7.00554	-7.03674	2.65146	0.000796639	0.00768819
ENSG00000241878	5002	PISD	23761	22	-3.06093	-3.06114	6.14808	0.000796808	0.00768819
ENSG00000106178	617	CCL24	6369	7	9.03195	1.44269e+08	1.0143	0.000801745	0.00773094
ENSG00000259804	899	NA	NA	16	8.37204	1.44269e+08	-0.578184	0.00080461	0.00775366
ENSG00000077942	7128	FBLN1	2192	22	-5.14222	-5.14341	5.52548	0.000807592	0.00777747
ENSG00000151552	3059	QDPR	5860	4	-2.40215	-2.40235	6.19576	0.000808624	0.0077825
ENSG00000160224	4678	AIRE	326	21	-6.98859	-7.0082	3.2921	0.000809341	0.00778448
ENSG00000183813	3095	CCR4	1233	3	8.9558	9.56418	1.30647	0.000811045	0.00779596
ENSG00000197358	1585	NA	NA	14	-4.47594	-4.52179	-0.225612	0.000814875	0.00782783
ENSG00000226380	6619	MIR29A	407021	7	7.07248	7.30437	1.09688	0.000816099	0.00783396
ENSG00000113302	2761	IL12B	3593	5	4.85521	4.89607	5.77085	0.00081654	0.00783396
ENSG00000120029	4747	C10orf76	79591	10	-2.66201	-2.66215	6.61426	0.000818347	0.00784488
ENSG00000261762	2154	NA	NA	15	8.64004	1.44269e+08	-0.294482	0.000818708	0.00784488
ENSG00000260719	1656	NA	NA	16	8.0559	1.44269e+08	-0.0258565	0.000826882	0.00791823
ENSG00000105290	3656	APLP1	333	19	-7.06269	-7.06976	4.79613	0.000827614	0.00792026
ENSG00000197061	435	HIST1H4C	8364	6	2.52244	2.52264	6.62354	0.000831744	0.00795479
ENSG00000182183	2508	FAM159A	348378	1	9.71927	1.44269e+08	0.264387	0.000832463	0.00795667
ENSG00000169239	8520	CA5B	11238	X	5.60233	5.67117	1.10339	0.000833446	0.00796108
ENSG00000259673	6732	IQCH-AS1	100506686	15	-6.23489	-6.25667	2.55441	0.000834231	0.00796323
ENSG00000131437	6860	KIF3A	11127	5	-3.24002	-3.24036	5.48023	0.000834739	0.00796323
ENSG00000230322	430	NA	NA	10	8.64923	1.44269e+08	0.536653	0.000835238	0.00796323
ENSG00000261040	1099	WFDC21P	645638	17	-2.99658	-2.99782	6.15422	0.000836136	0.00796681
ENSG00000198892	1746	SHISA4	149345	1	-4.86271	-4.86748	4.13926	0.000838282	0.00798227
ENSG00000156463	7232	SH3RF2	153769	5	-6.70283	-6.72397	4.41864	0.000839561	0.00798945
ENSG00000205784	1638	ARRDC5	645432	19	6.83978	7.16951	0.864702	0.000842564	0.00801303
ENSG00000179934	1318	CCR8	1237	3	10.1134	10.6713	2.25459	0.000846017	0.00804086
ENSG00000165169	3186	DYNLT3	6990	X	-2.61338	-2.61354	6.29762	0.00084715	0.00804661
ENSG00000267364	714	NA	NA	17	7.86075	8.45532	-0.0151803	0.000849412	0.00806307
ENSG00000060558	2613	GNA15	2769	19	3.12435	3.12486	6.9592	0.000850227	0.00806578
ENSG00000106078	14304	COBL	23242	7	-5.84215	-5.84482	5.12849	0.000851646	0.00807218
ENSG00000154655	7959	L3MBTL4	91133	18	-7.40566	-7.42056	4.34229	0.00085196	0.00807218
ENSG00000076043	3699	REXO2	25996	11	-2.79477	-2.79503	5.75793	0.000852864	0.00807501
ENSG00000221955	5586	SLC12A8	84561	3	8.7178	9.31552	0.726793	0.000853318	0.00807501
ENSG00000013725	5958	CD6	923	11	5.13545	5.13746	5.0663	0.000859014	0.00812386
ENSG00000147400	1928	CETN2	1069	X	-2.51721	-2.51742	5.87908	0.00085986	0.00812683
ENSG00000246082	2312	NUDT16P1	152195	3	7.77859	8.37286	3.41916	0.00086123	0.00813473
ENSG00000231084	376	NA	NA	1	8.81347	1.44269e+08	-0.201325	0.000862948	0.00814039
ENSG00000120729	2893	MYOT	9499	5	-7.43516	-7.45634	3.60536	0.000863462	0.00814039
ENSG00000260101	1907	LOC101927402	101927402	2	8.71452	9.31226	2.08083	0.000863847	0.00814039
ENSG00000174945	7011	AMZ1	155185	7	7.00059	7.14065	2.30158	0.000864467	0.00814039
ENSG00000131747	6437	TOP2A	7153	17	3.05028	3.05037	7.71869	0.000864499	0.00814039
ENSG00000188676	4444	IDO2	169355	8	6.19614	6.42128	3.56773	0.000865654	0.00814623
ENSG00000276566	376	NA	NA	2	9.57144	9.77701	2.8109	0.000869408	0.00817142
ENSG00000211810	469	NA	NA	14	8.97014	1.44269e+08	0.313863	0.000869551	0.00817142
ENSG00000211724	388	NA	NA	7	6.54208	6.67641	0.777486	0.000869938	0.00817142
ENSG00000101916	4353	TLR8	51311	X	7.16722	7.49038	3.98216	0.000870772	0.00817421
ENSG00000110031	2467	LPXN	9404	11	3.43144	3.43176	7.2411	0.000874215	0.0081966
ENSG00000166925	3715	TSC22D4	81628	7	3.47844	3.48009	4.78466	0.000874233	0.0081966
ENSG00000211698	688	NA	NA	7	7.83113	8.42566	0.967392	0.000877663	0.0082237
ENSG00000226942	1674	NA	NA	16	7.93633	1.44269e+08	-1.12697	0.000879453	0.00823542
ENSG00000176595	6710	KBTBD11	9920	8	-5.91813	-5.91948	6.0579	0.000881136	0.00824611
ENSG00000256271	609	CACNA1C-AS2	100874235	12	6.59515	6.91671	-0.281416	0.000883353	0.00826179
ENSG00000160145	24490	KALRN	8997	3	-7.25339	-7.26008	5.07599	0.000886269	0.00828398
ENSG00000229152	800	NA	NA	13	5.08704	5.25234	0.539273	0.000887189	0.00828749
ENSG00000259924	964	NA	NA	15	4.78964	4.81172	2.64268	0.000889189	0.0083011
ENSG00000074966	3472	TXK	7294	4	9.51629	10.1166	1.52741	0.000892906	0.0083307
ENSG00000171608	6332	PIK3CD	5293	1	3.03622	3.03647	7.44447	0.000893511	0.00833124
ENSG00000176978	2820	DPP7	29952	9	2.75005	2.75033	7.16736	0.000895905	0.00834768
ENSG00000114115	3905	RBP1	5947	3	-5.42816	-5.43044	4.86392	0.000896369	0.00834768
ENSG00000267369	958	NA	NA	17	8.69476	1.44269e+08	0.516289	0.000897552	0.00835359
ENSG00000225489	2839	NA	NA	9	8.62435	1.44269e+08	0.13931	0.000902067	0.00839049
ENSG00000126775	5052	ATG14	22863	14	-4.7787	-4.78004	5.12307	0.000903598	0.00839699
ENSG00000172322	3250	CLEC12A	160364	12	6.00159	6.29582	4.21361	0.000903867	0.00839699
ENSG00000101752	10033	MIB1	57534	18	-3.02403	-3.02432	5.61815	0.000907019	0.00842114
ENSG00000257027	2508	NA	NA	12	9.11332	1.44269e+08	0.817417	0.000909545	0.00843945
ENSG00000166979	4353	EVA1C	59271	21	7.00033	7.31727	1.06582	0.000910984	0.00844145
ENSG00000163625	16856	WDFY3	23001	4	-6.78401	-6.79852	3.95375	0.000911127	0.00844145
ENSG00000100413	6594	POLR3H	171568	22	-2.81725	-2.81745	6.05675	0.000911422	0.00844145
ENSG00000106299	4435	WASL	8976	7	-3.26752	-3.26789	5.52825	0.000919811	0.00851398
ENSG00000102554	3893	KLF5	688	13	-3.2641	-3.26454	5.14933	0.000921739	0.00852664
ENSG00000197852	10740	FAM212B	55924	1	-5.01414	-5.01903	3.43974	0.000925106	0.0085526
ENSG00000225511	3858	NA	NA	9	-5.74104	-6.67736	0.257109	0.00092982	0.00859098
ENSG00000267503	665	NA	NA	18	8.04693	1.44269e+08	0.12966	0.000934396	0.00862802
ENSG00000172379	7741	ARNT2	9915	15	-8.16367	-8.19279	4.12263	0.000935357	0.00863167
ENSG00000204282	4402	TNRC6C-AS1	100131096	17	8.15026	8.45182	1.52522	0.000936065	0.00863297
ENSG00000068489	4080	PRR11	55771	17	3.89403	3.89629	4.56262	0.000937396	0.00864002
ENSG00000104043	10861	ATP8B4	79895	15	7.79332	8.11117	2.18095	0.000939323	0.00865255
ENSG00000150681	2806	RGS18	64407	1	4.48614	4.56104	5.67965	0.000941201	0.0086617
ENSG00000121858	3473	TNFSF10	8743	3	3.26142	3.26285	6.14099	0.000941452	0.0086617
ENSG00000153563	3634	CD8A	925	2	4.04258	4.04304	6.30166	0.000942073	0.00866219
ENSG00000136931	3422	NR5A1	2516	9	8.41821	1.44269e+08	-0.234333	0.000944546	0.00867935
ENSG00000070915	6180	SLC12A3	6559	16	5.77813	5.8527	5.4174	0.000945078	0.00867935
ENSG00000270820	1963	NA	NA	2	6.41978	6.58054	0.728433	0.000956997	0.00878303
ENSG00000159674	6013	SPON2	10417	4	-3.6265	-3.62722	5.11714	0.000957521	0.00878303
ENSG00000094796	1596	KRT31	3881	17	-10.3505	-10.7771	2.42877	0.000958845	0.00878989
ENSG00000280008	690	NA	NA	11	9.21448	1.44269e+08	0.38472	0.000961864	0.00881227
ENSG00000273669	663	NA	NA	18	8.11329	1.44269e+08	-0.276547	0.000968597	0.00886862
ENSG00000142089	1348	IFITM3	10410	11	-2.91784	-2.91805	6.47153	0.000970281	0.00887871
ENSG00000141179	5880	PCTP	58488	17	5.56166	5.59263	3.11604	0.000972956	0.00889785
ENSG00000137077	924	CCL21	6366	9	-10.5414	-10.9759	2.57196	0.000974312	0.00890491
ENSG00000186907	2387	RTN4RL2	349667	11	-6.02682	-6.03756	3.2056	0.000980199	0.00895334
ENSG00000073756	5269	PTGS2	5743	1	7.73881	7.96341	2.97402	0.000981369	0.00895866
ENSG00000236700	2583	NA	NA	6	-9.97798	-1.44269e+08	0.979807	0.000983424	0.00897206
ENSG00000112319	8968	EYA4	2070	6	-7.27917	-7.4788	1.52233	0.000986636	0.00899408
ENSG00000073737	3750	DHRS9	10170	2	7.53198	7.64145	2.44536	0.000987019	0.00899408
ENSG00000171970	2327	ZNF57	126295	19	9.37461	1.44269e+08	1.25959	0.000991127	0.00902612
ENSG00000167984	6686	NLRC3	197358	16	6.87411	6.90775	3.05105	0.000995268	0.00905833
ENSG00000248866	1048	USP46-AS1	643783	4	7.75079	1.44269e+08	1.28084	0.000996043	0.00905833
ENSG00000256576	1484	LOC100996246	100996246	12	8.5843	8.91046	2.0014	0.000996446	0.00905833
ENSG00000204287	1280	HLA-DRA	3122	6	2.13814	2.13814	12.4789	0.000997907	0.00906621
ENSG00000164142	4932	FAM160A1	729830	4	-6.75036	-7.65812	2.99633	0.00100432	0.00911907
ENSG00000238113	3038	LINC01410	103352539	9	5.09801	5.1565	1.88527	0.00100522	0.0091218
ENSG00000136451	4913	VEZF1	7716	17	-2.40604	-2.40617	6.43238	0.00101117	0.00917032
ENSG00000170854	6880	MINA	84864	3	-2.84783	-2.84809	6.06025	0.00101562	0.00920067
ENSG00000168411	6465	RFWD3	55159	16	3.27403	3.2747	5.50025	0.00101572	0.00920067
ENSG00000100629	9400	CEP128	145508	14	4.4469	4.45015	4.6389	0.00101925	0.0092271
ENSG00000106333	3532	PCOLCE	5118	7	8.74684	1.44269e+08	0.890929	0.00102118	0.00923822
ENSG00000115325	3049	DOK1	1796	2	3.74316	3.7445	5.51925	0.00102169	0.00923822
ENSG00000114126	11897	TFDP2	7029	3	2.68421	2.68431	7.03353	0.00102234	0.00923861
ENSG00000173548	8008	SNX33	257364	15	-6.08067	-6.08314	5.39697	0.00103176	0.00931416
ENSG00000198743	11574	SLC5A3	6526	21	5.64184	5.66937	3.21093	0.00103192	0.00931416
ENSG00000165304	3087	MELK	9833	9	4.41498	4.41686	5.10578	0.0010331	0.00931932
ENSG00000159788	13536	RGS12	6002	4	-3.57807	-3.57878	4.98357	0.00103465	0.00932779
ENSG00000182580	4532	EPHB3	2049	3	6.60608	6.92779	3.96584	0.00103559	0.00933074
ENSG00000189007	7175	ADAT2	134637	6	7.04368	7.17362	1.74801	0.00103727	0.00934035
ENSG00000182853	803	VMO1	284013	17	4.20337	4.27962	4.87347	0.00104156	0.00937346
ENSG00000186474	1769	KLK12	43849	19	-9.14965	-10.1362	0.830928	0.00104237	0.00937514
ENSG00000139679	4348	LPAR6	10161	13	2.90489	2.90637	5.86363	0.00104441	0.00938801
ENSG00000132467	2073	UTP3	57050	4	-3.49947	-3.50003	5.53887	0.00104522	0.00938973
ENSG00000145649	894	GZMA	3001	5	9.18264	1.44269e+08	-0.116997	0.00104972	0.00942346
ENSG00000105011	2304	ASF1B	55723	19	3.80724	3.80786	5.93757	0.00105021	0.00942346
ENSG00000251417	1963	NA	NA	16	8.36319	1.44269e+08	-0.43258	0.00105471	0.00945824
ENSG00000198732	4369	SMOC1	64093	14	-7.26526	-8.23894	1.26087	0.00105605	0.00946471
ENSG00000178184	4224	PARD6G	84552	18	-7.04367	-7.05775	3.84761	0.00105739	0.0094712
ENSG00000121895	2562	TMEM156	80008	4	4.26131	4.26428	5.0098	0.00106172	0.00950437
ENSG00000141404	8445	GNAL	2774	18	-7.6731	-7.68046	5.35137	0.00106862	0.00955703
ENSG00000130338	12285	TULP4	56995	6	-2.86585	-2.86601	6.6594	0.00106886	0.00955703
ENSG00000133454	9706	MYO18B	84700	22	-6.12112	-6.12607	4.36008	0.00107446	0.00960146
ENSG00000152102	5435	FAM168B	130074	2	-2.14298	-2.14305	7.09668	0.00108171	0.00966063
ENSG00000213218	1827	CSH2	1443	17	-6.75584	-6.82732	1.22723	0.00108276	0.0096643
ENSG00000155849	9570	ELMO1	9844	7	3.1176	3.11795	7.21272	0.00108616	0.00968613
ENSG00000176153	1499	GPX2	2877	14	-8.52658	-8.56066	4.02755	0.00108647	0.00968613
ENSG00000143340	2909	FAM163A	148753	1	-6.83369	-6.84259	4.24634	0.00108742	0.00968893
ENSG00000135144	4387	DTX1	1840	12	7.66854	7.75103	2.82037	0.00109191	0.00972324
ENSG00000115129	2312	TP53I3	9540	2	-3.15431	-3.15479	5.03719	0.00109997	0.00978926
ENSG00000111245	1362	MYL2	4633	12	-7.45903	-7.48028	3.60524	0.0011044	0.00982013
ENSG00000140839	3143	CLEC18B	497190	16	-8.76311	-9.09454	1.154	0.00110472	0.00982013
ENSG00000276043	5145	UHRF1	29128	19	3.07009	3.07023	7.15041	0.00110828	0.0098437
ENSG00000188242	2766	PP7080	25845	5	-4.12646	-4.12744	4.8969	0.00110867	0.0098437
ENSG00000167617	903	CDC42EP5	148170	19	-5.7495	-5.76154	2.72118	0.00110976	0.00984769
ENSG00000123552	8051	USP45	85015	6	-3.98048	-3.98107	5.62595	0.00111302	0.00987086
ENSG00000066322	2507	ELOVL1	64834	1	2.85701	2.85754	6.61376	0.0011174	0.00990391
ENSG00000085117	4054	CD82	3732	11	2.57913	2.5792	7.7457	0.00111875	0.0099096
ENSG00000182575	5648	NXPH3	11248	17	7.99397	8.59886	1.47315	0.00111988	0.0099096
ENSG00000102393	2065	GLA	2717	X	4.09206	4.09402	5.10302	0.00111999	0.0099096
ENSG00000147536	5475	GINS4	84296	8	8.14395	8.45986	1.66695	0.00112484	0.00994676
ENSG00000165655	3347	ZNF503	84858	10	-5.84442	-5.87225	2.0235	0.0011271	0.00996096
ENSG00000196581	12405	AJAP1	55966	1	-7.908	-8.80513	1.6793	0.00113257	0.0100035
ENSG00000237424	2509	FOXD2-AS1	84793	1	8.66756	1.44269e+08	-0.00172563	0.00113346	0.0100056
ENSG00000090659	4413	CD209	30835	19	7.94695	8.12572	3.52634	0.00113676	0.0100289
ENSG00000161671	10748	EMC10	284361	19	-2.98466	-2.9852	4.73122	0.00114018	0.0100533
ENSG00000128383	2358	APOBEC3A	200315	22	-4.86161	-4.86663	4.49623	0.00114228	0.0100659
ENSG00000100003	5985	SEC14L2	23541	22	7.85222	8.17014	1.11658	0.00114714	0.0101029
ENSG00000105983	11819	LMBR1	64327	7	-2.85489	-2.85506	6.31158	0.00114849	0.010109
ENSG00000197321	9937	SVIL	6840	10	-3.83725	-3.83832	4.63429	0.00115441	0.0101552
ENSG00000182985	11017	CADM1	23705	11	-3.10492	-3.10524	7.72112	0.00115643	0.0101671
ENSG00000135094	3006	SDS	10993	12	7.29677	7.47834	2.50787	0.00115882	0.0101823
ENSG00000230006	8042	ANKRD36BP2	645784	2	7.17788	7.238	2.3553	0.00116209	0.0102051
ENSG00000140534	8402	TICRR	90381	15	8.29736	8.48045	2.46261	0.00116528	0.0102267
ENSG00000136244	2069	IL6	3569	7	8.33101	8.64935	1.34307	0.00116589	0.0102267
ENSG00000226816	2033	NA	NA	7	-7.94406	-8.43933	2.38281	0.00116746	0.0102346
ENSG00000187848	1969	P2RX2	22953	12	-8.92646	-9.49344	1.18	0.00117005	0.0102514
ENSG00000154556	16730	SORBS2	8470	4	-6.21518	-6.21858	5.04296	0.00117159	0.010259
ENSG00000237254	447	NA	NA	7	7.03975	7.21629	0.669099	0.00117381	0.0102725
ENSG00000033011	4496	ALG1	56052	16	3.82551	3.82869	4.64088	0.00117977	0.0103187
ENSG00000112655	9024	PTK7	5754	6	-3.42606	-3.42646	5.51801	0.00118126	0.0103258
ENSG00000167601	5154	AXL	558	19	4.04998	4.06147	4.44784	0.00118368	0.0103411
ENSG00000154016	3107	GRAP	10750	17	5.65374	5.68771	1.71538	0.00118664	0.010361
ENSG00000154639	6682	CXADR	1525	21	-6.07651	-6.08063	4.61599	0.00118935	0.0103739
ENSG00000166432	7514	ZMAT1	84460	X	6.24916	6.29878	2.20484	0.00118947	0.0103739
ENSG00000116141	5417	MARK1	4139	1	-5.6598	-5.66401	4.14102	0.00119236	0.0103931
ENSG00000105855	15156	ITGB8	3696	7	-6.78568	-6.80739	2.97524	0.0011997	0.0104511
ENSG00000146433	5390	TMEM181	57583	6	-4.9741	-4.97493	5.90035	0.00120043	0.0104515
ENSG00000137124	3066	ALDH1B1	219	9	-4.41491	-4.41561	5.84302	0.00120435	0.0104796
ENSG00000167711	2348	SERPINF2	5345	17	-3.67749	-3.67957	5.83637	0.00120525	0.0104815
ENSG00000182195	1381	LDOC1	23641	X	-4.09164	-4.09258	4.86475	0.00120897	0.0105078
ENSG00000198851	2844	CD3E	916	11	3.36225	3.36247	6.71766	0.00121004	0.0105112
ENSG00000239636	1030	NA	NA	1	7.41447	8.00793	0.662966	0.00121521	0.01055
ENSG00000225830	14802	ERCC6	2074	10	6.32391	6.44554	2.3087	0.00121709	0.0105604
ENSG00000103811	5892	CTSH	1512	15	2.63081	2.63087	8.70032	0.00122306	0.0106061
ENSG00000198838	16054	RYR3	6263	15	-9.7673	-10.0664	2.42806	0.00122816	0.0106443
ENSG00000108039	6691	XPNPEP1	7511	10	-3.17331	-3.17345	7.34918	0.00123451	0.0106932
ENSG00000209042	89	SNORD12C	26765	20	7.70888	1.44269e+08	-0.590996	0.00123916	0.0107274
ENSG00000167074	4715	TEF	7008	22	-5.14797	-5.1512	4.30866	0.0012437	0.010756
ENSG00000206633	136	SNORA80B	100302743	2	8.22192	1.44269e+08	-0.428453	0.00124448	0.010756
ENSG00000204257	2534	HLA-DMA	3108	6	2.36735	2.3674	9.60196	0.00124457	0.010756
ENSG00000153064	6144	BANK1	55024	4	3.81892	3.81922	6.82305	0.00125852	0.0108704
ENSG00000147065	5971	MSN	4478	X	2.68544	2.68549	9.26219	0.00126037	0.0108764
ENSG00000218018	1540	NA	NA	20	7.45519	7.78828	0.245613	0.00126065	0.0108764
ENSG00000141580	3542	WDR45B	56270	17	-2.40336	-2.40344	7.17145	0.00127921	0.0110248
ENSG00000230747	740	NA	NA	2	8.18449	1.44269e+08	1.3055	0.0012793	0.0110248
ENSG00000083290	9843	ULK2	9706	17	-4.5466	-4.54723	5.9515	0.00128112	0.0110343
ENSG00000172867	2522	KRT2	3849	12	-10.2701	-10.8397	2.18262	0.00128437	0.0110561
ENSG00000139193	1410	CD27	939	12	6.12431	6.13658	3.4166	0.00128579	0.011062
ENSG00000274038	479	NA	NA	16	7.84769	8.42397	1.10077	0.00128745	0.0110701
ENSG00000099725	7674	PRKY	5616	Y	4.83713	4.86222	2.60709	0.00129197	0.0110997
ENSG00000130038	12466	CRACR2A	84766	12	6.83301	6.92482	2.04661	0.00129235	0.0110997
ENSG00000273319	3198	NA	NA	7	5.18817	5.2425	1.77959	0.00129639	0.0111271
ENSG00000166224	7486	SGPL1	8879	10	-2.37003	-2.37015	6.57065	0.001297	0.0111271
ENSG00000087258	9813	GNAO1	2775	16	-6.04605	-6.06821	3.35037	0.00130311	0.0111732
ENSG00000189337	12644	KAZN	23254	1	-6.27133	-6.27569	4.7319	0.00130713	0.0112013
ENSG00000075218	4242	GTSE1	51512	22	4.36452	4.36689	4.58685	0.0013102	0.0112213
ENSG00000170290	906	SLN	6588	11	-7.75812	-7.77863	4.02996	0.00131753	0.0112778
ENSG00000151012	9645	SLC7A11	23657	4	6.9361	7.52726	2.78929	0.00131857	0.0112803
ENSG00000188820	1194	FAM26F	441168	6	3.39586	3.39872	5.85498	0.00132155	0.0112995
ENSG00000184384	7109	MAML2	84441	11	-3.20373	-3.2041	5.54244	0.0013252	0.011322
ENSG00000164483	6903	SAMD3	154075	6	9.17111	9.77156	1.3139	0.00132566	0.011322
ENSG00000139437	9054	TCHP	84260	12	-2.98049	-2.98072	5.88537	0.00132961	0.0113493
ENSG00000111912	7739	NCOA7	135112	6	-2.85694	-2.8572	6.3982	0.00133059	0.0113513
ENSG00000179912	6039	R3HDM2	22864	12	-2.91759	-2.9182	4.54867	0.00133199	0.0113569
ENSG00000135362	6616	PRR5L	79899	11	-7.16922	-7.17547	5.34011	0.0013347	0.0113736
ENSG00000147459	15960	DOCK5	80005	8	5.1006	5.18161	3.21406	0.00134159	0.011426
ENSG00000139970	6209	RTN1	6252	14	-4.44539	-4.44584	6.37598	0.00135291	0.0115065
ENSG00000151893	12406	CACUL1	143384	10	-2.49673	-2.49687	6.3865	0.00135314	0.0115065
ENSG00000213988	5025	ZNF90	7643	19	8.43853	9.03657	1.20097	0.0013533	0.0115065
ENSG00000112561	5648	TFEB	7942	6	3.26593	3.26626	6.51079	0.00135495	0.0115141
ENSG00000274536	1815	MIR223	407008	X	6.45936	7.04758	1.60973	0.0013583	0.0115325
ENSG00000211802	464	NA	NA	14	7.85865	1.44269e+08	0.480859	0.00135863	0.0115325
ENSG00000143603	13598	KCNN3	3782	1	-5.81695	-5.81876	5.51857	0.00136174	0.0115524
ENSG00000148773	12807	MKI67	4288	10	2.82759	2.82772	7.03268	0.00136315	0.011558
ENSG00000204538	1150	PSORS1C2	170680	6	6.84595	7.16261	1.8428	0.00136529	0.0115696
ENSG00000232591	557	NA	NA	10	8.03434	1.44269e+08	1.16892	0.00137537	0.0116486
ENSG00000277149	3258	TYW1B	441250	7	6.08885	6.1654	1.30291	0.00137676	0.0116539
ENSG00000018189	8070	RUFY3	22902	4	-2.42323	-2.42337	6.67935	0.00137757	0.0116543
ENSG00000187860	6586	CCDC157	550631	22	-7.08881	-7.13934	2.21683	0.0013834	0.0116971
ENSG00000127564	5034	PKMYT1	9088	16	4.42254	4.42394	5.07359	0.00138694	0.0117206
ENSG00000172432	4624	GTPBP2	54676	6	5.15918	5.18674	2.65428	0.00139394	0.0117732
ENSG00000135454	8003	B4GALNT1	2583	12	-8.29865	-1.44269e+08	-0.164964	0.00139719	0.0117941
ENSG00000254140	1003	NA	NA	14	6.44316	6.6183	0.0755266	0.00140652	0.0118663
ENSG00000159784	6430	FAM131B	9715	7	-7.69046	-7.78563	2.90874	0.00141032	0.0118918
ENSG00000162747	3073	FCGR3B	2215	1	8.32683	1.44269e+08	1.15891	0.00141239	0.0119026
ENSG00000139352	2472	ASCL1	429	12	-6.75771	-6.76358	4.75472	0.00141429	0.0119121
ENSG00000100433	8258	KCNK10	54207	14	-6.07117	-6.17885	4.36398	0.0014198	0.0119519
ENSG00000108852	6114	MPP2	4355	17	-10.1261	-10.5392	2.46027	0.00142781	0.0120127
ENSG00000115540	4296	MOB4	25843	2	-2.63947	-2.63963	6.1746	0.00143303	0.01205
ENSG00000160223	8110	ICOSLG	23308	21	5.39913	5.50241	1.28364	0.00143497	0.0120596
ENSG00000178927	7234	C17orf62	79415	17	2.6638	2.66398	7.12653	0.0014384	0.0120818
ENSG00000196865	11223	NHLRC2	374354	10	-2.72407	-2.72435	5.60811	0.00144057	0.0120933
ENSG00000279406	2132	NA	NA	10	6.56884	1.44269e+08	1.14375	0.00144387	0.0121135
ENSG00000197905	2272	TEAD4	7004	12	-10.3178	-10.8941	2.08161	0.00144456	0.0121135
ENSG00000162607	4263	USP1	7398	1	2.89574	2.89597	6.75259	0.00144603	0.0121192
ENSG00000197818	6946	SLC9A8	23315	20	4.82499	4.84205	3.19607	0.00145106	0.0121546
ENSG00000103064	7588	SLC7A6	9057	16	3.77535	3.77864	4.36138	0.00145328	0.0121665
ENSG00000258920	1077	FOXN3-AS1	400236	14	6.21384	6.50005	1.62594	0.00145417	0.0121673
ENSG00000115762	6728	PLEKHB2	55041	2	-2.10856	-2.10861	8.10672	0.00146715	0.0122691
ENSG00000223802	3753	GDF1	2657	19	-10.5619	-11.5575	1.77993	0.00147385	0.0123185
ENSG00000116044	5979	NFE2L2	4780	2	-2.06616	-2.0662	7.66888	0.00147476	0.0123193
ENSG00000257913	2238	LOC105369758	105369758	12	8.08985	1.44269e+08	-0.148222	0.00148576	0.0124044
ENSG00000280194	2295	NA	NA	19	6.36092	1.44269e+08	1.31663	0.00148753	0.0124124
ENSG00000224389	7116	C4B	721	6	-7.00322	-7.02455	3.19984	0.00149067	0.0124293
ENSG00000176871	4616	WSB2	55884	12	-2.27574	-2.27586	6.56009	0.00149119	0.0124293
ENSG00000188536	856	HBA2	3040	16	-9.15586	-9.54241	1.73829	0.00150081	0.0125026
ENSG00000105492	2573	SIGLEC6	946	19	6.98192	1.44269e+08	2.05493	0.00151432	0.0126035
ENSG00000169398	13742	PTK2	5747	8	-2.80183	-2.80196	7.13695	0.00151456	0.0126035
ENSG00000232229	4272	LINC00865	643529	10	6.31521	6.4562	2.41399	0.00151611	0.0126094
ENSG00000117139	12092	KDM5B	10765	1	-2.58538	-2.58547	6.93966	0.00151799	0.0126182
ENSG00000176912	976	NA	NA	18	7.13416	7.70974	-0.615714	0.00151911	0.0126206
ENSG00000211750	381	NA	NA	7	7.86428	8.46039	0.0554758	0.00152396	0.012654
ENSG00000142657	2966	PGD	5226	1	-2.15706	-2.1571	7.96273	0.0015303	0.0126997
ENSG00000168792	3592	ABHD15	116236	17	3.3447	3.34801	5.75471	0.00153379	0.0127217
ENSG00000134444	8299	KIAA1468	57614	18	-4.86612	-4.86659	6.67326	0.00153506	0.0127254
ENSG00000138735	9775	PDE5A	8654	4	-5.40493	-5.40708	4.91863	0.00154265	0.0127813
ENSG00000177640	10032	CASC2	255082	10	-5.39242	-5.39791	3.52139	0.00154394	0.0127851
ENSG00000047056	5656	WDR37	22884	10	-2.67651	-2.67674	5.75729	0.00154569	0.0127862
ENSG00000267243	3999	NA	NA	19	8.42913	1.44269e+08	0.38515	0.00154575	0.0127862
ENSG00000132357	4399	CARD6	84674	5	7.20524	7.42635	2.41806	0.00154824	0.0127999
ENSG00000139572	2043	GPR84	53831	12	7.12056	7.43762	1.83927	0.00156002	0.0128872
ENSG00000188322	4992	SBK1	388228	16	-4.55632	-4.55672	6.41804	0.00156049	0.0128872
ENSG00000147872	5086	PLIN2	123	9	-2.58118	-2.58127	6.86847	0.00156963	0.0129556
ENSG00000159733	9624	ZFYVE28	57732	4	-5.87814	-5.88299	4.35686	0.00157098	0.0129598
ENSG00000161653	2822	NAGS	162417	17	6.73999	7.31498	3.12759	0.00158561	0.0130734
ENSG00000184271	6021	POU6F1	5463	12	8.74727	9.08509	1.53541	0.00158725	0.0130798
ENSG00000175265	6750	GOLGA8A	23015	15	-4.37228	-4.37876	2.59129	0.00159378	0.0131199
ENSG00000068650	13733	ATP11A	23250	13	-3.87377	-3.87414	6.00829	0.00159383	0.0131199
ENSG00000179010	2655	MRFAP1	93621	4	-1.95395	-1.954	7.56553	0.00160566	0.0132101
ENSG00000188282	4357	RUFY4	285180	2	8.13382	1.44269e+08	1.69874	0.00161997	0.0133206
ENSG00000174327	2087	SLC16A13	201232	17	8.65701	9.25639	1.49054	0.00162256	0.0133347
ENSG00000154217	7819	PITPNC1	26207	17	3.29645	3.29744	5.47557	0.00163327	0.0134142
ENSG00000232869	402	NA	NA	7	7.72823	8.05043	0.72274	0.00163478	0.0134142
ENSG00000132832	1416	NA	NA	20	8.25678	8.47938	1.74984	0.00163487	0.0134142
ENSG00000197588	1912	KLKP1	606293	19	-7.32158	-7.3568	2.82301	0.00163788	0.0134251
ENSG00000129696	4222	TTI2	80185	8	4.13042	4.13486	4.09307	0.00163796	0.0134251
ENSG00000109743	2980	BST1	683	4	7.90291	8.23825	2.54069	0.00164288	0.0134582
ENSG00000242759	3882	LINC00882	100302640	3	-7.50019	-1.44269e+08	0.630291	0.00164629	0.0134789
ENSG00000186431	2366	FCAR	2204	19	7.27002	7.49666	2.30743	0.00165018	0.0135035
ENSG00000148798	3231	INA	9118	10	-5.266	-5.26801	4.80993	0.00166079	0.013583
ENSG00000157110	8931	RBPMS	11030	8	-4.49909	-4.50069	4.44694	0.00166211	0.0135866
ENSG00000167634	3914	NLRP7	199713	19	6.59582	7.19257	3.60272	0.00167375	0.0136744
ENSG00000107959	6979	PITRM1	10531	10	-2.43894	-2.43902	6.95551	0.00168439	0.0137539
ENSG00000075420	13270	FNDC3B	64778	3	-3.2659	-3.26623	5.73887	0.00168658	0.0137644
ENSG00000107130	5289	NCS1	23413	9	-5.50877	-5.51032	5.46032	0.00169758	0.0138468
ENSG00000103187	6762	COTL1	23406	16	2.50695	2.50698	10.4174	0.00169978	0.0138573
ENSG00000131771	4554	PPP1R1B	84152	17	-7.30601	-7.32145	3.90523	0.00170069	0.0138573
ENSG00000162804	13592	SNED1	25992	2	7.24567	7.42892	1.15949	0.00170161	0.0138574
ENSG00000197272	1270	IL27	246778	16	7.80329	8.39946	0.884907	0.00170676	0.0138919
ENSG00000274210	165	NA	NA	1	4.79941	5.11619	1.29078	0.00170781	0.013893
ENSG00000162063	6309	CCNF	899	16	4.40475	4.40708	4.76828	0.00171518	0.0139456
ENSG00000224579	327	NA	NA	19	-7.78683	-1.44269e+08	-0.252569	0.00172006	0.0139778
ENSG00000250654	1390	LOC100240735	100240735	12	7.07749	1.44269e+08	-0.647143	0.00172634	0.0140213
ENSG00000112159	18602	MDN1	23195	6	3.37234	3.37457	4.78546	0.00173635	0.0140951
ENSG00000153162	2780	BMP6	654	6	9.60598	1.44269e+08	1.14165	0.00173823	0.0141029
ENSG00000107562	6077	CXCL12	6387	10	-4.81454	-4.8177	3.76202	0.0017413	0.0141203
ENSG00000255398	2137	HCAR3	8843	12	8.40433	1.44269e+08	0.47656	0.00174982	0.0141818
ENSG00000061676	22520	NCKAP1	10787	2	-5.19345	-5.19563	4.64587	0.00175481	0.0142147
ENSG00000160179	6121	ABCG1	9619	21	2.91751	2.91787	6.40612	0.00175685	0.0142237
ENSG00000177374	8108	HIC1	3090	17	-5.91573	-5.92036	4.30937	0.00176273	0.0142637
ENSG00000183850	3291	ZNF730	100129543	19	7.62053	8.21598	0.430991	0.00176756	0.0142952
ENSG00000187479	2373	C11orf96	387763	11	-5.01536	-5.03008	1.72697	0.0017733	0.014334
ENSG00000164199	23499	ADGRV1	84059	5	-5.70787	-5.72264	2.53858	0.0017769	0.0143528
ENSG00000067082	6139	KLF6	1316	10	2.06113	2.06114	10.6143	0.0017775	0.0143528
ENSG00000245275	1972	NA	NA	5	5.66863	5.98242	-0.683249	0.00177968	0.0143627
ENSG00000164010	4631	ERMAP	114625	1	7.10756	7.43535	2.55114	0.00178669	0.0144117
ENSG00000214655	7953	ZSWIM8	23053	10	-3.48628	-3.48674	5.64	0.00179612	0.0144796
ENSG00000271254	4520	LOC102724250	102724250	KI270711.1	-3.98696	-3.98927	3.6713	0.00179724	0.0144796
ENSG00000067177	6350	PHKA1	5255	X	-7.23439	-7.2652	3.2066	0.00179796	0.0144796
ENSG00000214198	6339	TTC41P	253724	12	7.90102	8.49778	0.537718	0.00180114	0.0144976
ENSG00000170921	22866	TANC2	26115	17	-4.71947	-4.72036	5.56444	0.00180591	0.0145283
ENSG00000166523	2422	CLEC4E	26253	12	8.51106	9.11027	1.18428	0.00180706	0.0145299
ENSG00000189241	3326	TSPYL1	7259	6	-2.45812	-2.45825	6.33582	0.00180948	0.0145417
ENSG00000139641	5493	ESYT1	23344	12	2.46042	2.46056	7.53501	0.00181293	0.0145617
ENSG00000166228	1614	PCBD1	5092	10	-2.6277	-2.62826	5.0505	0.00181767	0.0145921
ENSG00000116151	11337	MORN1	79906	1	-4.64288	-4.64401	5.09552	0.0018194	0.0145983
ENSG00000185345	4899	PARK2	5071	6	-8.855	-9.0667	1.9231	0.00182339	0.0146204
ENSG00000149573	4753	MPZL2	10205	11	-5.41055	-5.41202	5.51029	0.00182408	0.0146204
ENSG00000197566	5090	ZNF624	57547	17	8.31148	8.62762	2.71315	0.00182691	0.0146291
ENSG00000169474	270	SPRR1A	6698	1	-5.34511	-5.35302	3.17555	0.00182708	0.0146291
ENSG00000131966	4039	ACTR10	55860	14	-2.47183	-2.47192	7.0757	0.00184778	0.0147871
ENSG00000211710	373	NA	NA	7	5.59616	5.63863	1.51132	0.00185241	0.0148153
ENSG00000123080	3318	CDKN2C	1031	1	3.44998	3.45084	5.62981	0.00185325	0.0148153
ENSG00000147138	1258	GPR174	84636	X	7.85095	8.42688	0.96134	0.00185717	0.0148389
ENSG00000181631	2764	P2RY13	53829	3	5.66748	5.73125	4.27188	0.00186497	0.0148934
ENSG00000254126	633	NA	NA	2	-4.73398	-4.74477	1.92325	0.00186962	0.0149227
ENSG00000166928	4006	MS4A14	84689	11	6.74505	6.88778	1.72075	0.00187113	0.0149269
ENSG00000128271	4193	ADORA2A	135	22	5.29972	5.87807	-0.210246	0.0018739	0.0149412
ENSG00000196358	7845	NTNG2	84628	9	-6.43715	-6.45322	3.18981	0.00187678	0.0149563
ENSG00000223799	2228	NA	NA	21	7.38075	1.44269e+08	0.318488	0.00188076	0.0149802
ENSG00000162878	3925	PKDCC	91461	2	-8.14287	-8.17834	3.565	0.00188635	0.0150169
ENSG00000046653	5675	GPM6B	2824	X	-3.48458	-3.48582	5.28003	0.0018874	0.0150175
ENSG00000175416	2039	CLTB	1212	5	-2.29009	-2.29017	7.3666	0.00189104	0.0150385
ENSG00000100519	7482	PSMC6	5706	14	-2.43404	-2.43411	7.38246	0.00189235	0.0150411
ENSG00000211790	469	NA	NA	14	7.20116	7.80327	-0.345057	0.00189544	0.0150527
ENSG00000149084	8600	HSD17B12	51144	11	-2.3355	-2.33559	7.25375	0.00189578	0.0150527
ENSG00000163009	1897	NA	NA	2	7.41845	7.65	0.615166	0.00189947	0.0150707
ENSG00000189060	2344	H1F0	3005	22	-2.51964	-2.51974	6.9494	0.00190002	0.0150707
ENSG00000158234	4072	FAIM	55179	3	-3.23389	-3.23441	4.89653	0.00190106	0.015071
ENSG00000133104	6387	SPG20	23111	13	-2.65521	-2.65536	6.8338	0.00191168	0.0151474
ENSG00000171298	5156	GAA	2548	17	-2.57513	-2.57527	6.94385	0.00191621	0.0151754
ENSG00000224207	255	NA	NA	4	7.63654	1.44269e+08	0.0608262	0.00192412	0.0152255
ENSG00000188060	2180	RAB42	115273	1	-4.84976	-4.85095	5.29576	0.00192453	0.0152255
ENSG00000205710	3408	C17orf107	100130311	17	7.94907	1.44269e+08	0.0793176	0.00192621	0.0152309
ENSG00000259363	1291	LOC400464	400464	15	7.15433	7.7562	0.458715	0.00193553	0.0152945
ENSG00000052795	10868	FNIP2	57600	4	-3.25307	-3.25349	6.50113	0.00193627	0.0152945
ENSG00000184349	5703	EFNA5	1946	5	-8.05837	-8.23171	1.41238	0.00194851	0.0153825
ENSG00000166123	6354	GPT2	84706	16	-3.96898	-3.96959	5.94011	0.00195008	0.0153825
ENSG00000253214	1136	NA	NA	8	8.13306	8.69268	1.00314	0.00195044	0.0153825
ENSG00000120733	7961	KDM3B	51780	5	-2.60865	-2.6088	6.533	0.00195203	0.0153871
ENSG00000064199	5205	SPA17	53340	11	-4.55288	-4.55507	4.01474	0.00196066	0.0154472
ENSG00000139055	2426	ERP27	121506	12	8.1235	8.72146	1.15983	0.0019637	0.0154631
ENSG00000157827	6519	FMNL2	114793	2	-3.13518	-3.13615	5.17627	0.00197593	0.0155514
ENSG00000149313	6183	AASDHPPT	60496	11	-2.50661	-2.5067	7.0685	0.00198241	0.0155944
ENSG00000078399	3029	HOXA9	3205	7	9.68193	1.44269e+08	0.638665	0.00198579	0.0156129
ENSG00000128408	1815	RIBC2	26150	22	7.46468	7.70761	1.3683	0.00198687	0.0156133
ENSG00000253276	4232	CCDC71L	168455	7	3.63513	3.64524	3.14329	0.00199009	0.0156306
ENSG00000110711	1640	AIP	9049	11	2.74656	2.74692	6.85198	0.0020004	0.0157034
ENSG00000147443	2211	DOK2	9046	8	4.24527	4.24751	4.69622	0.00200494	0.0157276
ENSG00000079385	5524	CEACAM1	634	19	8.69223	8.87716	2.26787	0.00200554	0.0157276
ENSG00000229236	1726	TTTY10	246119	Y	-8.20956	-1.44269e+08	0.268314	0.00201062	0.0157527
ENSG00000130812	2181	ANGPTL6	83854	19	7.99565	8.21555	1.66631	0.00201102	0.0157527
ENSG00000258951	1219	NA	NA	14	7.66608	8.26213	0.350262	0.00201183	0.0157527
ENSG00000124731	4329	TREM1	54210	6	7.57682	7.91154	1.62232	0.00201291	0.015753
ENSG00000135605	4030	TEC	7006	4	8.29317	8.45839	2.19701	0.00201504	0.0157615
ENSG00000166394	8596	CYB5R2	51700	11	8.23094	8.44642	1.49639	0.00201848	0.0157804
ENSG00000127084	5890	FGD3	89846	9	3.22913	3.2297	5.9665	0.00202412	0.0158164
ENSG00000137509	12798	PRCP	5547	11	2.38888	2.38933	7.62484	0.00204007	0.0159328
ENSG00000108622	3243	ICAM2	3384	17	4.75282	4.76147	3.33762	0.00204206	0.0159335
ENSG00000179630	4550	LACC1	144811	13	-3.33836	-3.33886	6.07041	0.00204224	0.0159335
ENSG00000173402	6923	DAG1	1605	3	-3.61691	-3.61753	5.0927	0.0020638	0.0160934
ENSG00000042493	2607	CAPG	822	2	2.42841	2.42849	8.57054	0.00206613	0.0161033
ENSG00000105486	6576	LIG1	3978	19	3.30289	3.30331	5.75266	0.0020703	0.0161276
ENSG00000008513	8729	ST3GAL1	6482	8	3.35553	3.35619	5.95471	0.00209336	0.0162908
ENSG00000100228	4107	RAB36	9609	22	-7.36866	-7.3797	4.48104	0.00209339	0.0162908
ENSG00000178234	8295	GALNT11	63917	7	-2.8594	-2.85973	5.67344	0.00209797	0.0163147
ENSG00000280560	415	NA	NA	10	6.52905	1.44269e+08	1.0401	0.0020986	0.0163147
ENSG00000198502	1260	HLA-DRB5	3127	6	2.68711	2.68717	10.3364	0.00210213	0.0163338
ENSG00000260253	751	NA	NA	8	8.54264	1.44269e+08	0.0596129	0.00210474	0.0163458
ENSG00000185198	1090	PRSS57	400668	19	9.50351	1.44269e+08	0.168458	0.00210725	0.0163487
ENSG00000108641	3522	B9D1	27077	17	-5.04668	-5.05163	3.39534	0.00210726	0.0163487
ENSG00000113456	6766	RAD1	5810	5	-2.75586	-2.75606	6.09488	0.00211277	0.0163831
ENSG00000205213	6340	LGR4	55366	11	-9.17473	-9.23192	4.003	0.00211649	0.0164036
ENSG00000167642	5199	SPINT2	10653	19	-1.97561	-1.97565	8.17798	0.00211883	0.0164115
ENSG00000267496	755	FAM215A	23591	17	7.13393	1.44269e+08	0.751621	0.00211966	0.0164115
ENSG00000197429	3705	IPP	3652	1	-3.8727	-3.87316	5.68578	0.00212331	0.0164314
ENSG00000146373	12779	RNF217	154214	6	-6.27694	-6.29365	3.1862	0.00212556	0.0164323
ENSG00000100373	1051	UPK3A	7380	22	5.02878	5.19715	3.11101	0.00212558	0.0164323
ENSG00000164597	8467	COG5	10466	7	-2.52416	-2.52434	6.19654	0.00212692	0.0164343
ENSG00000187091	4314	PLCD1	5333	3	-4.18605	-4.18702	5.37384	0.00212978	0.0164481
ENSG00000168014	12571	C2CD3	26005	11	-3.50347	-3.50369	6.40975	0.0021339	0.0164715
ENSG00000137216	4425	TMEM63B	55362	6	-4.36013	-4.36123	4.90309	0.0021357	0.0164771
ENSG00000163519	2528	TRAT1	50852	3	3.83907	3.84029	4.67824	0.00213879	0.0164926
ENSG00000166452	2300	AKIP1	56672	11	-2.51377	-2.51408	5.52863	0.00214338	0.0165151
ENSG00000175155	8667	YPEL2	388403	17	-2.96771	-2.96795	5.80726	0.00214388	0.0165151
ENSG00000177697	3938	CD151	977	11	-2.80197	-2.80254	4.84481	0.00214782	0.0165371
ENSG00000179583	14152	CIITA	4261	16	3.50699	3.50728	7.71672	0.00215048	0.0165483
ENSG00000237753	2022	NA	NA	2	6.5865	1.44269e+08	-0.139786	0.00215144	0.0165483
ENSG00000254325	673	NA	NA	8	6.9951	1.44269e+08	0.292149	0.00215345	0.0165554
ENSG00000196126	1304	HLA-DRB1	3123	6	2.07387	2.07388	12.1646	0.00215906	0.0165902
ENSG00000187260	4044	WDR86	349136	7	8.17395	1.44269e+08	-0.125429	0.00216152	0.0166007
ENSG00000172005	1457	MAL	4118	2	4.32585	4.32691	5.21798	0.00216442	0.0166146
ENSG00000160185	3091	UBASH3A	53347	21	7.54414	7.61298	2.40752	0.00216722	0.0166277
ENSG00000085982	9352	USP40	55230	2	-4.01254	-4.01316	5.54724	0.00217537	0.0166769
ENSG00000261064	909	NA	NA	15	5.42304	6.00312	0.382704	0.00217582	0.0166769
ENSG00000180535	798	BHLHA15	168620	7	9.08176	1.44269e+08	0.0960318	0.00219937	0.0168489
ENSG00000141447	8022	OSBPL1A	114876	18	-3.08802	-3.08832	5.59605	0.00220425	0.0168779
ENSG00000094804	5120	CDC6	990	17	4.43412	4.43607	4.71076	0.00221277	0.0169346
ENSG00000060138	8610	YBX3	8531	12	-2.0056	-2.00564	7.99018	0.00222623	0.017029
ENSG00000175538	3677	KCNE3	10008	11	9.12366	1.44269e+08	0.526338	0.0022302	0.017045
ENSG00000178789	2720	CD300LB	124599	17	6.37111	1.44269e+08	3.3804	0.00223055	0.017045
ENSG00000077238	5894	IL4R	3566	16	3.46916	3.46975	5.80873	0.00223302	0.017051
ENSG00000049768	2647	FOXP3	50943	X	8.66869	8.91456	2.30028	0.00223357	0.017051
ENSG00000137841	7350	PLCB2	5330	15	3.53202	3.53538	5.37116	0.00224825	0.0171544
[truncated: 789 more rows]

## Sheet: CD123vsCD19
Table S4.2: List of significantly (FDR < 0.05) differentially expressed genes (log FC > 1) between CD123+ cells (positive logFC) and CD19+ cells (negative logFC).
Geneid	Length	symbol	entrezid	chr_once	logFC	unshrunk.logFC	logCPM	PValue	FDR
ENSG00000130037	2800	KCNA5	3741	12	12.3941	12.607	5.60625	5.4472e-24	8.30426e-20
ENSG00000239961	2171	LILRA4	23547	19	5.8922	5.89248	8.69325	5.49738e-17	4.19038e-13
ENSG00000183087	6006	GAS6	2621	13	4.3914	4.39166	8.07731	2.78183e-12	1.41363e-08
ENSG00000100453	1411	GZMB	3002	14	6.1013	6.10153	9.39641	1.21179e-11	4.61843e-08
ENSG00000135218	10115	CD36	948	7	5.17949	5.17991	7.41191	3.14104e-11	9.57704e-08
ENSG00000197629	4442	MPEG1	219972	11	3.86178	3.86184	10.1027	2.58423e-10	6.56611e-07
ENSG00000160593	8587	JAML	120425	11	4.10298	4.10317	7.82085	3.60182e-10	7.84425e-07
ENSG00000263961	3557	C1orf186	440712	1	3.62244	3.62265	7.34738	1.39402e-09	2.65648e-06
ENSG00000197594	8294	ENPP1	5167	6	7.40659	7.47116	5.71771	9.49687e-09	1.60866e-05
ENSG00000105251	2811	SHD	56961	19	8.40405	8.44995	5.01656	1.12361e-08	1.71295e-05
ENSG00000198467	4047	TPM2	7169	9	5.34852	5.34976	7.86035	1.51981e-08	1.88108e-05
ENSG00000163687	3148	DNASE1L3	1776	3	3.95334	3.95358	9.08222	1.59428e-08	1.88108e-05
ENSG00000211892	1119	NA	NA	14	-7.22165	-7.22343	7.18316	1.60407e-08	1.88108e-05
ENSG00000185291	1710	IL3RA	3563	X	4.40935	4.4096	7.40129	1.83714e-08	1.96082e-05
ENSG00000174944	2815	P2RY14	9934	3	4.78601	4.78708	6.54606	1.9293e-08	1.96082e-05
ENSG00000261269	2485	NA	NA	5	8.84355	9.22375	4.09624	2.45285e-08	2.33711e-05
ENSG00000196562	6657	SULF2	55959	20	4.78287	4.78319	7.81895	3.13175e-08	2.80844e-05
ENSG00000101347	5038	SAMHD1	25939	20	3.36755	3.3676	9.4439	3.91433e-08	3.19619e-05
ENSG00000169583	1177	CLIC3	9022	9	4.71057	4.71129	6.4022	3.98345e-08	3.19619e-05
ENSG00000149571	6599	KIRREL3	84623	11	11.8034	12.7522	3.29014	4.52299e-08	3.33066e-05
ENSG00000171631	3976	P2RY6	5031	11	4.5908	4.59146	6.9694	4.58798e-08	3.33066e-05
ENSG00000171502	9568	COL24A1	255631	1	10.1242	10.3304	3.52771	4.84721e-08	3.3589e-05
ENSG00000145287	3853	PLAC8	51316	4	4.39589	4.39602	8.54855	5.25324e-08	3.48199e-05
ENSG00000160963	3156	COL26A1	136227	7	10.3208	10.517	4.5427	6.04904e-08	3.8424e-05
ENSG00000142192	6316	APP	351	21	3.48703	3.48725	7.09169	7.40071e-08	4.51295e-05
ENSG00000198178	1551	CLEC4C	170482	12	5.53804	5.53917	6.51455	9.06007e-08	5.31234e-05
ENSG00000130300	2305	PLVAP	83483	19	4.81003	4.81046	7.01946	1.48685e-07	8.3952e-05
ENSG00000106066	3340	CPVL	54504	7	3.23269	3.23272	11.1127	1.66244e-07	8.88493e-05
ENSG00000125869	2042	LAMP5	24141	20	5.42997	5.43131	6.00726	1.69015e-07	8.88493e-05
ENSG00000132386	3069	SERPINF1	5176	17	3.46697	3.46708	8.56737	2.78209e-07	0.000141377
ENSG00000116990	5063	MYCL	4610	1	4.83957	4.8401	8.14424	2.94687e-07	0.00014492
ENSG00000106537	2224	TSPAN13	27075	7	3.5748	3.57487	8.83054	3.79755e-07	0.000180918
ENSG00000114923	5091	SLC4A3	6508	2	9.42982	9.82656	2.61971	4.51331e-07	0.000204633
ENSG00000251611	358	NA	NA	4	10.29	1.44269e+08	0.847901	4.681e-07	0.000204633
ENSG00000166428	6874	PLD4	122618	14	3.47498	3.47501	9.30156	4.69804e-07	0.000204633
ENSG00000039068	6177	CDH1	999	16	3.85019	3.85063	7.20934	4.91858e-07	0.000208288
ENSG00000250041	947	NA	NA	11	9.62697	10.5935	1.62744	6.12623e-07	0.000252417
ENSG00000255833	5923	TIFAB	497189	5	4.36657	4.36894	5.7961	6.57762e-07	0.000263884
ENSG00000258897	308	NA	NA	14	10.3852	1.44269e+08	0.930599	9.62614e-07	0.000376283
ENSG00000125810	6708	CD93	22918	20	5.74502	5.75224	5.45608	1.33363e-06	0.000508279
ENSG00000164100	7009	NDST3	9348	4	-9.11008	-9.29301	2.60749	1.58757e-06	0.000590305
ENSG00000225885	1617	NA	NA	8	8.62454	8.8718	1.855	1.87788e-06	0.000681625
ENSG00000274447	450	NA	NA	19	9.50161	1.44269e+08	-0.0541348	2.46634e-06	0.000874402
ENSG00000140968	5162	IRF8	3394	16	3.4308	3.43081	11.5988	3.03629e-06	0.00103238
ENSG00000221866	16372	PLXNA4	91584	7	8.30655	8.35831	4.17984	3.06232e-06	0.00103238
ENSG00000259162	992	NA	NA	14	10.9334	1.44269e+08	1.52777	3.1151e-06	0.00103238
ENSG00000169413	1061	RNASE6	6039	14	3.16035	3.16046	7.84256	3.21584e-06	0.00104309
ENSG00000186081	4292	KRT5	3852	12	4.18132	4.18168	9.4913	3.46694e-06	0.00110111
ENSG00000164142	4932	FAM160A1	729830	4	11.0846	11.998	2.99633	3.9435e-06	0.00122691
ENSG00000186188	4060	FFAR4	338557	10	7.15626	7.26067	3.26685	4.35374e-06	0.00132746
ENSG00000100433	8258	KCNK10	54207	14	10.0211	10.1302	4.36398	4.86897e-06	0.00145544
ENSG00000223336	190	NA	NA	13	8.27021	1.44269e+08	0.232834	5.79273e-06	0.00169827
ENSG00000198223	3830	CSF2RA	1438	X	2.84578	2.84593	7.41271	6.67448e-06	0.00191986
ENSG00000214050	3972	FBXO16	157574	8	10.0242	1.44269e+08	1.26017	7.30151e-06	0.00206132
ENSG00000148154	4615	UGCG	7357	9	3.28978	3.28985	8.28645	7.71809e-06	0.00213931
ENSG00000110876	2494	SELPLG	6404	12	3.23221	3.23227	8.98815	8.27746e-06	0.00223167
ENSG00000181036	2671	FCRL6	343413	1	7.5262	7.80821	2.99543	8.34406e-06	0.00223167
ENSG00000135750	3627	KCNK1	3775	1	8.45614	9.01939	3.01262	9.04951e-06	0.00237862
ENSG00000172000	6574	ZNF556	80032	19	11.371	1.44269e+08	1.87988	9.36033e-06	0.00241861
ENSG00000104313	5170	EYA1	2138	8	6.09209	6.14265	7.21096	9.6459e-06	0.00242132
ENSG00000186998	4899	EMID1	129080	22	-9.0992	-9.58726	1.78336	9.68844e-06	0.00242132
ENSG00000121440	6136	PDZRN3	23024	3	7.96327	8.2619	4.50864	1.07635e-05	0.00264659
ENSG00000107317	2378	PTGDS	5730	9	4.13149	4.13178	7.04327	1.12614e-05	0.00272508
ENSG00000088305	4630	DNMT3B	1789	20	-8.94713	-9.21144	2.2279	1.30519e-05	0.00310899
ENSG00000258657	947	NA	NA	14	7.94577	8.87157	-0.439111	1.37954e-05	0.00323555
ENSG00000214688	4934	C10orf105	414152	10	8.49983	9.44709	2.08913	1.51023e-05	0.00348668
ENSG00000175489	2415	LRRC25	126364	19	3.32436	3.32478	5.76198	1.53236e-05	0.00348668
ENSG00000225511	3858	NA	NA	9	8.05298	8.99953	0.257109	1.66784e-05	0.00373916
ENSG00000106868	4183	SUSD1	64420	9	4.47369	4.47438	6.29011	1.72469e-05	0.0037567
ENSG00000186818	6328	LILRB4	11006	19	2.98445	2.9846	6.59642	1.72495e-05	0.0037567
ENSG00000100448	1374	CTSG	1511	14	-10.0806	-10.9346	1.5885	1.76727e-05	0.00379465
ENSG00000010610	4583	CD4	920	12	2.8928	2.89283	9.42771	1.83469e-05	0.00388469
ENSG00000175318	4987	GRAMD2	196996	15	10.296	11.2426	3.25584	1.88829e-05	0.00394342
ENSG00000122025	4159	FLT3	2322	13	3.17505	3.17538	7.14017	1.93835e-05	0.00399327
ENSG00000144488	5362	ESPNL	339768	2	-7.41619	-7.57471	6.98059	2.01597e-05	0.00409779
ENSG00000145506	2885	NKD2	85409	5	-7.97585	-8.18957	1.23031	2.0759e-05	0.00416409
ENSG00000196368	2385	NUDT11	55190	X	-11.0049	-1.44269e+08	2.04386	2.28354e-05	0.00452111
ENSG00000150681	2806	RGS18	64407	1	5.04638	5.04897	5.67965	2.38922e-05	0.00460632
ENSG00000186810	1868	CXCR3	2833	X	3.64678	3.64696	7.68527	2.39128e-05	0.00460632
ENSG00000221955	5586	SLC12A8	84561	3	-10.222	-1.44269e+08	0.726793	2.41722e-05	0.00460632
ENSG00000215866	1823	LINC01356	100996702	1	9.03122	1.44269e+08	2.51748	2.51712e-05	0.00473746
ENSG00000153714	2132	LURAP1L	286343	9	7.44973	7.99664	4.52327	2.76933e-05	0.00514859
ENSG00000121807	3733	CCR2	729230	3	4.55546	4.55618	5.98644	3.07414e-05	0.00558078
ENSG00000177380	6451	PPFIA3	8541	19	8.69462	9.10787	3.29231	3.07501e-05	0.00558078
ENSG00000196422	5276	PPP1R26	9858	9	-8.44576	-8.7902	3.38351	3.17225e-05	0.00568952
ENSG00000137726	5617	FXYD6	53826	11	3.36574	3.36711	6.0662	3.32335e-05	0.00589122
ENSG00000066827	8900	ZFAT	57623	8	3.85716	3.85739	6.89087	3.40864e-05	0.00597295
ENSG00000138760	5685	SCARB2	950	4	2.56012	2.56025	7.56101	3.56395e-05	0.00611201
ENSG00000131401	1915	NAPSB	256236	19	2.534	2.53402	10.2707	3.56818e-05	0.00611201
ENSG00000184709	1209	LRRC26	389816	9	5.46365	5.46735	4.60818	3.64603e-05	0.00617598
ENSG00000105708	2949	ZNF14	7561	19	-9.64739	-9.99008	3.26652	3.69231e-05	0.00618563
ENSG00000267337	2267	LINC01478	101927921	18	10.621	1.44269e+08	1.51292	4.00858e-05	0.00664248
ENSG00000241544	1497	LOC105374177	105374177	3	7.65158	1.44269e+08	0.495717	4.14965e-05	0.0068023
ENSG00000124813	8192	RUNX2	860	6	3.5604	3.5608	5.84691	4.25991e-05	0.00690876
ENSG00000164684	15008	ZNF704	619279	8	-6.4468	-6.50951	4.30333	4.30994e-05	0.00691632
ENSG00000124507	4807	PACSIN1	29993	6	6.20955	6.21195	5.90328	5.26535e-05	0.00836148
ENSG00000167711	2348	SERPINF2	5345	17	4.66389	4.66606	5.83637	5.3851e-05	0.00846349
ENSG00000242258	2171	LINC00996	285972	7	5.08722	5.08919	5.07319	5.76369e-05	0.0088904
ENSG00000133055	1805	MYBPH	4608	1	6.76737	7.32338	5.67828	5.77363e-05	0.0088904
ENSG00000086288	2439	NME8	51314	7	5.67271	5.67715	4.45406	5.9153e-05	0.0088904
ENSG00000139370	5496	SLC15A4	121260	12	2.94035	2.94038	8.70881	5.94233e-05	0.0088904
ENSG00000163563	2059	MNDA	4332	1	2.5122	2.51234	7.34318	5.94832e-05	0.0088904
ENSG00000122035	1624	RASL11A	387496	13	-8.52982	-1.44269e+08	0.345421	6.33777e-05	0.00928774
ENSG00000148798	3231	INA	9118	10	-7.2128	-7.55425	4.80993	6.40813e-05	0.00928774
ENSG00000182511	4237	FES	2242	15	3.6799	3.68052	6.41112	6.42651e-05	0.00928774
ENSG00000115155	7885	OTOF	9381	2	5.73069	5.88762	6.59276	6.48553e-05	0.00928774
ENSG00000133020	6041	MYH8	4626	17	5.83533	5.89518	8.11508	6.51878e-05	0.00928774
ENSG00000142627	4159	EPHA2	1969	1	6.44363	6.44873	5.09914	6.6039e-05	0.00930337
ENSG00000135916	2611	ITM2C	81618	2	2.87983	2.87985	9.09863	6.65181e-05	0.00930337
ENSG00000165816	3301	VWA2	340706	10	9.07649	10.0231	4.75173	6.9089e-05	0.00950149
ENSG00000260177	756	NA	NA	16	7.60059	7.89921	0.583998	6.91811e-05	0.00950149
ENSG00000121297	5817	TSHZ3	57616	19	8.60896	9.58149	1.35561	7.06943e-05	0.00962263
ENSG00000169508	1700	GPR183	1880	13	2.64661	2.64662	9.96012	7.147e-05	0.00964213
ENSG00000178175	3975	ZNF366	167465	5	3.44062	3.44131	7.21104	7.45546e-05	0.00997005
ENSG00000185507	2628	IRF7	3665	11	2.93245	2.93247	9.54051	7.62776e-05	0.0101118
ENSG00000198732	4369	SMOC1	64093	14	9.56015	10.5376	1.26087	7.8212e-05	0.0102222
ENSG00000143632	1495	ACTA1	58	1	3.78387	3.79943	7.79501	7.84518e-05	0.0102222
ENSG00000132561	6933	MATN2	4147	8	-10.6717	-1.44269e+08	1.47602	7.9708e-05	0.0102661
ENSG00000211653	407	NA	NA	22	-4.4024	-4.40275	6.70504	8.01356e-05	0.0102661
ENSG00000196576	7257	PLXNB2	23654	22	2.63203	2.63217	7.29469	9.07091e-05	0.0115238
ENSG00000107719	4555	PALD1	27143	10	3.25843	3.25857	7.19964	9.25442e-05	0.0115732
ENSG00000079102	13535	RUNX1T1	862	8	8.6734	1.44269e+08	3.21186	9.28646e-05	0.0115732
ENSG00000211949	432	NA	NA	14	-3.89406	-3.89431	6.70471	9.3375e-05	0.0115732
ENSG00000078596	2051	ITM2A	9452	X	-2.93175	-2.93183	7.37796	9.53171e-05	0.0117186
ENSG00000273176	385	NA	NA	22	9.75805	1.44269e+08	0.879173	9.92112e-05	0.0120998
ENSG00000177990	5646	DPY19L2	283417	12	-7.75775	-8.24209	0.0902918	0.000103984	0.0125813
ENSG00000211897	2166	NA	NA	14	-4.65109	-4.65115	9.31335	0.000107055	0.0128508
ENSG00000166979	4353	EVA1C	59271	21	-7.50876	-7.99511	1.06582	0.000114822	0.0136755
ENSG00000130413	7599	STK33	65975	11	-7.68633	-7.81027	3.61338	0.000115892	0.0136815
ENSG00000276715	2996	YWHAEP7	284100	17	9.07431	1.44269e+08	1.30088	0.000116668	0.0136815
ENSG00000175866	10288	BAIAP2	10458	17	3.8469	3.84781	5.70983	0.000119715	0.0136954
ENSG00000164821	617	DEFA4	1669	8	-8.75099	-1.44269e+08	-0.364522	0.000119758	0.0136954
ENSG00000121653	3498	MAPK8IP1	9479	11	-6.00795	-6.34698	4.45102	0.000119768	0.0136954
ENSG00000081059	10063	TCF7	6932	5	-3.0331	-3.03316	8.07836	0.000120379	0.0136954
ENSG00000211895	1112	NA	NA	14	-4.71395	-4.71401	9.47385	0.000124768	0.0140896
ENSG00000166963	10629	MAP1A	4130	15	2.95118	2.95126	7.94561	0.000127184	0.0142281
ENSG00000259804	899	NA	NA	16	-8.37204	-1.44269e+08	-0.578184	0.000127862	0.0142281
ENSG00000158869	964	FCER1G	2207	1	2.99634	2.99646	7.59405	0.000130908	0.0144615
ENSG00000261762	2154	NA	NA	15	-8.64004	-1.44269e+08	-0.294482	0.000134512	0.0147353
ENSG00000162302	3807	RPS6KA4	8986	11	3.57801	3.57831	6.47983	0.000135319	0.0147353
ENSG00000146072	3595	TNFRSF21	27242	6	2.8731	2.87317	7.86154	0.000136367	0.0147441
ENSG00000183421	4033	RIPK4	54101	21	-9.75386	-10.6075	2.77383	0.000137842	0.0147985
ENSG00000249334	640	NA	NA	4	7.78929	8.7346	2.04951	0.000140044	0.0149298
ENSG00000101439	3695	CST3	1471	20	2.37378	2.3738	10.5232	0.000144306	0.0152774
ENSG00000243466	532	NA	NA	2	-3.94154	-3.94182	6.5691	0.000150682	0.0158424
ENSG00000166411	6832	IDH3A	3419	15	2.73896	2.73904	7.94992	0.00015343	0.016019
ENSG00000186907	2387	RTN4RL2	349667	11	-7.06016	-1.44269e+08	3.2056	0.000154508	0.016019
ENSG00000196581	12405	AJAP1	55966	1	9.87643	10.7755	1.6793	0.000155514	0.016019
ENSG00000173578	5403	XCR1	2829	3	4.22541	4.22627	7.53283	0.00016421	0.0167101
ENSG00000211795	561	NA	NA	14	-8.51936	-9.36537	0.321779	0.000165361	0.0167101
ENSG00000007516	6146	BAIAP3	8938	16	-7.63454	-8.4909	5.43556	0.000165512	0.0167101
ENSG00000130881	5095	LRP3	4037	19	8.20712	9.18034	2.87058	0.000171317	0.0167911
ENSG00000262587	1126	LOC554206	554206	16	-7.96606	-1.44269e+08	0.143286	0.000171975	0.0167911
ENSG00000112276	5808	BVES	11149	6	9.75273	10.3419	3.35025	0.000172169	0.0167911
ENSG00000116761	2414	CTH	1491	1	9.49809	10.0452	2.74944	0.00017222	0.0167911
ENSG00000226816	2033	NA	NA	7	9.82228	10.3187	2.38281	0.000172369	0.0167911
ENSG00000179855	4335	GIPC3	126326	19	6.97718	1.44269e+08	4.56459	0.000172922	0.0167911
ENSG00000181754	5144	AMIGO1	57463	1	-8.18824	-8.45201	3.97453	0.000177212	0.0170987
ENSG00000116852	12150	KIF21B	23046	1	-6.47283	-6.50533	2.65873	0.00018004	0.0172623
ENSG00000070031	366	SCT	6343	11	6.14125	6.16661	2.54589	0.000181942	0.0173356
ENSG00000140090	14412	SLC24A4	123041	14	4.39758	4.40231	4.97945	0.000191077	0.0180929
ENSG00000157551	9728	KCNJ15	3772	21	9.09672	1.44269e+08	0.769332	0.000195319	0.0183649
ENSG00000176890	2470	TYMS	7298	18	-2.89124	-2.89146	6.16803	0.000196358	0.0183649
ENSG00000258831	915	NA	NA	15	8.78066	1.44269e+08	0.000324473	0.000199555	0.018487
ENSG00000054277	3442	OPN3	23596	1	3.21819	3.21833	7.02311	0.000200089	0.018487
ENSG00000211598	538	NA	NA	2	-4.54374	-4.5441	6.80487	0.000202403	0.0185881
ENSG00000140955	4111	ADAD2	161931	16	7.91437	1.44269e+08	0.735069	0.000205809	0.0187878
ENSG00000280254	2106	NA	NA	17	8.18705	9.16942	1.05575	0.000213182	0.019345
ENSG00000069696	1477	DRD4	1815	11	6.03884	6.07651	1.72896	0.000214531	0.0193523
ENSG00000153046	4531	CDYL	9425	6	2.67998	2.68023	5.79592	0.000218341	0.0195105
ENSG00000153071	7717	DAB2	1601	5	2.67739	2.67751	6.64444	0.000218845	0.0195105
ENSG00000197992	2854	CLEC9A	283420	12	3.93979	3.94068	7.39656	0.000226109	0.0200409
ENSG00000163293	5983	NIPAL1	152519	4	8.00585	1.44269e+08	0.239757	0.0002286	0.0201446
ENSG00000197956	971	S100A6	6277	1	2.69697	2.6972	6.60993	0.000235567	0.0206392
ENSG00000159363	5253	ATP13A2	23400	1	3.00653	3.00668	6.86893	0.00024179	0.0210015
ENSG00000171084	2519	FAM86JP	100125556	3	-8.44735	-1.44269e+08	0.637795	0.000242457	0.0210015
ENSG00000120708	7810	TGFBI	7045	5	3.12167	3.12174	8.44528	0.000246044	0.0211918
ENSG00000132334	11235	PTPRE	5791	10	3.65093	3.65115	7.79446	0.000249867	0.0212952
ENSG00000101307	6091	SIRPB1	10326	20	5.09021	5.09292	4.69073	0.000250039	0.0212952
ENSG00000258082	846	NA	NA	1	6.86917	7.02233	1.0943	0.00026156	0.0221526
ENSG00000136848	8408	DAB2IP	153090	9	-8.273	-1.44269e+08	0.132224	0.000266054	0.0223692
ENSG00000103257	4745	SLC7A5	8140	16	3.385	3.38512	7.45945	0.000268244	0.0223692
ENSG00000128965	2058	CHAC1	79094	15	-9.75511	-1.44269e+08	1.36722	0.000268518	0.0223692
ENSG00000109339	9816	MAPK10	5602	4	-6.13572	-6.39845	5.10767	0.000275043	0.022741
ENSG00000136960	6729	ENPP2	5168	8	3.38052	3.38061	7.82729	0.000276103	0.022741
ENSG00000254709	2472	IGLL5	100423062	22	-4.13253	-4.13326	5.38924	0.000277456	0.022741
ENSG00000099260	8244	PALMD	54873	1	7.84726	8.39356	3.32103	0.000279633	0.0227568
ENSG00000211947	430	NA	NA	14	-4.5101	-4.51189	4.47742	0.000280634	0.0227568
ENSG00000176485	3104	PLA2G16	11145	11	3.42518	3.4258	6.04189	0.000293136	0.0236447
ENSG00000111181	5280	SLC6A12	6539	12	9.26975	10.1679	2.1207	0.00029757	0.0238761
ENSG00000176771	9552	NCKAP5	344148	2	6.67822	6.81783	2.85698	0.000303274	0.0240898
ENSG00000181061	1675	HIGD1A	25994	3	2.17225	2.17232	7.6263	0.000303394	0.0240898
ENSG00000129521	7359	EGLN3	112399	14	4.27308	4.27427	6.29657	0.000307256	0.0242701
ENSG00000105369	1503	CD79A	973	19	-2.93578	-2.93584	7.86906	0.00031109	0.0243193
ENSG00000204323	5117	SMIM5	643008	17	5.6427	5.64706	4.61253	0.000311203	0.0243193
ENSG00000212747	2026	FAM127C	441518	X	6.9004	7.19328	3.40373	0.000312665	0.0243193
ENSG00000160654	3836	CD3G	917	11	-3.89329	-3.89389	5.50884	0.000335146	0.0258855
ENSG00000254952	385	NA	NA	11	7.95148	1.44269e+08	-0.44966	0.000336197	0.0258855
ENSG00000143674	7916	MLK4	84451	1	6.11602	6.15818	3.07704	0.000350409	0.0267039
ENSG00000278518	1255	NA	NA	10	9.12699	1.44269e+08	0.724612	0.000351105	0.0267039
ENSG00000251002	3284	NA	NA	14	-6.43697	-6.50175	1.30146	0.000352081	0.0267039
ENSG00000179242	7351	CDH4	1002	20	-8.83668	-1.44269e+08	1.37627	0.000377869	0.0285179
ENSG00000149131	3603	SERPING1	710	11	2.86869	2.86883	6.91843	0.000380308	0.0285606
ENSG00000140945	11217	CDH13	1012	16	5.38683	5.46791	5.1592	0.000392732	0.0291954
ENSG00000116014	1680	KISS1R	84634	19	7.66391	1.44269e+08	2.05949	0.000393136	0.0291954
ENSG00000178789	2720	CD300LB	124599	17	6.44918	6.46641	3.3804	0.000394507	0.0291954
ENSG00000100600	3899	LGMN	5641	14	2.34311	2.34314	8.8322	0.000399648	0.029433
ENSG00000100079	828	LGALS2	3957	22	3.057	3.05749	7.89437	0.000402861	0.0295055
ENSG00000211896	5138	NA	NA	14	-3.15332	-3.15333	10.8414	0.000404504	0.0295055
ENSG00000100095	7149	SEZ6L	23544	22	6.18183	6.48351	6.02232	0.000408689	0.0296689
ENSG00000004139	11137	SARM1	23098	17	-7.45946	-1.44269e+08	1.98798	0.00042032	0.0303686
ENSG00000166405	7657	RIC3	79608	11	-6.70335	-7.04582	2.51301	0.00042816	0.0307892
ENSG00000174807	2558	CD248	57124	11	-9.25559	-10.1076	1.13772	0.000439047	0.0312549
ENSG00000163053	4946	SLC16A14	151473	2	9.33382	1.44269e+08	2.2653	0.000440653	0.0312549
ENSG00000211945	410	NA	NA	14	-4.99682	-4.99916	4.57848	0.000440787	0.0312549
ENSG00000183578	2262	TNFAIP8L3	388121	15	8.50789	1.44269e+08	2.16109	0.000458071	0.0323141
ENSG00000183741	8030	CBX6	23466	22	2.40843	2.40864	6.54344	0.000459964	0.0323141
ENSG00000101440	778	ASIP	434	20	6.79904	6.87772	1.75887	0.00046661	0.0325658
ENSG00000185090	3018	MANEAL	149175	1	-8.33713	-9.18851	3.19727	0.000468818	0.0325658
ENSG00000046653	5675	GPM6B	2824	X	3.89807	3.89934	5.28003	0.000469956	0.0325658
ENSG00000165731	6661	RET	5979	10	8.69665	9.26201	1.82618	0.000475238	0.0327081
ENSG00000229754	2503	NA	NA	2	4.85211	4.85316	5.7109	0.0004763	0.0327081
ENSG00000162753	4916	SLC9C2	284525	1	9.33239	10.277	0.991	0.00047924	0.0327624
ENSG00000233264	1469	NA	NA	7	-9.04589	-1.44269e+08	-0.11189	0.000487418	0.0331727
ENSG00000108641	3522	B9D1	27077	17	-5.91745	-6.25787	3.39534	0.000497309	0.0336955
ENSG00000138162	18835	TACC2	10579	10	6.86066	7.06244	3.77681	0.000504186	0.0340102
ENSG00000160307	1448	S100B	6285	21	2.79284	2.79334	7.77516	0.000506464	0.0340134
ENSG00000132965	1715	ALOX5AP	241	13	2.5575	2.55753	8.57538	0.000511837	0.0342235
ENSG00000211772	1658	NA	NA	7	-2.9636	-2.96366	8.1037	0.000517965	0.0344788
ENSG00000099954	10759	CECR2	27443	22	6.2019	1.44269e+08	1.25347	0.000520178	0.0344788
ENSG00000125398	3935	SOX9	6662	17	-9.28959	-1.44269e+08	3.02714	0.000525347	0.0345086
ENSG00000131634	2047	TMEM204	79652	16	-10.1665	-1.44269e+08	1.46026	0.000526671	0.0345086
ENSG00000125355	3858	TMEM255A	55026	X	7.71552	7.83125	2.93306	0.00052742	0.0345086
ENSG00000143126	12349	CELSR2	1952	1	-8.23107	-8.57296	3.0445	0.00054524	0.0355221
ENSG00000211893	1132	NA	NA	14	-4.26905	-4.26915	8.36097	0.000547856	0.0355407
ENSG00000084636	9269	COL16A1	1307	1	6.80824	7.7198	2.80679	0.000550979	0.0355661
ENSG00000136895	9695	GARNL3	84253	9	7.81238	8.19798	1.22108	0.000552914	0.0355661
ENSG00000242193	5564	LOC730102	730102	1	8.33135	1.44269e+08	0.948175	0.000567421	0.036346
ENSG00000164530	2332	PI16	221476	6	-9.24979	-10.0936	1.08443	0.000571076	0.036427
ENSG00000188747	1678	NOXA1	10811	9	-8.69373	-1.44269e+08	1.30407	0.000599119	0.0377915
ENSG00000116117	10382	PARD3B	117583	2	6.52924	7.08686	3.61628	0.000599214	0.0377915
ENSG00000104419	9823	NDRG1	10397	8	2.39413	2.39433	6.92997	0.000599904	0.0377915
ENSG00000213760	2147	ATP6V1G2	534	6	-7.84334	-1.44269e+08	1.3211	0.000613965	0.0385181
ENSG00000173597	7356	SULT1B1	27284	4	-8.32827	-8.67065	0.987668	0.000620146	0.0387464
ENSG00000105426	9425	PTPRS	5802	19	3.74493	3.74549	5.82927	0.000630237	0.039174
ENSG00000164488	4223	DACT2	168002	6	-7.87424	-1.44269e+08	4.03895	0.000632129	0.039174
ENSG00000119411	2339	BSPRY	54836	9	4.59405	4.59601	5.1488	0.000645501	0.0397888
ENSG00000160097	3139	FNDC5	252995	1	5.89905	1.44269e+08	4.6044	0.000648627	0.0397888
ENSG00000261801	4221	LOXL1-AS1	100287616	15	-7.55137	-1.44269e+08	0.404603	0.000651449	0.0397888
ENSG00000267573	1458	NA	NA	18	8.52473	1.44269e+08	0.41604	0.000653558	0.0397888
ENSG00000167851	2686	CD300A	11314	17	3.56528	3.56564	6.05453	0.000656635	0.0397888
ENSG00000112414	8473	ADGRG6	57211	6	6.92206	7.08049	4.70908	0.00065771	0.0397888
ENSG00000147852	9339	VLDLR	7436	9	8.60319	9.1685	1.54874	0.000660461	0.0397974
ENSG00000280187	3094	NA	NA	5	-7.84181	-1.44269e+08	0.890244	0.000674835	0.0405034
ENSG00000108551	1748	RASD1	51655	17	3.82977	3.83079	5.27242	0.000688746	0.0411762
ENSG00000186472	22873	PCLO	27445	7	5.33949	5.54523	4.6326	0.000693107	0.0412751
ENSG00000177519	1471	RPRM	56475	2	6.63723	1.44269e+08	3.07567	0.000696614	0.0413225
ENSG00000270265	540	NA	NA	4	9.05951	1.44269e+08	-0.0591066	0.000700962	0.0414064
ENSG00000076351	7838	SLC46A1	113235	17	-7.00178	-7.34278	3.05816	0.000703461	0.0414064
ENSG00000102174	6384	PHEX	5251	X	4.72961	4.73099	5.2601	0.000709988	0.041512
ENSG00000173457	1655	PPP1R14B	26472	11	2.1495	2.14956	7.972	0.000712448	0.041512
ENSG00000114107	4420	CEP70	80321	3	-4.18463	-4.18686	5.28008	0.000713913	0.041512
ENSG00000211592	2145	NA	NA	2	-2.94112	-2.94117	7.96944	0.000716146	0.041512
ENSG00000168530	1342	MYL1	4632	2	5.48463	5.86509	6.02463	0.000741906	0.0428423
ENSG00000136866	6354	ZFP37	7539	9	-8.72229	-1.44269e+08	1.20525	0.000765709	0.0440499
ENSG00000065361	8658	ERBB3	2065	12	6.86689	7.15339	2.86627	0.000769268	0.0440883
ENSG00000146648	12961	EGFR	1956	7	7.06484	7.31852	3.52136	0.000783171	0.0444696
ENSG00000103647	3998	CORO2B	10391	15	8.97159	9.53807	2.9857	0.000784009	0.0444696
ENSG00000062524	3490	LTK	4058	15	6.48349	6.52943	2.02789	0.000786671	0.0444696
ENSG00000011600	907	TYROBP	7305	19	2.84521	2.8454	6.61816	0.000789408	0.0444696
ENSG00000273080	460	NA	NA	2	-7.43207	-8.28229	-0.0902789	0.00079145	0.0444696
ENSG00000110427	12318	KIAA1549L	25758	11	-8.69113	-9.53471	1.03953	0.000793422	0.0444696
ENSG00000261115	10656	TMEM178B	100507421	7	8.41416	9.35805	2.92052	0.000806433	0.0450332
ENSG00000182866	3339	LCK	3932	1	-3.01543	-3.01555	6.9267	0.000816485	0.0454282
ENSG00000230138	850	NA	NA	1	3.35288	3.35417	4.18219	0.00084403	0.0466236
ENSG00000100767	7699	PAPLN	89932	14	5.51789	5.55524	4.004	0.000844087	0.0466236
ENSG00000153898	3442	MCOLN2	255231	1	2.47709	2.47723	6.66112	0.000849112	0.0467318
ENSG00000107736	18059	CDH23	64072	10	3.90732	3.90992	4.91994	0.000868229	0.0476121
ENSG00000205403	3875	CFI	3426	4	8.01371	1.44269e+08	1.306	0.000885891	0.0484065
ENSG00000170500	13933	LONRF2	164832	2	7.08809	7.30573	2.6684	0.000894869	0.0485747
ENSG00000183780	3195	SLC35F3	148641	1	5.48265	5.48734	4.40892	0.000895341	0.0485747
ENSG00000276600	3686	RAB7B	338382	1	3.95084	3.95164	7.62173	0.000900626	0.0486881
ENSG00000110080	4465	ST3GAL4	6484	11	3.66815	3.66878	5.3821	0.000908727	0.0489524
ENSG00000229236	1726	TTTY10	246119	Y	9.25054	1.44269e+08	0.268314	0.000917619	0.0492574

## Sheet: CD123vsCD141
Table S4.3: List of significantly (FDR < 0.05) differentially expressed genes (log FC > 1) between CD123+ cells (positive logFC) and CD141+ cells (negative logFC).
Geneid	Length	symbol	entrezid	chr_once	logFC	unshrunk.logFC	logCPM	PValue	FDR
ENSG00000138760	5685	SCARB2	950	4	3.36484	3.3651	7.56101	1.21805e-08	0.000185691
ENSG00000162892	1979	IL24	11009	1	8.91276	1.44269e+08	2.45776	7.6826e-07	0.00585606
ENSG00000243466	532	NA	NA	2	5.16738	5.1778	6.5691	2.15139e-06	0.00874452
ENSG00000227051	7966	C14orf132	56967	14	-6.58918	-6.727	6.0403	3.41126e-06	0.00874452
ENSG00000258657	947	NA	NA	14	9.09348	1.44269e+08	-0.439111	3.71875e-06	0.00874452
ENSG00000130037	2800	KCNA5	3741	12	4.22586	4.22653	5.60625	3.94642e-06	0.00874452
ENSG00000124772	4067	CPNE5	57699	6	8.91085	9.25302	4.4149	4.01519e-06	0.00874452
ENSG00000211649	385	NA	NA	22	9.12467	1.44269e+08	4.59762	4.7579e-06	0.00906676
ENSG00000077984	930	CST7	8530	20	-3.71173	-3.71189	7.18121	5.8932e-06	0.00933686
ENSG00000197888	2077	UGT2B17	7367	4	10.7349	1.44269e+08	3.45747	6.32675e-06	0.00933686
ENSG00000156738	4872	MS4A1	931	11	4.30374	4.30409	9.32982	7.07219e-06	0.00933686
ENSG00000244575	382	NA	NA	2	10.3088	1.44269e+08	4.29878	7.34945e-06	0.00933686
ENSG00000140945	11217	CDH13	1012	16	7.53081	7.92533	5.1592	9.06138e-06	0.00973167
ENSG00000135318	4533	NT5E	4907	6	10.0171	1.44269e+08	3.21018	1.02594e-05	0.00973167
ENSG00000119772	12020	DNMT3A	1788	2	5.12381	5.1336	4.91344	1.07954e-05	0.00973167
ENSG00000165929	6147	TC2N	123036	14	6.54635	6.59234	6.10928	1.11608e-05	0.00973167
ENSG00000122180	1528	MYOG	4656	1	-4.42827	-4.44204	7.36444	1.13503e-05	0.00973167
ENSG00000269388	1472	NA	NA	19	7.71916	8.3921	1.93109	1.14903e-05	0.00973167
ENSG00000073282	7454	TP63	8626	3	5.84135	5.88969	6.2843	1.35002e-05	0.0108322
ENSG00000105270	3772	CLIP3	25999	19	4.95117	4.98449	6.49946	1.46148e-05	0.0111401
ENSG00000196169	5640	KIF19	124602	17	-4.90747	-5.01544	7.28675	1.60487e-05	0.0114376
ENSG00000186818	6328	LILRB4	11006	19	2.99044	2.99059	6.59642	1.65773e-05	0.0114376
ENSG00000136237	10245	RAPGEF5	9771	7	8.31394	8.68071	3.15437	1.72559e-05	0.0114376
ENSG00000196628	24564	TCF4	6925	18	2.79706	2.79709	9.43958	1.82766e-05	0.0115864
ENSG00000132704	5058	FCRL2	79368	1	8.49338	9.19084	3.27615	1.90003e-05	0.0115864
ENSG00000196664	5209	TLR7	51284	X	3.64151	3.64167	7.28037	1.98562e-05	0.0116426
ENSG00000141622	11419	RNF165	494470	18	9.08886	9.78651	2.65117	2.07903e-05	0.0117388
ENSG00000272994	3449	NA	NA	2	8.60671	1.44269e+08	2.47317	2.35494e-05	0.0123372
ENSG00000211663	377	NA	NA	22	5.89873	5.90992	6.07805	2.40644e-05	0.0123372
ENSG00000122035	1624	RASL11A	387496	13	-9.2966	-1.44269e+08	0.345421	2.42779e-05	0.0123372
ENSG00000172201	2344	ID4	3400	6	-5.85951	-5.9811	5.99675	2.74429e-05	0.0134596
ENSG00000133121	8388	STARD13	90627	13	10.6688	11.3631	2.61724	2.90455e-05	0.0134596
ENSG00000166928	4006	MS4A14	84689	11	9.26279	9.96353	1.72075	2.91352e-05	0.0134596
ENSG00000079308	15595	TNS1	7145	2	7.47845	7.63774	4.59459	3.03613e-05	0.0134629
ENSG00000211899	2384	NA	NA	14	3.41159	3.41163	11.0958	3.15031e-05	0.0134629
ENSG00000170500	13933	LONRF2	164832	2	9.89631	1.44269e+08	2.6684	3.24446e-05	0.0134629
ENSG00000244437	442	NA	NA	2	4.97714	4.99886	5.13625	3.26747e-05	0.0134629
ENSG00000165591	2019	FAAH2	158584	X	7.21867	7.4038	3.55397	3.45459e-05	0.0138593
ENSG00000262587	1126	LOC554206	554206	16	-9.23755	-1.44269e+08	0.143286	3.76093e-05	0.0145999
ENSG00000164953	8281	TMEM67	91147	8	8.57149	8.93574	3.49905	3.83075e-05	0.0145999
ENSG00000166979	4353	EVA1C	59271	21	-8.21405	-8.70128	1.06582	3.99745e-05	0.0148637
ENSG00000160307	1448	S100B	6285	21	-3.25403	-3.25411	7.77516	4.36903e-05	0.0156065
ENSG00000196581	12405	AJAP1	55966	1	11.0624	1.44269e+08	1.6793	4.40197e-05	0.0156065
ENSG00000196368	2385	NUDT11	55190	X	-10.3001	-1.44269e+08	2.04386	4.5958e-05	0.0158867
ENSG00000033627	10955	ATP6V0A1	535	17	3.10725	3.10814	6.97173	4.68942e-05	0.0158867
ENSG00000186907	2387	RTN4RL2	349667	11	-7.80831	-1.44269e+08	3.2056	5.03146e-05	0.0166749
ENSG00000235192	779	NA	NA	2	9.39691	1.44269e+08	0.212856	5.79219e-05	0.0183341
ENSG00000166428	6874	PLD4	122618	14	2.82324	2.82326	9.30156	6.03435e-05	0.0183341
ENSG00000240891	2927	PLCXD2	257068	3	9.68538	1.44269e+08	3.09009	6.11261e-05	0.0183341
ENSG00000204186	10340	ZDBF2	57683	2	9.0517	9.34009	3.35483	6.42108e-05	0.0183341
ENSG00000211653	407	NA	NA	22	4.49622	4.50424	6.70504	6.483e-05	0.0183341
ENSG00000110987	6565	BCL7A	605	12	2.81249	2.81289	6.2366	6.60068e-05	0.0183341
ENSG00000182871	8525	COL18A1	80781	21	7.23555	7.35958	2.7748	6.60327e-05	0.0183341
ENSG00000108641	3522	B9D1	27077	17	-7.07339	-7.41663	3.39534	6.67513e-05	0.0183341
ENSG00000104972	5552	LILRB1	10859	19	3.3465	3.34685	6.05624	6.80391e-05	0.0183341
ENSG00000166963	10629	MAP1A	4130	15	3.05875	3.05883	7.94561	6.85408e-05	0.0183341
ENSG00000239961	2171	LILRA4	23547	19	2.7995	2.79953	8.69325	6.85499e-05	0.0183341
ENSG00000118508	1217	RAB32	10981	6	-2.6763	-2.67634	7.99039	7.05547e-05	0.0184908
ENSG00000101670	13112	LIPG	9388	18	-10.9605	-1.44269e+08	2.04892	7.29084e-05	0.0184908
ENSG00000260719	1656	NA	NA	16	8.92041	1.44269e+08	-0.0258565	7.38837e-05	0.0184908
ENSG00000186081	4292	KRT5	3852	12	3.53902	3.53924	9.4913	7.39876e-05	0.0184908
ENSG00000159958	3944	TNFRSF13C	115650	22	4.35682	4.36691	3.805	8.24806e-05	0.0199796
ENSG00000211644	400	NA	NA	22	6.61336	6.78323	4.67459	8.27081e-05	0.0199796
ENSG00000075275	12806	CELSR1	9620	22	9.38411	1.44269e+08	3.39255	8.38763e-05	0.0199796
ENSG00000104313	5170	EYA1	2138	8	5.2584	5.28612	7.21096	8.6454e-05	0.0202768
ENSG00000117114	7754	ADGRL2	23266	1	-9.56985	-1.44269e+08	3.41284	8.86669e-05	0.0203476
ENSG00000235621	4204	LINC00494	284749	20	6.68888	6.75818	2.60132	8.96246e-05	0.0203476
ENSG00000004139	11137	SARM1	23098	17	-8.81341	-1.44269e+08	1.98798	9.07598e-05	0.0203476
ENSG00000167123	6059	CERCAM	51148	9	10.5166	1.44269e+08	1.30748	9.86632e-05	0.0217988
ENSG00000185271	1863	KLHL33	123103	14	9.2864	9.65618	1.97431	0.000103954	0.0226397
ENSG00000211642	365	NA	NA	22	8.60341	1.44269e+08	3.0802	0.000107321	0.0230437
ENSG00000101082	2757	SLA2	84174	20	3.75413	3.75549	4.26442	0.000112484	0.0238169
ENSG00000183087	6006	GAS6	2621	13	2.5528	2.55286	8.07731	0.000116776	0.023968
ENSG00000246898	2147	NA	NA	16	7.85995	8.56328	0.912894	0.000117032	0.023968
ENSG00000110092	4830	CCND1	595	11	-2.66473	-2.66478	8.24492	0.000117914	0.023968
ENSG00000135916	2611	ITM2C	81618	2	2.78348	2.78351	9.09863	0.000123232	0.0247193
ENSG00000185640	2542	KRT79	338785	12	11.3486	1.44269e+08	2.35798	0.000129828	0.0256396
ENSG00000066827	8900	ZFAT	57623	8	3.54308	3.54326	6.89087	0.000131183	0.0256396
ENSG00000127954	11245	STEAP4	79689	7	9.41135	1.44269e+08	0.42398	0.000134108	0.0258795
ENSG00000050730	3768	TNIP3	79931	4	9.80495	1.44269e+08	1.34716	0.000137598	0.026221
ENSG00000135218	10115	CD36	948	7	2.93292	2.933	7.41191	0.000151722	0.028518
ENSG00000153714	2132	LURAP1L	286343	9	6.59465	6.86551	4.52327	0.000153393	0.028518
ENSG00000253701	362	NA	NA	14	5.64862	5.85515	2.82558	0.000160812	0.0295371
ENSG00000142973	3460	CYP4B1	1580	1	9.8236	1.44269e+08	1.72653	0.000165598	0.0295707
ENSG00000223907	2741	NA	NA	1	7.03606	7.1313	2.1818	0.000165661	0.0295707
ENSG00000070087	3440	PFN2	5217	3	3.92266	3.94717	5.35916	0.000166814	0.0295707
ENSG00000170482	3203	SLC23A1	9963	5	7.37618	8.07827	0.344806	0.000172563	0.0302382
ENSG00000197747	1543	S100A10	6281	1	-2.51699	-2.51701	8.89598	0.000179704	0.0308588
ENSG00000135116	6853	HRK	8739	12	5.76569	5.93867	4.53232	0.000181991	0.0308588
ENSG00000162493	3707	PDPN	10630	1	-6.60224	-6.78312	4.98163	0.000182177	0.0308588
ENSG00000088305	4630	DNMT3B	1789	20	-7.16662	-7.42973	2.2279	0.00018734	0.0309423
ENSG00000280411	411	NA	NA	14	5.72743	5.75566	4.7046	0.0001881	0.0309423
ENSG00000211896	5138	NA	NA	14	3.33032	3.33041	10.8414	0.000188759	0.0309423
ENSG00000211941	473	NA	NA	14	7.12684	7.53726	3.33117	0.000193347	0.0313571
ENSG00000204475	1212	NCR3	259197	6	7.39012	8.08835	2.36909	0.000206178	0.0330862
ENSG00000159363	5253	ATP13A2	23400	1	3.03587	3.03602	6.86893	0.000209013	0.0331454
ENSG00000247950	2584	SEC24B-AS1	100533182	4	7.30459	8.0026	0.700123	0.000210895	0.0331454
ENSG00000241755	409	NA	NA	2	7.18482	7.88636	3.01642	0.000215213	0.0334788
ENSG00000177380	6451	PPFIA3	8541	19	7.35338	7.50353	3.29231	0.000229532	0.0353457
ENSG00000179222	6016	MAGED1	9500	X	2.36901	2.36912	7.67459	0.000233328	0.0355708
ENSG00000260135	1515	NA	NA	16	-9.81381	-1.44269e+08	0.41916	0.000239501	0.0358703
ENSG00000169908	3668	TM4SF1	4071	3	10.6464	1.44269e+08	1.83119	0.000239998	0.0358703
ENSG00000173267	1247	SNCG	6623	10	7.58401	1.44269e+08	3.00716	0.000242502	0.0358926
ENSG00000105497	7396	ZNF175	7728	19	6.0996	6.13028	2.49262	0.000247773	0.0362844
ENSG00000139370	5496	SLC15A4	121260	12	2.70339	2.70342	8.70881	0.000254776	0.0362844
ENSG00000167768	2488	KRT1	3848	12	3.62509	3.62694	5.64015	0.000255818	0.0362844
ENSG00000133020	6041	MYH8	4626	17	5.24332	5.28207	8.11508	0.000257827	0.0362844
ENSG00000174607	4699	UGT8	7368	4	8.91782	9.61871	4.12034	0.000257979	0.0362844
ENSG00000255389	2421	NA	NA	6	9.36648	1.44269e+08	0.338086	0.000260616	0.0362844
ENSG00000163518	3875	FCRL4	83417	1	7.61853	1.44269e+08	3.53993	0.000263685	0.0362844
ENSG00000160789	6985	LMNA	4000	1	-2.25292	-2.25294	9.6078	0.000264189	0.0362844
ENSG00000152518	3696	ZFP36L2	678	2	2.36795	2.36797	9.25532	0.000270738	0.0368518
ENSG00000196422	5276	PPP1R26	9858	9	-6.98583	-7.32872	3.38351	0.000273671	0.0369214
ENSG00000124813	8192	RUNX2	860	6	3.15586	3.15614	5.84691	0.000283192	0.0378707
ENSG00000124334	2504	IL9R	3581	X	6.15303	6.84663	0.699898	0.000291443	0.0386352
ENSG00000188747	1678	NOXA1	10811	9	-9.47474	-1.44269e+08	1.30407	0.000310957	0.0404184
ENSG00000136931	3422	NR5A1	2516	9	8.22875	1.44269e+08	-0.234333	0.00031182	0.0404184
ENSG00000137628	6750	DDX60	55601	4	3.64286	3.64355	6.36785	0.000312849	0.0404184
ENSG00000230266	784	XXYLT1-AS2	101410543	3	9.02468	1.44269e+08	-0.300464	0.0003197	0.0409565
ENSG00000187391	10089	MAGI2	9863	7	-8.60933	-9.46209	1.69812	0.000326376	0.0414633
ENSG00000162631	9138	NTNG1	22854	1	6.5876	6.62174	3.17823	0.000329668	0.0415354
ENSG00000112319	8968	EYA4	2070	6	-8.09896	-8.43884	1.52233	0.000351191	0.0434833
ENSG00000171084	2519	FAM86JP	100125556	3	-8.08351	-1.44269e+08	0.637795	0.000353657	0.0434833
ENSG00000142192	6316	APP	351	21	2.43668	2.43678	7.09169	0.000353685	0.0434833
ENSG00000261762	2154	NA	NA	15	-7.74629	-1.44269e+08	-0.294482	0.000360142	0.0439229
ENSG00000185291	1710	IL3RA	3563	X	2.80742	2.80749	7.40129	0.000374387	0.0450853
ENSG00000254838	8438	GVINP1	387751	11	5.58856	5.60496	3.69433	0.000375588	0.0450853
ENSG00000255446	510	NA	NA	11	-8.62365	-1.44269e+08	-0.772417	0.000386068	0.0459814
ENSG00000240204	1035	SMKR1	100287482	7	8.63736	1.44269e+08	0.415061	0.00039868	0.0470962
ENSG00000153071	7717	DAB2	1601	5	2.57747	2.57759	6.64444	0.000401607	0.0470962
ENSG00000153162	2780	BMP6	654	6	9.94825	1.44269e+08	1.14165	0.000409523	0.0472021
ENSG00000149557	5937	FEZ1	9638	11	7.96206	1.44269e+08	1.00038	0.000411743	0.0472021
ENSG00000103021	5927	CCDC113	29070	16	-7.0258	-7.87475	2.47359	0.000411799	0.0472021
ENSG00000134532	8885	SOX5	6660	12	7.66661	1.44269e+08	0.450706	0.0004175	0.0474984
ENSG00000259804	899	NA	NA	16	-7.34582	-1.44269e+08	-0.578184	0.000425106	0.0480055
ENSG00000136866	6354	ZFP37	7539	9	-9.42488	-1.44269e+08	1.20525	0.000437347	0.0490246
ENSG00000206633	136	SNORA80B	100302743	2	7.99013	1.44269e+08	-0.428453	0.000452722	0.049739
ENSG00000260018	521	NA	NA	16	7.88516	1.44269e+08	0.0641644	0.000453447	0.049739
ENSG00000173013	2091	CCDC96	257236	4	-10.0905	-1.44269e+08	1.55134	0.000453508	0.049739

## Sheet: CD123vsmTEC
Table S4.4: List of significantly (FDR < 0.05) differentially expressed genes (log FC > 1) between CD123+ cells (positive logFC) and mTECs (negative logFC).
Geneid	Length	symbol	entrezid	chr_once	logFC	unshrunk.logFC	logCPM	PValue	FDR
ENSG00000263961	3557	C1orf186	440712	1	10.8649	10.8989	7.34738	8.25166e-43	1.25797e-38
ENSG00000131401	1915	NAPSB	256236	19	9.79209	9.79556	10.2707	2.03467e-42	1.55093e-38
ENSG00000171700	2028	RGS19	10287	20	9.8249	9.85923	7.02399	4.23517e-42	2.15217e-38
ENSG00000138744	4459	NAAA	27163	4	9.27993	9.30908	7.57988	8.61891e-41	3.28488e-37
ENSG00000198223	3830	CSF2RA	1438	X	10.8529	10.898	7.41271	3.40148e-40	1.03711e-36
ENSG00000163563	2059	MNDA	4332	1	10.1559	10.1943	7.34318	2.35538e-39	5.98463e-36
ENSG00000169508	1700	GPR183	1880	13	10.288	10.2916	9.96012	2.24415e-36	4.88744e-33
ENSG00000160593	8587	JAML	120425	11	11.0826	11.1105	7.82085	4.19704e-36	7.99798e-33
ENSG00000197629	4442	MPEG1	219972	11	9.45209	9.45504	10.1027	7.37341e-36	1.18867e-32
ENSG00000160255	6797	ITGB2	3689	21	8.6487	8.65261	9.5846	7.79709e-36	1.18867e-32
ENSG00000100055	6161	CYTH4	27128	22	10.8456	10.8969	6.60739	3.03056e-34	4.20009e-31
ENSG00000239961	2171	LILRA4	23547	19	10.8913	10.9017	8.69325	5.22337e-33	6.63586e-30
ENSG00000169413	1061	RNASE6	6039	14	10.4213	10.4424	7.84256	3.12749e-32	3.66759e-29
ENSG00000023892	2545	DEF6	50619	6	8.89384	8.91431	6.99783	1.55567e-31	1.69402e-28
ENSG00000166428	6874	PLD4	122618	14	10.4338	10.439	9.30156	1.99548e-31	2.02808e-28
ENSG00000185862	2072	EVI2B	2124	17	9.81271	9.86621	6.2949	3.45228e-31	3.28937e-28
ENSG00000102879	4871	CORO1A	11151	16	7.85795	7.85993	9.46826	1.17258e-30	1.05153e-27
ENSG00000066294	9255	CD84	8832	1	9.12086	9.15414	6.67757	1.3783e-30	1.16735e-27
ENSG00000153071	7717	DAB2	1601	5	11.0583	11.1117	6.64444	2.69663e-30	2.0757e-27
ENSG00000104894	4161	CD37	951	19	8.98611	9.00889	7.0064	2.72313e-30	2.0757e-27
ENSG00000186818	6328	LILRB4	11006	19	10.3598	10.395	6.59642	4.74742e-30	3.4464e-27
ENSG00000090104	4117	RGS1	5996	1	8.71321	8.7145	10.5908	5.03565e-29	3.48947e-26
ENSG00000106066	3340	CPVL	54504	7	7.78562	7.78663	11.1127	4.84512e-28	3.21147e-25
ENSG00000132965	1715	ALOX5AP	241	13	9.90779	9.91455	8.57538	2.74192e-27	1.74169e-24
ENSG00000147255	6818	IGSF1	3547	X	-12.3763	-12.4307	7.17469	9.28482e-27	5.66188e-24
ENSG00000100721	2236	TCL1A	8115	14	10.9249	10.9415	8.40827	9.75622e-27	5.72052e-24
ENSG00000123146	5382	ADGRE5	976	19	8.94469	8.9639	7.12787	1.27637e-26	7.20674e-24
ENSG00000113532	7794	ST8SIA4	7903	5	8.83015	8.86151	6.41389	2.76431e-26	1.50507e-23
ENSG00000115919	17600	KYNU	8942	2	10.4378	10.515	5.95249	3.18067e-26	1.67204e-23
ENSG00000153898	3442	MCOLN2	255231	1	9.8352	9.86474	6.66112	6.04709e-26	3.07293e-23
ENSG00000163297	9864	ANTXR2	118429	4	10.323	10.3788	6.15104	8.30919e-26	4.08625e-23
ENSG00000135218	10115	CD36	948	7	10.6913	10.7119	7.41191	2.95535e-25	1.40795e-22
ENSG00000140030	4522	GPR65	8477	14	9.77424	9.84415	5.92886	5.78475e-25	2.67238e-22
ENSG00000142347	8550	MYO1F	4542	19	9.1694	9.19102	7.16035	4.67337e-24	2.09546e-21
ENSG00000198624	4993	CCDC69	26112	5	8.32219	8.33156	7.21703	5.26713e-24	2.29421e-21
ENSG00000122694	3055	GLIPR2	152007	9	8.00937	8.02656	6.63532	1.44782e-23	6.13112e-21
ENSG00000175489	2415	LRRC25	126364	19	10.6116	10.6953	5.76198	1.82912e-23	7.53646e-21
ENSG00000010610	4583	CD4	920	12	7.64731	7.64814	9.42771	2.34389e-23	9.40332e-21
ENSG00000026751	4833	SLAMF7	57823	1	9.27132	9.28019	8.51445	3.58546e-23	1.40155e-20
ENSG00000143110	2768	C1orf162	128346	1	8.34436	8.35755	8.08154	4.34135e-23	1.6546e-20
ENSG00000136286	8653	MYO1G	64005	7	7.97003	7.98929	6.4974	1.04345e-22	3.87987e-20
ENSG00000188404	2725	SELL	6402	1	8.23293	8.2339	9.71087	3.28244e-22	1.19145e-19
ENSG00000213654	1854	GPSM3	63940	6	8.76708	8.80948	5.82105	3.9996e-22	1.418e-19
ENSG00000136250	3510	AOAH	313	7	8.95739	8.99421	6.99104	1.05101e-21	3.6415e-19
ENSG00000122224	9118	LY9	4063	1	8.74646	8.77205	6.73474	1.91633e-21	6.49211e-19
ENSG00000112195	3302	TREML2	79865	6	10.365	10.5004	5.61632	3.6703e-21	1.21639e-18
ENSG00000196664	5209	TLR7	51284	X	11.331	11.3744	7.28037	5.63038e-21	1.82628e-18
ENSG00000066336	2069	SPI1	6688	11	7.12293	7.13052	7.18184	7.34045e-21	2.33136e-18
ENSG00000135077	3804	HAVCR2	84868	5	7.65726	7.66856	6.84677	1.12477e-20	3.4994e-18
ENSG00000104903	3119	LYL1	4066	19	10.4713	10.6925	5.65685	1.89914e-20	5.79049e-18
ENSG00000127951	4261	FGL2	10875	7	8.06452	8.07279	8.34698	2.01561e-20	6.0251e-18
ENSG00000132465	1680	JCHAIN	3512	4	7.99287	7.9935	10.0317	3.2009e-20	9.38419e-18
ENSG00000122025	4159	FLT3	2322	13	8.47498	8.49155	7.14017	3.64443e-20	1.04829e-17
ENSG00000090382	1764	LYZ	4069	12	6.90753	6.90824	10.3391	5.50417e-20	1.55391e-17
ENSG00000104972	5552	LILRB1	10859	19	10.595	10.6572	6.05624	7.4071e-20	2.05311e-17
ENSG00000196169	5640	KIF19	124602	17	-13.4876	-13.5991	7.28675	8.04827e-20	2.191e-17
ENSG00000104774	5374	MAN2B1	4125	19	7.30735	7.30902	8.24576	1.05106e-19	2.81113e-17
ENSG00000072858	8060	SIDT1	54847	3	9.90733	9.9294	6.65991	1.45078e-19	3.8133e-17
ENSG00000130037	2800	KCNA5	3741	12	12.6805	12.9959	5.60625	1.57679e-19	4.07426e-17
ENSG00000149781	3066	FERMT3	83706	11	7.63582	7.6376	8.66322	2.3601e-19	5.99663e-17
ENSG00000158869	964	FCER1G	2207	1	8.73721	8.74431	7.59405	2.44749e-19	6.11672e-17
ENSG00000171631	3976	P2RY6	5031	11	10.0525	10.0897	6.9694	3.61686e-19	8.89339e-17
ENSG00000167483	6628	FAM129C	199786	19	10.9534	11.0287	6.10557	3.69123e-19	8.93219e-17
ENSG00000100453	1411	GZMB	3002	14	10.1054	10.1093	9.39641	3.90886e-19	9.31102e-17
ENSG00000107719	4555	PALD1	27143	10	9.89447	9.91205	7.19964	4.09888e-19	9.61346e-17
ENSG00000174944	2815	P2RY14	9934	3	10.0413	10.083	6.54606	4.39953e-19	1.01622e-16
ENSG00000143119	2080	CD53	963	1	6.95882	6.95974	9.12968	5.61739e-19	1.27816e-16
ENSG00000005844	6472	ITGAL	3683	16	7.54925	7.56221	6.54592	7.03609e-19	1.57743e-16
ENSG00000130300	2305	PLVAP	83483	19	11.1457	11.1844	7.01946	8.20485e-19	1.8128e-16
ENSG00000163687	3148	DNASE1L3	1776	3	7.12831	7.13057	9.08222	1.12681e-18	2.45403e-16
ENSG00000142512	3667	SIGLEC10	89790	19	8.7562	8.82199	6.29301	1.56427e-18	3.35877e-16
ENSG00000065413	11665	ANKRD44	91526	2	7.19014	7.20177	6.22863	2.00626e-18	4.24798e-16
ENSG00000174123	4217	TLR10	81793	4	8.38501	8.39956	7.33786	4.24012e-18	8.85487e-16
ENSG00000197471	7382	SPN	6693	16	7.02874	7.0322	7.30585	8.0209e-18	1.64844e-15
ENSG00000123338	10596	NCKAP1L	3071	12	7.38933	7.3914	8.40018	8.11334e-18	1.64844e-15
ENSG00000143851	5906	PTPN7	5778	1	6.88876	6.89453	7.02478	8.21787e-18	1.64844e-15
ENSG00000110876	2494	SELPLG	6404	12	7.15873	7.15973	8.98815	8.44399e-18	1.6718e-15
ENSG00000166927	4348	MS4A7	58475	11	9.03932	9.09491	5.77356	9.00145e-18	1.75932e-15
ENSG00000124813	8192	RUNX2	860	6	10.2881	10.3414	5.84691	9.82536e-18	1.89605e-15
ENSG00000136943	4700	CTSV	1515	9	-6.3142	-6.31438	9.44249	1.07461e-17	2.0478e-15
ENSG00000085265	4981	FCN1	2219	9	9.12409	9.14479	6.55325	1.1145e-17	2.09759e-15
ENSG00000173198	5571	CYSLTR1	10800	X	9.81402	9.87747	5.36783	1.34703e-17	2.50433e-15
ENSG00000122180	1528	MYOG	4656	1	-10.6487	-10.6632	7.36444	1.70282e-17	3.12766e-15
ENSG00000180549	2584	FUT7	2529	9	10.4987	10.6674	5.52986	2.67779e-17	4.85987e-15
ENSG00000110079	2508	MS4A4A	51338	11	10.624	10.7392	5.49058	4.42847e-17	7.9426e-15
ENSG00000011600	907	TYROBP	7305	19	9.20581	9.2248	6.61816	4.80833e-17	8.52361e-15
ENSG00000204472	1276	AIF1	199	6	7.69312	7.70639	7.06555	1.5272e-16	2.67612e-14
ENSG00000204482	2281	LST1	7940	6	9.37509	9.48921	5.34077	1.619e-16	2.80473e-14
ENSG00000136573	4803	BLK	640	8	9.90758	9.92972	7.11431	1.81288e-16	3.10531e-14
ENSG00000184060	3750	ADAP2	55803	17	9.15386	9.24777	5.23488	1.92076e-16	3.25356e-14
ENSG00000166825	4871	ANPEP	290	15	8.45879	8.47747	7.5453	3.67409e-16	6.15512e-14
ENSG00000166501	10037	PRKCB	5579	16	6.91994	6.92098	8.62191	3.82713e-16	6.32752e-14
ENSG00000271605	1816	MILR1	284021	17	9.72841	9.79878	5.16043	3.86001e-16	6.32752e-14
ENSG00000175857	3273	GAPT	202309	5	10.3254	10.3597	6.55243	4.09861e-16	6.64716e-14
ENSG00000110077	5791	MS4A6A	64231	11	7.76417	7.76639	8.46221	6.99084e-16	1.12185e-13
ENSG00000101160	2038	CTSZ	1522	20	8.62922	8.67423	5.25147	8.21176e-16	1.30404e-13
ENSG00000198178	1551	CLEC4C	170482	12	11.2965	11.3636	6.51455	8.64784e-16	1.35914e-13
ENSG00000077984	930	CST7	8530	20	8.52431	8.58816	7.18121	8.95192e-16	1.39257e-13
ENSG00000185291	1710	IL3RA	3563	X	7.40094	7.40298	7.40129	1.08187e-15	1.66596e-13
ENSG00000128815	13688	NA	NA	10	7.53238	7.535	8.77596	1.40895e-15	2.14795e-13
ENSG00000211899	2384	NA	NA	14	7.95741	7.95834	11.0958	1.69057e-15	2.55175e-13
ENSG00000152689	11118	RASGRP3	25780	2	8.18785	8.22744	6.13109	2.18662e-15	3.26814e-13
ENSG00000139278	6273	GLIPR1	11010	12	7.14582	7.15273	6.60794	3.14217e-15	4.65072e-13
ENSG00000160307	1448	S100B	6285	21	7.66524	7.68398	7.77516	4.16352e-15	6.10316e-13
ENSG00000130775	4621	THEMIS2	9473	1	7.48034	7.48304	7.74181	4.32449e-15	6.27875e-13
ENSG00000017483	4014	SLC38A5	92745	X	10.3685	10.6899	4.15246	4.66382e-15	6.70754e-13
ENSG00000140749	3532	IGSF6	10261	16	10.8117	10.9227	5.64086	5.16692e-15	7.36165e-13
ENSG00000139370	5496	SLC15A4	121260	12	6.34885	6.34928	8.70881	5.26533e-15	7.43241e-13
ENSG00000112812	5290	PRSS16	10279	6	-6.74117	-6.74133	9.96967	6.03509e-15	8.44083e-13
ENSG00000170458	1886	CD14	929	5	9.9807	10.0377	6.70633	6.42329e-15	8.84323e-13
ENSG00000143226	5314	FCGR2A	2212	1	9.97743	10.0914	5.01456	6.43882e-15	8.84323e-13
ENSG00000255833	5923	TIFAB	497189	5	9.18643	9.27668	5.7961	7.15516e-15	9.73932e-13
ENSG00000125869	2042	LAMP5	24141	20	10.8974	10.9683	6.00726	7.57795e-15	1.02235e-12
ENSG00000185507	2628	IRF7	3665	11	6.405	6.40525	9.54051	8.22105e-15	1.09939e-12
ENSG00000140368	4468	PSTPIP1	9051	15	8.74963	8.88611	5.31977	9.0916e-15	1.20523e-12
ENSG00000126860	2071	EVI2A	2123	17	7.96976	8.02053	5.14809	1.05423e-14	1.3855e-12
ENSG00000169403	4706	PTAFR	5724	1	9.55457	9.66579	5.12097	1.07551e-14	1.40138e-12
ENSG00000227507	1535	LTB	4050	6	6.99086	6.99171	8.73169	1.47242e-14	1.90229e-12
ENSG00000125910	1664	S1PR4	8698	19	7.69163	7.70775	5.84399	1.65176e-14	2.11606e-12
ENSG00000172578	10546	KLHL6	89857	3	8.92973	8.96827	5.72591	1.91953e-14	2.4386e-12
ENSG00000162144	10597	CYB561A3	220002	11	5.21145	5.21166	8.93482	2.35141e-14	2.96258e-12
ENSG00000135272	5966	MDFIC	29969	7	6.33542	6.33688	7.32479	2.5604e-14	3.19946e-12
ENSG00000134061	5668	CD180	4064	5	10.0713	10.1321	5.71351	3.66125e-14	4.53787e-12
ENSG00000035720	1655	STAP1	26228	4	9.73445	9.79615	5.76961	4.22114e-14	5.18962e-12
ENSG00000112799	1254	LY86	9450	6	7.90113	7.93545	6.66137	6.05431e-14	7.38384e-12
ENSG00000140379	1089	BCL2A1	597	15	8.55232	8.62817	6.29164	6.15244e-14	7.44397e-12
ENSG00000182578	5151	CSF1R	1436	5	10.1026	10.1505	6.45136	6.29134e-14	7.55208e-12
ENSG00000106948	10601	AKNA	80709	9	8.04199	8.07627	4.89513	7.72229e-14	9.19737e-12
ENSG00000103460	5031	TOX3	27324	16	-12.3136	-12.4267	6.08627	7.84271e-14	9.26838e-12
ENSG00000178175	3975	ZNF366	167465	5	8.27864	8.30388	7.21104	9.54984e-14	1.1199e-11
ENSG00000068831	6084	RASGRP2	10235	11	8.40075	8.43574	5.26427	1.04255e-13	1.21326e-11
ENSG00000203485	9488	INF2	64423	14	8.77812	8.87762	4.3762	1.14877e-13	1.32403e-11
ENSG00000107738	5128	C10orf54	64115	10	6.17548	6.1769	7.92884	1.15511e-13	1.32403e-11
ENSG00000167208	5754	SNX20	124460	16	6.64056	6.64255	7.80974	1.22287e-13	1.39124e-11
ENSG00000141968	4305	VAV1	7409	19	7.68807	7.70491	5.64163	1.32503e-13	1.49631e-11
ENSG00000196154	1025	S100A4	6275	1	7.00272	7.00664	6.95462	1.85593e-13	2.08042e-11
ENSG00000102804	8586	TSC22D1	8848	13	-4.76513	-4.76526	8.35317	1.95026e-13	2.1702e-11
ENSG00000164733	7428	CTSB	1508	8	5.08453	5.08463	10.0439	2.01248e-13	2.22321e-11
ENSG00000144485	2037	HES6	55502	2	-8.09733	-8.09853	8.40366	2.20791e-13	2.42156e-11
ENSG00000182162	4459	P2RY8	286530	X	8.74898	8.80804	6.1025	2.22636e-13	2.42434e-11
ENSG00000106991	3935	ENG	2022	9	8.74159	8.82313	4.75323	2.55666e-13	2.76428e-11
ENSG00000168329	3655	CX3CR1	1524	3	8.84439	8.91566	4.83992	3.74501e-13	4.02061e-11
ENSG00000109861	11421	CTSC	1075	11	5.61763	5.61797	8.62289	4.40139e-13	4.69225e-11
ENSG00000166220	1717	TBATA	219793	10	-7.31297	-7.31389	7.98865	4.43865e-13	4.69911e-11
ENSG00000227051	7966	C14orf132	56967	14	-12.5297	-12.6689	6.0403	4.86988e-13	5.12009e-11
ENSG00000242258	2171	LINC00996	285972	7	14.5659	1.44269e+08	5.07319	6.4676e-13	6.75333e-11
ENSG00000100600	3899	LGMN	5641	14	4.73616	4.73633	8.8322	6.5787e-13	6.8226e-11
ENSG00000183484	4200	GPR132	29933	14	9.15777	9.27186	4.85216	6.9535e-13	7.16257e-11
ENSG00000152804	2525	HHEX	3087	10	7.65611	7.67076	5.71713	7.10528e-13	7.2698e-11
ENSG00000184574	3258	LPAR5	57121	12	9.05115	9.12574	5.67525	8.93103e-13	9.0769e-11
ENSG00000028137	3766	TNFRSF1B	7133	1	6.80773	6.81009	7.45237	9.28369e-13	9.37284e-11
ENSG00000140678	7074	ITGAX	3687	16	9.20484	9.34398	4.99576	9.4447e-13	9.47266e-11
ENSG00000168081	2126	PNOC	5368	8	9.81584	9.95311	4.4121	9.5271e-13	9.49285e-11
ENSG00000204161	4123	C10orf128	170371	10	8.30766	8.43831	4.90025	1.13388e-12	1.12247e-10
ENSG00000169894	11374	MUC3A	4584	7	-9.73647	-9.75957	5.75994	1.36902e-12	1.34649e-10
ENSG00000172201	2344	ID4	3400	6	-12.3273	-12.4509	5.99675	1.45862e-12	1.42542e-10
ENSG00000121807	3733	CCR2	729230	3	10.5588	10.6165	5.98644	1.88648e-12	1.8318e-10
ENSG00000167604	3198	NFKBID	84807	19	10.3066	10.8886	4.27494	2.02402e-12	1.95293e-10
ENSG00000115956	3314	PLEK	5341	2	5.48415	5.48435	9.68286	2.38382e-12	2.28562e-10
ENSG00000101082	2757	SLA2	84174	20	8.96441	9.01709	4.26442	2.56246e-12	2.44154e-10
ENSG00000076662	2950	ICAM3	3385	19	9.79584	10.3801	3.91098	3.69344e-12	3.4973e-10
ENSG00000143632	1495	ACTA1	58	1	-7.50422	-7.50542	7.79501	3.77617e-12	3.55356e-10
ENSG00000186810	1868	CXCR3	2833	X	7.14623	7.14836	7.68527	4.29891e-12	4.02066e-10
ENSG00000139626	4481	ITGB7	3695	12	9.35521	9.4448	5.57075	5.62335e-12	5.22732e-10
ENSG00000214456	4815	PLIN5	440503	19	-13.5244	-14.0157	5.35825	6.79572e-12	6.27883e-10
ENSG00000173372	1272	C1QA	712	1	9.23615	9.28666	5.96543	6.8751e-12	6.31391e-10
ENSG00000148154	4615	UGCG	7357	9	5.5043	5.50462	8.28645	7.25273e-12	6.60774e-10
ENSG00000167664	1262	TMIGD2	126259	19	9.44995	9.51001	4.94574	7.28173e-12	6.60774e-10
ENSG00000180353	5093	HCLS1	3059	3	6.0914	6.09224	8.89105	7.6323e-12	6.88488e-10
ENSG00000230138	850	NA	NA	1	9.76756	9.9271	4.18219	8.30772e-12	7.45007e-10
ENSG00000188822	5254	CNR2	1269	1	9.07882	9.16611	4.96776	8.73415e-12	7.78667e-10
ENSG00000198771	5718	RCSD1	92241	1	6.18908	6.19174	7.3374	1.26923e-11	1.12496e-09
ENSG00000130429	3979	ARPC1B	10095	7	4.49655	4.49671	9.75326	1.30829e-11	1.15288e-09
ENSG00000066827	8900	ZFAT	57623	8	7.72665	7.73016	6.89087	1.43943e-11	1.26115e-09
ENSG00000178965	8779	ERICH3	127254	1	-11.9529	-12.2179	4.57488	1.64707e-11	1.43483e-09
ENSG00000203747	2883	FCGR3A	2214	1	11.3421	11.6703	4.96137	1.76531e-11	1.5291e-09
ENSG00000211949	432	NA	NA	14	9.3663	9.58165	6.70471	1.9615e-11	1.68943e-09
ENSG00000122122	2711	SASH3	54440	X	5.76012	5.76092	8.26002	1.97886e-11	1.69481e-09
ENSG00000162511	3274	LAPTM5	7805	1	5.13932	5.1395	9.98301	2.02987e-11	1.72879e-09
ENSG00000110852	2638	CLEC2B	9976	12	6.80588	6.81819	5.82607	2.19564e-11	1.8578e-09
ENSG00000096996	4298	IL12RB1	3594	19	8.84422	9.00802	3.75268	2.20572e-11	1.8578e-09
ENSG00000139629	7347	GALNT6	11226	12	7.99987	8.05899	4.4931	2.22191e-11	1.86116e-09
ENSG00000132514	2469	CLEC10A	10462	17	9.6269	9.84896	4.35997	2.33963e-11	1.94905e-09
ENSG00000180448	6238	ARHGAP45	23526	19	4.63599	4.63643	8.06488	2.4093e-11	1.99619e-09
ENSG00000161929	4208	SCIMP	388325	17	9.10717	9.27006	4.84156	2.4365e-11	2.00781e-09
ENSG00000166619	7869	BLCAP	10904	20	-4.27096	-4.27109	7.98652	2.73605e-11	2.24253e-09
ENSG00000178363	2763	CALML3	810	10	-5.87957	-5.88005	7.50408	2.88134e-11	2.34898e-09
ENSG00000239697	1879	TNFSF12	8742	17	8.35862	8.41208	4.13981	2.914e-11	2.36297e-09
ENSG00000167613	8071	LAIR1	3903	19	6.83268	6.83558	6.67887	2.97918e-11	2.40305e-09
ENSG00000162599	10872	NFIA	4774	1	-8.37826	-8.38033	7.90676	3.17046e-11	2.54388e-09
ENSG00000163606	3905	CD200R1	131450	3	8.60248	8.65858	6.04789	3.27599e-11	2.61479e-09
ENSG00000258661	2613	NA	NA	14	-12.6238	-13.4787	3.83031	3.31873e-11	2.6351e-09
ENSG00000144619	9120	CNTN4	152330	3	-11.2321	-11.4465	4.14237	3.53976e-11	2.79604e-09
ENSG00000148803	1284	FUOM	282969	10	9.82671	10.4042	4.14223	3.78767e-11	2.97644e-09
ENSG00000143772	7036	ITPKB	3707	1	7.37014	7.4142	4.71778	3.93938e-11	3.07979e-09
ENSG00000146070	2026	PLA2G7	7941	6	8.77592	8.91359	3.85847	3.98543e-11	3.09989e-09
ENSG00000101347	5038	SAMHD1	25939	20	4.24261	4.24271	9.4439	5.09027e-11	3.93915e-09
ENSG00000275385	1397	CCL18	6362	17	9.90873	9.97475	6.10552	5.23276e-11	4.02896e-09
ENSG00000122986	3688	HVCN1	84329	12	6.24358	6.24699	6.29512	5.81642e-11	4.45584e-09
ENSG00000113749	2565	HRH2	3274	5	8.65998	8.69989	4.65579	6.53809e-11	4.98366e-09
ENSG00000011028	6860	MRC2	9902	17	8.877	8.99433	4.62482	6.96433e-11	5.28215e-09
ENSG00000211666	402	NA	NA	22	8.63704	8.6904	6.96954	7.30958e-11	5.51656e-09
ENSG00000126264	613	HCST	10870	19	11.5488	1.44269e+08	2.9699	7.66063e-11	5.75302e-09
ENSG00000157087	10165	ATP2B2	491	3	-11.5986	-11.8647	4.20857	7.78443e-11	5.81734e-09
ENSG00000117519	2838	CNN3	1266	1	-6.15061	-6.15108	7.82915	7.83159e-11	5.82403e-09
ENSG00000125813	5855	PAX1	5075	20	-8.22824	-8.22981	8.12759	8.02207e-11	5.93672e-09
ENSG00000175899	6384	A2M	2	12	9.52538	9.61076	5.18024	8.22646e-11	6.05857e-09
ENSG00000182916	1177	TCEAL7	56849	X	-12.2934	-12.6372	4.58075	8.90483e-11	6.52664e-09
ENSG00000163131	4228	CTSS	1520	1	4.46669	4.46686	8.84116	9.52095e-11	6.94483e-09
ENSG00000116741	2096	RGS2	5997	1	5.97625	5.97648	9.86055	1.09141e-10	7.88745e-09
ENSG00000235162	2693	C12orf75	387882	12	5.50174	5.50239	7.5515	1.09167e-10	7.88745e-09
ENSG00000004399	9738	PLXND1	23129	3	8.04982	8.11093	4.95442	1.12853e-10	8.11529e-09
ENSG00000198286	4707	CARD11	84433	7	6.60409	6.60644	6.64541	1.21294e-10	8.68132e-09
ENSG00000156738	4872	MS4A1	931	11	7.42295	7.42611	9.32982	1.40392e-10	9.97799e-09
ENSG00000136960	6729	ENPP2	5168	8	7.25234	7.25384	7.82729	1.40719e-10	9.97799e-09
ENSG00000211898	1708	NA	NA	14	8.49928	8.56047	6.70032	1.43729e-10	1.01442e-08
ENSG00000166920	1405	C15orf48	84419	15	8.77707	9.09156	4.9568	1.46264e-10	1.02756e-08
ENSG00000166681	1080	BEX3	27018	X	-5.26138	-5.26234	6.19928	1.49899e-10	1.04826e-08
ENSG00000078589	1803	P2RY10	27334	X	8.16818	8.21696	5.72076	1.51346e-10	1.05355e-08
ENSG00000154380	14818	ENAH	55740	1	-8.78492	-8.79525	5.95904	1.54665e-10	1.07176e-08
ENSG00000172349	12094	IL16	3603	15	5.91944	5.92049	8.11192	1.60494e-10	1.10712e-08
ENSG00000123689	866	G0S2	50486	1	8.76416	8.98439	4.79166	1.8465e-10	1.26801e-08
ENSG00000196562	6657	SULF2	55959	20	6.21231	6.21317	7.81895	1.98994e-10	1.36038e-08
ENSG00000170421	5011	KRT8	3856	12	-6.36631	-6.36665	8.50087	2.05731e-10	1.3948e-08
ENSG00000088899	5395	LZTS3	9762	20	-11.8039	-12.0689	4.44058	2.05858e-10	1.3948e-08
ENSG00000105281	3332	SLC1A5	6510	19	5.32643	5.32733	7.3712	2.16288e-10	1.45898e-08
ENSG00000144488	5362	ESPNL	339768	2	-13.6659	-13.8253	6.98059	2.19247e-10	1.47243e-08
ENSG00000105639	6813	JAK3	3718	19	6.38539	6.38842	6.47445	2.23287e-10	1.49298e-08
ENSG00000111729	1281	CLEC4A	50856	12	9.71206	10.0232	3.83315	2.27861e-10	1.51692e-08
ENSG00000186847	2281	KRT14	3861	17	-9.32037	-9.32854	6.84489	2.57523e-10	1.70693e-08
ENSG00000121653	3498	MAPK8IP1	9479	11	-12.1432	-12.4869	4.45102	2.82005e-10	1.86111e-08
ENSG00000125245	1908	GPR18	2841	13	9.29532	9.41999	4.71682	2.97758e-10	1.95661e-08
ENSG00000174600	5690	CMKLR1	1240	12	11.781	11.9411	5.77426	3.01518e-10	1.97281e-08
ENSG00000173578	5403	XCR1	2829	3	9.23631	9.26845	7.53283	3.47511e-10	2.26402e-08
ENSG00000110848	2832	CD69	969	12	6.54074	6.54355	8.27297	3.77201e-10	2.44699e-08
ENSG00000165168	4423	CYBB	1536	X	6.73923	6.74016	8.04232	3.82214e-10	2.469e-08
ENSG00000007968	5457	E2F2	1870	1	6.70499	6.72577	4.96679	4.03476e-10	2.59535e-08
ENSG00000173917	2336	HOXB2	3212	17	11.8632	1.44269e+08	3.13468	4.1336e-10	2.64776e-08
ENSG00000144843	4615	ADPRH	141	3	8.56867	8.62604	4.97155	4.55807e-10	2.90744e-08
ENSG00000173890	4458	GPR160	26996	3	8.7602	8.85892	4.14569	4.81465e-10	3.05831e-08
ENSG00000105967	8644	TFEC	22797	7	9.73778	9.87269	4.26583	4.88295e-10	3.08882e-08
ENSG00000131142	989	CCL25	6370	19	-6.1287	-6.12891	8.94417	4.96576e-10	3.12823e-08
ENSG00000164070	11621	HSPA4L	22824	4	-10.1167	-10.1468	5.76603	5.05259e-10	3.16982e-08
ENSG00000004468	6855	CD38	952	4	4.80776	4.80915	6.749	5.11035e-10	3.19292e-08
ENSG00000134215	7271	VAV3	10451	1	6.19445	6.20082	6.42653	5.26143e-10	3.2739e-08
ENSG00000155016	6096	CYP2U1	113612	4	7.39161	7.40786	4.99526	5.37725e-10	3.33236e-08
ENSG00000133169	864	BEX1	55859	X	-11.2535	-11.4358	4.39638	5.58977e-10	3.45004e-08
ENSG00000089692	3056	LAG3	3902	12	7.25178	7.28938	4.58772	6.25343e-10	3.84409e-08
ENSG00000171303	6223	KCNK3	3777	2	-12.5576	-12.8225	5.18576	6.42568e-10	3.93412e-08
ENSG00000165983	4003	PTER	9317	10	8.90918	9.00359	4.48571	6.5856e-10	4.0159e-08
ENSG00000171241	4459	SHCBP1	79801	16	8.14294	8.25242	5.04161	7.13142e-10	4.33141e-08
ENSG00000065618	6426	COL17A1	1308	10	-11.6081	-11.6569	6.57374	7.1975e-10	4.3542e-08
ENSG00000105369	1503	CD79A	973	19	5.54914	5.5521	7.86906	7.69928e-10	4.63935e-08
ENSG00000007312	2080	CD79B	974	17	7.83655	7.8606	7.37911	7.75905e-10	4.65696e-08
ENSG00000159251	4639	ACTC1	70	15	-8.57724	-8.57844	8.85542	7.81169e-10	4.67016e-08
ENSG00000177409	7135	SAMD9L	219285	7	5.73719	5.73835	7.32819	7.89662e-10	4.68564e-08
ENSG00000241163	4878	LINC00877	285286	3	9.23991	9.46641	3.52317	7.89904e-10	4.68564e-08
ENSG00000075884	7743	ARHGAP15	55843	2	5.04676	5.04787	6.89327	8.53483e-10	5.04316e-08
ENSG00000116132	8246	PRRX1	5396	1	-12.5041	-12.6447	5.98145	1.00469e-09	5.9137e-08
ENSG00000125430	5367	HS3ST3B1	9953	17	9.12928	9.22534	3.93375	1.04216e-09	6.11065e-08
ENSG00000170476	2273	MZB1	51237	5	6.5502	6.55308	7.16377	1.14868e-09	6.70944e-08
ENSG00000026297	7643	RNASET2	8635	6	4.80196	4.80262	7.46234	1.18431e-09	6.89117e-08
ENSG00000150681	2806	RGS18	64407	1	9.53252	9.61001	5.67965	1.20287e-09	6.97252e-08
ENSG00000140968	5162	IRF8	3394	16	4.79799	4.79802	11.5988	1.24877e-09	7.21119e-08
ENSG00000134802	4517	SLC43A3	29015	11	5.54901	5.55221	5.80628	1.27441e-09	7.33149e-08
ENSG00000101265	5759	RASSF2	9770	20	5.66817	5.66874	8.26976	1.35138e-09	7.74506e-08
ENSG00000128340	2532	RAC2	5880	22	4.77898	4.77922	8.84719	1.40067e-09	7.99744e-08
ENSG00000169515	3213	CCDC8	83987	19	-11.0381	-11.0826	6.12776	1.44021e-09	8.19256e-08
ENSG00000110324	6548	IL10RA	3587	11	5.65023	5.65067	8.63414	1.46392e-09	8.29558e-08
ENSG00000196090	12943	PTPRT	11122	20	-11.2243	-11.2647	6.45174	1.46921e-09	8.29558e-08
ENSG00000005020	5520	SKAP2	8935	7	5.9971	5.99843	7.29684	1.48447e-09	8.35085e-08
ENSG00000172159	6486	FRMD3	257019	9	-13.8079	-14.1517	6.09656	1.53448e-09	8.60041e-08
ENSG00000074660	4961	SCARF1	8578	17	8.98475	9.05954	5.61892	1.60085e-09	8.93953e-08
ENSG00000151490	7519	PTPRO	5800	12	9.21127	9.33093	4.38574	1.62971e-09	9.06752e-08
ENSG00000198478	4653	SH3BGRL2	83699	6	-11.259	-11.3275	5.74538	1.75477e-09	9.72778e-08
ENSG00000198576	2991	ARC	23237	8	-11.3786	-11.445	5.91827	1.91547e-09	1.05802e-07
ENSG00000109063	6684	MYH3	4621	17	-9.5436	-9.54689	8.3705	2.00562e-09	1.10381e-07
ENSG00000175463	4993	TBC1D10C	374403	11	4.71646	4.71808	6.52671	2.08424e-09	1.14296e-07
ENSG00000261371	7759	PECAM1	5175	17	6.13011	6.13152	7.46065	2.09616e-09	1.14538e-07
ENSG00000129538	1506	RNASE1	6035	14	7.47001	7.47752	6.70801	2.11755e-09	1.15293e-07
ENSG00000108679	3584	LGALS3BP	3959	17	-3.53279	-3.53285	8.35797	2.16468e-09	1.1744e-07
ENSG00000211592	2145	NA	NA	2	5.96904	5.97284	7.96944	2.22881e-09	1.2049e-07
ENSG00000127507	8622	ADGRE2	30817	19	10.5024	11.0699	3.77943	2.38802e-09	1.28572e-07
ENSG00000110492	2196	MDK	4192	11	-6.27308	-6.27429	6.61761	2.39518e-09	1.28572e-07
ENSG00000276231	3564	PIK3R6	146850	17	9.82949	10.4126	4.48901	2.41209e-09	1.29026e-07
ENSG00000078081	3816	LAMP3	27074	3	5.39464	5.39574	8.13842	2.7714e-09	1.47727e-07
ENSG00000086288	2439	NME8	51314	7	11.6266	11.9413	4.45406	3.02908e-09	1.609e-07
ENSG00000118495	8719	PLAGL1	5325	6	8.90854	8.99029	4.17114	3.09216e-09	1.63681e-07
ENSG00000057657	6369	PRDM1	639	6	8.54025	8.63822	4.96844	3.14538e-09	1.65921e-07
ENSG00000187688	3410	TRPV2	51393	17	6.09956	6.10182	7.22072	3.1908e-09	1.67737e-07
ENSG00000048540	10268	LMO3	55885	12	-8.81779	-8.8278	6.0342	3.36207e-09	1.76133e-07
ENSG00000109339	9816	MAPK10	5602	4	-12.4773	-12.7434	5.10767	3.41218e-09	1.78146e-07
ENSG00000121966	2224	CXCR4	7852	2	4.64972	4.64992	8.95491	3.94375e-09	2.05196e-07
ENSG00000138964	8656	PARVG	64098	22	6.1888	6.19096	7.49195	3.98222e-09	2.06493e-07
ENSG00000131238	3306	PPT1	5538	1	4.43739	4.43754	10.3355	4.267e-09	2.2051e-07
ENSG00000211677	462	NA	NA	22	6.97568	6.98023	8.5139	4.45162e-09	2.29273e-07
ENSG00000119508	6314	NR4A3	8013	9	6.68545	6.70348	4.81307	4.55887e-09	2.34007e-07
ENSG00000174307	3138	PHLDA3	23612	1	-5.25287	-5.25353	6.5502	5.13187e-09	2.62535e-07
ENSG00000125810	6708	CD93	22918	20	8.51719	8.57391	5.45608	5.15336e-09	2.62752e-07
ENSG00000172543	1719	CTSW	1521	11	8.86521	8.959	4.23389	5.4386e-09	2.76371e-07
ENSG00000147168	2760	IL2RG	3561	X	3.28952	3.28958	9.55839	5.69702e-09	2.88542e-07
ENSG00000077420	3981	APBB1IP	54518	10	5.32292	5.32482	6.48968	5.81482e-09	2.93533e-07
ENSG00000242887	49	NA	NA	14	10.7838	1.44269e+08	2.76759	6.03859e-09	3.03823e-07
ENSG00000088827	7886	SIGLEC1	6614	20	8.88088	9.02388	3.94637	6.40098e-09	3.20996e-07
ENSG00000187045	4082	TMPRSS6	164656	22	-10.9782	-11.0488	5.42004	6.49445e-09	3.24616e-07
ENSG00000104879	1657	CKM	1158	19	-8.41965	-8.42193	7.78292	6.68833e-09	3.33214e-07
ENSG00000158714	2996	SLAMF8	56833	1	5.93186	5.93554	7.15959	7.13422e-09	3.54271e-07
ENSG00000134516	12890	DOCK2	1794	5	5.42002	5.4208	8.11826	7.31185e-09	3.61913e-07
ENSG00000173253	2925	DMRT2	10655	9	-10.5842	-10.6332	5.54537	7.95596e-09	3.9252e-07
ENSG00000175471	12089	MCTP1	79772	5	6.33529	6.34532	5.03078	8.66376e-09	4.26061e-07
ENSG00000184293	1721	CLECL1	160365	12	8.60307	8.78274	4.13601	8.93408e-09	4.37942e-07
ENSG00000159958	3944	TNFRSF13C	115650	22	8.24145	8.40738	3.805	9.02501e-09	4.40982e-07
ENSG00000158050	1932	DUSP2	1844	2	4.61977	4.6212	7.80339	9.08369e-09	4.42431e-07
ENSG00000148798	3231	INA	9118	10	-12.4788	-12.8223	4.80993	9.11272e-09	4.42431e-07
ENSG00000152492	9202	CCDC50	152137	3	4.9413	4.94158	7.95881	9.6999e-09	4.69444e-07
ENSG00000155629	5691	PIK3AP1	118788	10	6.21741	6.21807	8.13298	9.83628e-09	4.74538e-07
ENSG00000117707	8928	PROX1	5629	1	-12.2447	-12.7336	4.10175	1.02252e-08	4.91744e-07
ENSG00000144834	1791	TAGLN3	29114	3	-9.16754	-9.19695	4.8425	1.02762e-08	4.91808e-07
ENSG00000136488	1660	CSH1	1442	17	-11.0784	-11.5678	2.96323	1.0291e-08	4.91808e-07
ENSG00000211679	462	NA	NA	22	7.26583	7.27758	8.10453	1.03929e-08	4.9396e-07
ENSG00000163808	5285	KIF15	56992	3	6.82251	6.85332	5.11932	1.04009e-08	4.9396e-07
ENSG00000007129	1922	CEACAM21	90273	19	10.8267	11.4168	3.43517	1.07722e-08	5.10007e-07
ENSG00000057757	2186	PITHD1	57095	1	-3.44495	-3.44503	7.76074	1.10064e-08	5.19479e-07
ENSG00000186517	5064	ARHGAP30	257106	1	5.2293	5.23019	7.56764	1.11441e-08	5.24357e-07
ENSG00000106211	1634	HSPB1	3315	7	-3.78518	-3.78524	8.68241	1.15072e-08	5.39776e-07
ENSG00000175084	2464	DES	1674	2	-11.3055	-11.3721	5.82853	1.19256e-08	5.57687e-07
ENSG00000134548	3359	SPX	80763	12	-11.0222	-11.0893	5.53706	1.21685e-08	5.67304e-07
ENSG00000157303	1263	SUSD3	203328	9	5.60543	5.61734	5.8389	1.22983e-08	5.71609e-07
ENSG00000166173	5554	LARP6	55323	15	-12.1383	-12.4818	4.42981	1.28422e-08	5.95073e-07
ENSG00000176171	4847	BNIP3	664	10	-4.17629	-4.17667	6.31728	1.36763e-08	6.31804e-07
ENSG00000110057	3548	UNC93B1	81622	11	6.08896	6.0896	8.24146	1.39032e-08	6.40344e-07
ENSG00000113763	4356	UNC5A	90249	5	-12.7264	-13.2158	4.58103	1.4404e-08	6.61414e-07
ENSG00000211637	419	NA	NA	22	11.5642	1.44269e+08	5.65009	1.45386e-08	6.6559e-07
ENSG00000171786	2563	NHLH1	4807	1	-10.4816	-10.499	6.90749	1.49532e-08	6.82521e-07
ENSG00000100079	828	LGALS2	3957	22	5.49614	5.49905	7.89437	1.50969e-08	6.87022e-07
ENSG00000111348	2102	ARHGDIB	397	12	3.57842	3.57849	10.3554	1.55917e-08	7.07427e-07
ENSG00000183036	1106	PCP4	5121	21	-12.9128	-13.7675	4.13674	1.61817e-08	7.32016e-07
ENSG00000180209	1119	MYLPF	29895	16	-8.60599	-8.61371	6.23638	1.74242e-08	7.85894e-07
ENSG00000165457	1416	FOLR2	2350	11	10.3969	10.7069	4.55369	1.78802e-08	8.0408e-07
ENSG00000156804	7395	FBXO32	114907	8	-5.3246	-5.3255	6.1483	1.84788e-08	8.28557e-07
ENSG00000211959	425	NA	NA	14	9.24944	9.55201	5.80119	1.85554e-08	8.2955e-07
ENSG00000268027	1440	NA	NA	19	10.1102	10.4218	3.80843	1.8616e-08	8.29826e-07
ENSG00000198807	6035	PAX9	5083	14	-8.39669	-8.40337	6.20403	1.9298e-08	8.57722e-07
ENSG00000187862	2829	TTC24	164118	1	9.33773	9.49791	3.7558	1.96051e-08	8.68837e-07
ENSG00000186907	2387	RTN4RL2	349667	11	-13.087	-1.44269e+08	3.2056	1.99646e-08	8.82203e-07
ENSG00000171345	2336	KRT19	3880	17	-4.74837	-4.74855	7.8115	2.01292e-08	8.86907e-07
ENSG00000101057	2777	MYBL2	4605	20	4.54627	4.54691	7.55174	2.0466e-08	8.99149e-07
ENSG00000103260	3692	METRN	79006	16	-4.94044	-4.94123	6.04254	2.0644e-08	9.04359e-07
ENSG00000007516	6146	BAIAP3	8938	16	-14.2318	-15.0915	5.43556	2.13995e-08	9.34773e-07
ENSG00000106571	9239	GLI3	2737	7	-11.352	-11.6181	3.97963	2.20098e-08	9.58682e-07
ENSG00000153767	3370	GTF2E1	2960	3	8.43228	8.52456	4.07949	2.34309e-08	1.01767e-06
ENSG00000185339	3122	TCN2	6948	22	10.1432	10.4631	3.74967	2.39785e-08	1.0385e-06
ENSG00000168461	5586	RAB31	11031	18	5.28923	5.29069	7.78854	2.41805e-08	1.04428e-06
ENSG00000229754	2503	NA	NA	2	10.4935	10.556	5.7109	2.54374e-08	1.09546e-06
ENSG00000188906	13465	LRRK2	120892	12	7.73737	7.79778	4.84144	2.58946e-08	1.11201e-06
ENSG00000261269	2485	NA	NA	5	11.002	1.44269e+08	4.09624	2.77689e-08	1.18915e-06
ENSG00000086730	4545	LAT2	7462	7	5.82604	5.82996	7.09895	2.78639e-08	1.18987e-06
ENSG00000144136	5577	SLC20A1	6574	2	4.76234	4.76267	7.70877	2.87517e-08	1.22436e-06
ENSG00000159110	4614	IFNAR2	3455	21	5.82383	5.82704	5.68275	2.95748e-08	1.2559e-06
ENSG00000281103	4130	TRG-AS1	100506776	7	8.37897	8.70435	2.89163	2.9931e-08	1.2675e-06
ENSG00000108798	2456	ABI3	51225	17	5.84107	5.84595	6.64717	3.01653e-08	1.27388e-06
ENSG00000137509	12798	PRCP	5547	11	4.19093	4.19146	7.62484	3.03459e-08	1.27797e-06
ENSG00000102174	6384	PHEX	5251	X	10.5953	10.6881	5.2601	3.09131e-08	1.29827e-06
ENSG00000162493	3707	PDPN	10630	1	-11.8027	-11.9853	4.98163	3.14507e-08	1.31721e-06
ENSG00000005059	3566	MCUB	55013	4	5.27003	5.27243	6.64985	3.39905e-08	1.41969e-06
ENSG00000120280	1855	CXorf21	80231	X	6.46385	6.46803	5.81661	3.51707e-08	1.46496e-06
ENSG00000205413	6855	SAMD9	54809	7	4.85324	4.85464	6.29429	3.54502e-08	1.47259e-06
ENSG00000171488	11724	LRRC8C	84230	1	8.41748	8.48793	4.21413	3.6432e-08	1.50925e-06
ENSG00000105374	935	NKG7	4818	19	9.39596	9.61055	3.24814	3.78205e-08	1.56253e-06
ENSG00000276023	2499	DUSP14	11072	17	-4.41768	-4.41829	5.8711	3.95936e-08	1.63136e-06
ENSG00000177575	5813	CD163	9332	12	9.81497	9.98945	5.01662	3.9968e-08	1.64235e-06
ENSG00000138061	6014	CYP1B1	1545	2	-6.11113	-6.11189	7.08277	4.0182e-08	1.64671e-06
ENSG00000002587	8166	HS3ST1	9957	4	6.82245	6.84566	4.28509	4.14792e-08	1.69531e-06
ENSG00000168792	3592	ABHD15	116236	17	6.4419	6.44553	5.75471	4.36584e-08	1.7796e-06
ENSG00000184730	3792	APOBR	55911	16	8.37668	8.69007	4.08361	4.79977e-08	1.95127e-06
ENSG00000182809	4837	CRIP2	1397	14	-5.26005	-5.26073	6.45711	5.06792e-08	2.0548e-06
ENSG00000167851	2686	CD300A	11314	17	6.88979	6.89362	6.05453	5.31748e-08	2.15026e-06
ENSG00000121380	5112	BCL2L14	79370	12	7.43951	7.53967	4.37832	5.54396e-08	2.23592e-06
ENSG00000116815	1783	CD58	965	1	5.53663	5.54455	5.96137	5.93467e-08	2.38718e-06
ENSG00000053438	1297	NNAT	4826	20	-8.59249	-8.59409	8.5057	5.95252e-08	2.38806e-06
ENSG00000271856	2592	LINC01215	101929623	3	10.7657	1.44269e+08	2.09535	6.20925e-08	2.48452e-06
ENSG00000105851	5930	PIK3CG	5294	7	5.87158	5.87314	6.97707	6.40102e-08	2.55454e-06
ENSG00000115593	4600	SMYD1	150572	2	-11.2111	-11.3225	5.01186	6.50298e-08	2.58846e-06
ENSG00000117091	3274	CD48	962	1	5.59536	5.60086	6.25526	6.77486e-08	2.68965e-06
ENSG00000133027	1720	PEMT	10400	17	-4.85816	-4.85902	5.96129	6.81502e-08	2.69857e-06
ENSG00000062038	6236	CDH3	1001	16	-9.79364	-9.81087	6.27951	7.01952e-08	2.77235e-06
ENSG00000105329	3238	TGFB1	7040	19	4.9655	4.9673	6.24045	7.05202e-08	2.77798e-06
ENSG00000129450	2539	SIGLEC9	27180	19	8.96699	9.18124	3.20681	7.43778e-08	2.9224e-06
ENSG00000198885	4652	ITPRIPL1	150771	2	8.04973	8.1698	4.0665	7.47232e-08	2.92842e-06
ENSG00000126759	4576	CFP	5199	X	8.95721	9.17492	3.50693	7.88052e-08	3.08047e-06
ENSG00000015285	2381	WAS	7454	X	6.00001	6.01752	4.30937	7.94595e-08	3.09811e-06
ENSG00000211896	5138	NA	NA	14	5.3936	5.39398	10.8414	7.97408e-08	3.10114e-06
ENSG00000108641	3522	B9D1	27077	17	-10.9641	-11.3095	3.39534	8.28976e-08	3.21571e-06
ENSG00000164684	15008	ZNF704	619279	8	-9.51068	-9.57401	4.30333	8.4265e-08	3.26046e-06
ENSG00000239998	5349	LILRA2	11027	19	8.94741	9.25761	3.38691	8.55881e-08	3.30327e-06
ENSG00000109101	3637	FOXN1	8456	17	-10.0701	-10.0962	5.92852	8.66853e-08	3.33717e-06
ENSG00000247240	1710	UBL7-AS1	440288	15	8.09459	8.26899	3.07723	8.71536e-08	3.34674e-06
ENSG00000173369	1601	C1QB	713	1	7.39119	7.40268	6.15819	8.95339e-08	3.42951e-06
ENSG00000211663	377	NA	NA	22	9.4167	9.55121	6.07805	9.04984e-08	3.45776e-06
ENSG00000139289	8069	PHLDA1	22822	12	-5.87242	-5.874	5.86471	9.46458e-08	3.60719e-06
ENSG00000266094	6654	RASSF5	83593	1	3.53302	3.53315	8.38162	9.83145e-08	3.73767e-06
ENSG00000104783	3289	KCNN4	3783	19	7.5107	7.57117	5.43268	1.01435e-07	3.84671e-06
ENSG00000140416	12492	TPM1	7168	15	-6.23753	-6.23889	6.40976	1.04894e-07	3.96654e-06
ENSG00000198826	6428	ARHGAP11A	9824	15	6.688	6.72403	4.74996	1.05115e-07	3.96654e-06
ENSG00000132256	4804	TRIM5	85363	11	6.52135	6.52979	5.01459	1.0629e-07	4.00095e-06
ENSG00000196878	4688	LAMB3	3914	1	-8.9758	-8.99156	5.55347	1.07915e-07	4.05214e-06
ENSG00000106341	2384	PPP1R17	10842	7	-13.2433	-14.0979	4.45817	1.09675e-07	4.10811e-06
ENSG00000161911	1483	TREML1	340205	6	11.312	1.44269e+08	2.89316	1.10081e-07	4.1132e-06
ENSG00000136167	5061	LCP1	3936	13	3.65177	3.65179	11.6769	1.14701e-07	4.27533e-06
ENSG00000115457	4767	IGFBP2	3485	2	-5.4932	-5.49392	6.66863	1.17371e-07	4.36421e-06
ENSG00000166444	14267	ST5	6764	11	-6.26359	-6.26569	5.794	1.22178e-07	4.53189e-06
ENSG00000276085	1469	CCL3L1	6349	17	8.1025	8.32035	3.21497	1.31562e-07	4.8681e-06
ENSG00000130294	12357	KIF1A	547	2	-9.14998	-9.16125	6.20362	1.32815e-07	4.90258e-06
ENSG00000214530	4197	STARD10	10809	11	-4.43926	-4.43967	6.49962	1.41617e-07	5.21485e-06
ENSG00000214548	15769	MEG3	55384	14	-8.54932	-8.55704	6.14597	1.41986e-07	5.21585e-06
ENSG00000087589	5069	CASS4	57091	20	8.88299	9.10279	4.17147	1.44353e-07	5.29007e-06
ENSG00000275538	167	RNVU1-19	101954277	1	9.83451	1.44269e+08	0.90065	1.56305e-07	5.71432e-06
ENSG00000108515	4292	ENO3	2027	17	-4.6027	-4.60339	5.88462	1.59359e-07	5.81205e-06
ENSG00000159339	2971	PADI4	23569	1	8.75745	8.97723	3.1432	1.6961e-07	6.17113e-06
ENSG00000126778	5430	SIX1	6495	14	-8.78709	-8.79325	6.71628	1.76014e-07	6.3889e-06
ENSG00000254709	2472	IGLL5	100423062	22	7.60332	7.76451	5.38924	1.76874e-07	6.40486e-06
ENSG00000101003	4068	GINS1	9837	20	6.81978	6.88313	4.28926	1.77382e-07	6.40803e-06
ENSG00000171860	2145	C3AR1	719	12	9.46504	9.67117	3.85693	1.79857e-07	6.48207e-06
ENSG00000169442	935	CD52	1043	1	5.04172	5.04361	7.1837	1.87556e-07	6.7436e-06
ENSG00000214212	1565	C19orf38	255809	19	7.8132	7.98045	3.5709	1.93442e-07	6.93888e-06
ENSG00000112186	3637	CAP2	10486	6	-11.5804	-11.7211	5.08015	1.95587e-07	6.99936e-06
ENSG00000102760	1032	RGCC	28984	13	4.81928	4.82077	8.12607	1.96703e-07	7.0228e-06
ENSG00000154277	2282	UCHL1	7345	4	-7.42964	-7.43206	6.70476	1.99192e-07	7.09505e-06
ENSG00000076641	11023	PAG1	55824	8	5.62807	5.62938	6.79602	2.01832e-07	7.17232e-06
ENSG00000122862	1220	SRGN	5552	10	4.33647	4.33668	9.11549	2.0765e-07	7.3619e-06
ENSG00000116141	5417	MARK1	4139	1	-10.9737	-11.1552	4.14102	2.42719e-07	8.58528e-06
ENSG00000108984	6125	MAP2K6	5608	17	4.859	4.86051	5.9322	2.46514e-07	8.69931e-06
ENSG00000003400	7598	CASP10	843	2	8.91103	8.98582	4.01272	2.48086e-07	8.73456e-06
ENSG00000151729	4844	SLC25A4	291	4	-3.56464	-3.5648	6.97883	2.50901e-07	8.81333e-06
ENSG00000187474	2772	FPR3	2359	19	8.89286	9.06497	3.89509	2.58159e-07	9.02776e-06
ENSG00000051523	3357	CYBA	1535	16	4.23874	4.23892	8.96516	2.5819e-07	9.02776e-06
ENSG00000054277	3442	OPN3	23596	1	4.89657	4.89707	7.02311	2.63511e-07	9.19274e-06
ENSG00000170627	2524	GTSF1	121355	12	8.16004	8.3246	3.76583	2.64523e-07	9.20697e-06
ENSG00000134490	5193	TMEM241	85019	18	6.25865	6.29063	3.59913	2.73135e-07	9.48507e-06
ENSG00000279496	1154	NA	NA	5	9.81597	10.1062	3.36909	2.76926e-07	9.59485e-06
ENSG00000171435	18294	KSR2	283455	12	-10.3808	-10.6431	3.04303	2.84778e-07	9.83486e-06
ENSG00000125657	1665	TNFSF9	8744	19	9.12079	9.32149	3.79733	2.85143e-07	9.83486e-06
ENSG00000132821	1959	VSTM2L	128434	20	-10.8412	-1.44269e+08	0.970827	2.86419e-07	9.85655e-06
ENSG00000213445	4692	SIPA1	6494	11	4.71543	4.7162	7.47554	3.02109e-07	1.03731e-05
ENSG00000106565	1979	TMEM176B	28959	7	5.60219	5.60607	5.90983	3.10428e-07	1.06348e-05
ENSG00000105270	3772	CLIP3	25999	19	-5.99462	-5.99569	6.49946	3.13771e-07	1.07252e-05
ENSG00000105048	2171	TNNT1	7138	19	-7.61715	-7.62304	5.62064	3.27291e-07	1.11623e-05
ENSG00000111885	5014	MAN1A1	4121	6	4.50265	4.50309	7.24128	3.33236e-07	1.13397e-05
ENSG00000106100	6820	NOD1	10392	7	9.21837	9.39503	3.70266	3.34322e-07	1.13513e-05
ENSG00000121152	3278	NCAPH	23397	2	5.88884	5.90381	5.24559	3.61807e-07	1.22572e-05
ENSG00000103056	7166	SMPD3	55512	16	4.2101	4.21025	8.22221	3.71193e-07	1.25473e-05
ENSG00000140090	14412	SLC24A4	123041	14	7.34701	7.39097	4.97945	3.73459e-07	1.25781e-05
ENSG00000115641	6626	FHL2	2274	2	-6.28665	-6.28973	5.36798	3.73753e-07	1.25781e-05
ENSG00000235568	5817	NFAM1	150372	22	9.69092	9.91238	3.72551	3.84202e-07	1.29012e-05
ENSG00000204516	2798	MICB	4277	6	8.29531	8.51103	3.56692	3.86237e-07	1.29411e-05
ENSG00000167552	3421	TUBA1A	7846	12	-2.72155	-2.72157	9.61608	3.87148e-07	1.29431e-05
ENSG00000070087	3440	PFN2	5217	3	-5.56623	-5.56793	5.35916	3.97107e-07	1.3247e-05
ENSG00000119888	2519	EPCAM	4072	2	-6.07526	-6.07637	6.56018	4.00801e-07	1.33411e-05
ENSG00000107742	6569	SPOCK2	9806	10	-3.67577	-3.67595	7.17574	4.02673e-07	1.33742e-05
ENSG00000212195	196	NA	NA	17	9.73229	1.44269e+08	0.761663	4.06269e-07	1.34643e-05
ENSG00000150782	2628	IL18	3606	11	6.91107	6.94492	3.81262	4.22455e-07	1.3952e-05
ENSG00000154553	9117	PDLIM3	27295	4	-8.82245	-8.83103	6.28236	4.22817e-07	1.3952e-05
ENSG00000199568	116	RNU5A-1	26831	15	8.86283	1.44269e+08	0.0995602	4.29396e-07	1.41385e-05
ENSG00000182853	803	VMO1	284013	17	7.03567	7.11575	4.87347	4.39223e-07	1.44306e-05
ENSG00000184709	1209	LRRC26	389816	9	7.97509	7.99607	4.60818	4.40158e-07	1.44306e-05
ENSG00000174946	1795	GPR171	29909	3	7.86859	8.00804	4.09878	4.54255e-07	1.48608e-05
ENSG00000262202	637	NA	NA	17	7.86387	7.98558	2.6786	4.62989e-07	1.51141e-05
ENSG00000205045	4811	SLFN12L	100506736	17	8.51537	8.84227	2.65766	4.98286e-07	1.62316e-05
ENSG00000163568	2009	AIM2	9447	1	6.79369	6.84869	5.21628	5.03698e-07	1.63729e-05
ENSG00000077327	3887	SPAG6	9576	10	-12.4949	-12.635	5.97264	5.16191e-07	1.67433e-05
ENSG00000177494	2311	ZBED2	79413	3	-6.49354	-6.49472	6.84128	5.17564e-07	1.67521e-05
ENSG00000054967	6322	RELT	84957	11	5.93926	5.9442	5.33209	5.33288e-07	1.72245e-05
ENSG00000135916	2611	ITM2C	81618	2	3.76824	3.7683	9.09863	5.5713e-07	1.79565e-05
ENSG00000129116	10114	PALLD	23022	4	-7.04063	-7.04189	7.29817	5.69485e-07	1.8316e-05
ENSG00000198951	3706	NAGA	4668	22	4.15622	4.15657	7.91954	5.72867e-07	1.8386e-05
ENSG00000137274	5780	BPHL	670	6	-4.76397	-4.76513	5.39281	5.8103e-07	1.86088e-05
ENSG00000070915	6180	SLC12A3	6559	16	10.1559	10.2315	5.4174	5.82685e-07	1.86227e-05
ENSG00000102554	3893	KLF5	688	13	-5.12474	-5.1265	5.14933	5.92493e-07	1.88966e-05
ENSG00000142627	4159	EPHA2	1969	1	10.3465	10.4421	5.09914	5.94185e-07	1.8911e-05
ENSG00000178789	2720	CD300LB	124599	17	12.8203	1.44269e+08	3.3804	6.02253e-07	1.91278e-05
ENSG00000142227	1667	EMP3	2014	19	3.79527	3.79605	6.92997	6.16106e-07	1.95271e-05
ENSG00000170909	2084	OSCAR	126014	19	11.1067	1.44269e+08	2.72836	6.52956e-07	2.06521e-05
ENSG00000198246	2684	SLC29A3	55315	10	4.83962	4.84269	5.39175	6.56809e-07	2.0731e-05
ENSG00000139266	4005	MARCH9	92979	12	7.38665	7.43849	3.11554	6.59999e-07	2.07886e-05
ENSG00000179840	1823	PIK3CD-AS1	644997	1	11.8163	1.44269e+08	2.72444	6.68076e-07	2.09996e-05
ENSG00000121594	3201	CD80	941	3	8.71927	9.04201	4.21455	6.80982e-07	2.13131e-05
ENSG00000133454	9706	MYO18B	84700	22	-11.2093	-11.391	4.36008	6.82186e-07	2.13131e-05
ENSG00000160117	3569	ANKLE1	126549	19	11.4384	1.44269e+08	3.05252	6.83337e-07	2.13131e-05
ENSG00000157890	9828	MEGF11	84465	15	-11.6363	-11.9011	4.27514	6.83641e-07	2.13131e-05
ENSG00000184347	14260	SLIT3	6586	5	-7.45435	-7.45787	6.18457	6.93932e-07	2.15898e-05
ENSG00000197520	2603	FAM177B	400823	1	8.85842	9.02872	3.28611	7.14132e-07	2.21494e-05
ENSG00000115155	7885	OTOF	9381	2	-7.5654	-7.56825	6.59276	7.14825e-07	2.21494e-05
ENSG00000128322	904	IGLL1	3543	22	10.6177	1.44269e+08	3.09186	7.17186e-07	2.21775e-05
ENSG00000215375	4305	MYL5	4636	4	-5.5719	-5.57358	5.47712	7.2603e-07	2.24055e-05
ENSG00000138801	3478	PAPSS1	9061	4	-2.8601	-2.86018	7.4578	7.33151e-07	2.25796e-05
ENSG00000101307	6091	SIRPB1	10326	20	8.66546	8.70406	4.69073	7.40237e-07	2.27519e-05
ENSG00000167617	903	CDC42EP5	148170	19	-10.4067	-10.7519	2.72118	7.4255e-07	2.2777e-05
ENSG00000171428	3168	NAT1	9	8	7.41219	7.48062	3.61035	7.70891e-07	2.35988e-05
ENSG00000117009	5946	KMO	8564	1	9.48367	9.70055	3.92379	7.76578e-07	2.37253e-05
ENSG00000150637	13638	CD226	10666	18	6.64601	6.69021	5.01119	7.96122e-07	2.42738e-05
ENSG00000128203	3357	ASPHD2	57168	22	6.23889	6.26171	4.63921	7.9859e-07	2.43004e-05
ENSG00000135902	3132	CHRND	1144	2	-12.0653	-12.5541	3.94338	8.33273e-07	2.53053e-05
ENSG00000186188	4060	FFAR4	338557	10	9.49042	10.0809	3.26685	8.39091e-07	2.54313e-05
ENSG00000090097	3686	PCBP4	57060	3	-7.41968	-7.42166	7.00471	8.46629e-07	2.56088e-05
ENSG00000040531	3398	CTNS	1497	17	5.96048	5.96389	5.42082	8.71134e-07	2.62979e-05
ENSG00000115163	1983	CENPA	1058	2	6.28789	6.33762	4.31297	8.933e-07	2.69137e-05
ENSG00000170638	3153	TRABD	80305	22	4.24029	4.24105	6.73131	9.12073e-07	2.74252e-05
ENSG00000189334	1277	S100A14	57402	1	-6.6717	-6.67371	6.22062	9.1601e-07	2.74893e-05
ENSG00000228427	726	NA	NA	X	8.31384	8.62839	3.03427	9.35832e-07	2.8029e-05
ENSG00000091129	8193	NRCAM	4897	7	-13.2515	-13.4653	6.19668	9.40983e-07	2.8128e-05
ENSG00000171502	9568	COL24A1	255631	1	9.94044	10.1137	3.52771	9.57269e-07	2.85588e-05
ENSG00000151689	3676	INPP1	3628	2	-5.15873	-5.16006	5.49084	9.63515e-07	2.8689e-05
ENSG00000185811	9784	IKZF1	10320	7	4.59971	4.60024	7.64531	9.67398e-07	2.87485e-05
ENSG00000268355	969	NA	NA	19	9.35109	9.92605	2.75226	9.73122e-07	2.88623e-05
ENSG00000196091	7385	MYBPC1	4604	12	-7.81636	-7.82605	5.12105	1.00066e-06	2.96215e-05
ENSG00000135052	4233	GOLM1	51280	9	-5.29604	-5.29642	7.23816	1.00429e-06	2.96713e-05
ENSG00000117090	4269	SLAMF1	6504	1	7.46641	7.5096	5.28414	1.01901e-06	3.00481e-05
ENSG00000243466	532	NA	NA	2	5.95613	5.97471	6.5691	1.03545e-06	3.04738e-05
ENSG00000134242	4503	PTPN22	26191	1	5.08933	5.09097	6.49514	1.04062e-06	3.05666e-05
ENSG00000176438	18164	SYNE3	161176	14	7.47288	7.56417	3.65422	1.04261e-06	3.05666e-05
ENSG00000115355	14537	CCDC88A	55704	2	3.67729	3.67759	7.30032	1.0517e-06	3.07739e-05
ENSG00000121898	4859	CPXM2	119587	10	-11.3794	-11.561	4.54613	1.05719e-06	3.08751e-05
ENSG00000167646	3302	DNAAF3	352909	19	-10.6231	-11.1119	2.4848	1.08458e-06	3.16145e-05
ENSG00000107438	2239	PDLIM1	9124	10	-3.79039	-3.79053	7.75268	1.08926e-06	3.16903e-05
ENSG00000160188	2988	RSPH1	89765	21	-11.806	-12.0739	4.41943	1.10103e-06	3.19717e-05
ENSG00000133020	6041	MYH8	4626	17	-7.64017	-7.64121	8.11508	1.10642e-06	3.20671e-05
ENSG00000109472	2958	CPE	1363	4	-7.16143	-7.16304	7.05007	1.11399e-06	3.22255e-05
ENSG00000274210	165	NA	NA	1	8.16043	8.4871	1.29078	1.12647e-06	3.25247e-05
ENSG00000173826	4211	KCNH6	81033	17	-12.8064	-13.6604	4.03643	1.16573e-06	3.35945e-05
ENSG00000164292	8833	RHOBTB3	22836	5	-6.64716	-6.64945	6.06416	1.17106e-06	3.36846e-05
ENSG00000159618	5852	ADGRG5	221188	16	6.2744	6.27676	6.57079	1.18883e-06	3.41013e-05
ENSG00000280153	2378	NA	NA	16	6.89923	6.96164	2.74714	1.19002e-06	3.41013e-05
ENSG00000163219	5452	ARHGAP25	9938	2	5.65425	5.6571	6.29067	1.19566e-06	3.41987e-05
ENSG00000103257	4745	SLC7A5	8140	16	5.04797	5.04838	7.45945	1.23347e-06	3.5214e-05
ENSG00000120436	2059	GPR31	2853	6	9.20281	9.52605	4.55246	1.24924e-06	3.55976e-05
ENSG00000273188	679	NA	NA	22	9.06599	9.64118	2.03713	1.26287e-06	3.59187e-05
ENSG00000039560	7687	RAI14	26064	5	-10.7164	-10.8732	4.09855	1.26557e-06	3.59284e-05
ENSG00000111679	5009	PTPN6	5777	12	3.40378	3.40394	8.29769	1.28434e-06	3.63937e-05
ENSG00000196422	5276	PPP1R26	9858	9	-10.6701	-11.0152	3.38351	1.36676e-06	3.86574e-05
ENSG00000145730	8846	PAM	5066	5	-4.94235	-4.94277	6.88779	1.38653e-06	3.91438e-05
ENSG00000196935	26641	SRGAP1	57522	12	-5.56036	-5.56225	5.33204	1.41206e-06	3.9723e-05
ENSG00000172322	3250	CLEC12A	160364	12	9.77934	10.0767	4.21361	1.41416e-06	3.9723e-05
ENSG00000152137	2860	HSPB8	26353	12	-7.88771	-7.8919	6.38174	1.41486e-06	3.9723e-05
ENSG00000198865	3431	CCDC152	100129792	5	9.97081	1.44269e+08	2.21281	1.44145e-06	4.03952e-05
ENSG00000122367	6676	LDB3	11155	10	-9.85109	-9.88377	5.37587	1.46825e-06	4.10707e-05
ENSG00000118194	7259	TNNT2	7139	1	-11.6033	-11.7847	4.79143	1.49548e-06	4.17556e-05
ENSG00000211947	430	NA	NA	14	7.96246	8.53937	4.47742	1.5021e-06	4.18639e-05
ENSG00000167815	2093	PRDX2	7001	19	-3.25112	-3.25125	7.50357	1.5277e-06	4.24996e-05
ENSG00000119686	4913	FLVCR2	55640	14	11.6861	1.44269e+08	2.93368	1.54773e-06	4.29784e-05
ENSG00000187037	2312	GPR141	353345	7	8.52397	8.85161	3.18367	1.61011e-06	4.4598e-05
ENSG00000172613	4169	RAD9A	5883	11	6.85624	6.94711	2.81141	1.6119e-06	4.4598e-05
ENSG00000103021	5927	CCDC113	29070	16	-11.1527	-12.0063	2.47359	1.62031e-06	4.47492e-05
ENSG00000087253	7439	LPCAT2	54947	16	8.33079	8.38133	5.44658	1.63635e-06	4.51107e-05
ENSG00000211893	1132	NA	NA	14	7.08021	7.09492	8.36097	1.69826e-06	4.67329e-05
ENSG00000259120	1086	SMIM6	100130933	17	11.6906	1.44269e+08	2.2499	1.73506e-06	4.76594e-05
ENSG00000138623	4309	SEMA7A	8482	15	7.75421	7.86264	3.86395	1.74466e-06	4.78369e-05
ENSG00000244437	442	NA	NA	2	6.66146	6.73174	5.13625	1.77309e-06	4.84566e-05
ENSG00000211966	410	NA	NA	14	8.89119	9.02557	5.67002	1.77362e-06	4.84566e-05
ENSG00000198821	4034	CD247	919	1	6.73341	6.75918	5.01726	1.78399e-06	4.86527e-05
ENSG00000149243	5041	KLHL35	283212	11	-9.69891	-9.72032	5.84708	1.79769e-06	4.89389e-05
ENSG00000011478	2396	QPCTL	54814	19	10.1942	1.44269e+08	2.02696	1.80634e-06	4.90867e-05
ENSG00000272079	1269	NA	NA	16	-10.9318	-11.2746	3.26192	1.81517e-06	4.92389e-05
ENSG00000151651	4780	ADAM8	101	10	5.30436	5.30636	7.1774	1.85731e-06	5.02333e-05
ENSG00000137331	1356	IER3	8870	6	7.58982	7.73283	3.56683	1.85842e-06	5.02333e-05
ENSG00000078699	9457	CBFA2T2	9139	20	-3.75547	-3.75571	6.59126	1.86197e-06	5.02401e-05
ENSG00000161692	7146	DBF4B	80174	17	7.80692	7.9441	2.81206	1.90661e-06	5.13537e-05
ENSG00000111817	15016	DSE	29940	6	4.47119	4.47228	6.81702	1.93791e-06	5.21048e-05
ENSG00000137285	2194	TUBB2B	347733	6	-6.81084	-6.81518	5.30965	2.00188e-06	5.373e-05
ENSG00000145287	3853	PLAC8	51316	4	4.06781	4.06792	8.54855	2.02368e-06	5.42198e-05
ENSG00000130032	6364	PRRG3	79057	X	-7.39796	-7.44747	2.3601	2.03282e-06	5.4369e-05
ENSG00000102962	2929	CCL22	6367	16	4.9863	4.98653	10.2787	2.05229e-06	5.47937e-05
ENSG00000164488	4223	DACT2	168002	6	-13.954	-1.44269e+08	4.03895	2.09556e-06	5.58388e-05
ENSG00000117595	4915	IRF6	3664	1	-7.08767	-7.08918	7.04322	2.09876e-06	5.58388e-05
ENSG00000165698	2823	SPACA9	11092	9	-7.51138	-7.53336	3.97543	2.11581e-06	5.61944e-05
ENSG00000196663	9384	TECPR2	9895	14	-6.14782	-6.15274	4.67835	2.13932e-06	5.672e-05
ENSG00000129465	3256	RIPK3	11035	14	11.3542	1.44269e+08	2.88098	2.14431e-06	5.67534e-05
ENSG00000111424	5674	VDR	7421	12	7.26688	7.32901	4.64279	2.19582e-06	5.8016e-05
ENSG00000116661	2333	FBXO2	26232	1	-7.08079	-7.08596	5.32369	2.24027e-06	5.9088e-05
ENSG00000211662	602	NA	NA	22	6.99312	7.00936	6.84306	2.27646e-06	5.99389e-05
ENSG00000118729	2769	CASQ2	845	1	-10.9511	-11.0624	4.76345	2.29294e-06	6.01937e-05
ENSG00000112183	3444	RBM24	221662	6	-7.87575	-7.88278	5.60781	2.29403e-06	6.01937e-05
ENSG00000089327	2993	FXYD5	53827	19	4.23741	4.23813	6.78941	2.3186e-06	6.07337e-05
ENSG00000133101	2400	CCNA1	8900	13	-12.6296	-13.1183	4.48002	2.39227e-06	6.25561e-05
ENSG00000171119	1109	NRTN	4902	19	-12.6114	-13.4723	3.82362	2.40078e-06	6.26711e-05
ENSG00000151468	3683	CCDC3	83643	10	-8.11114	-8.11711	6.09474	2.42796e-06	6.32723e-05
ENSG00000100297	7338	MCM5	4174	22	3.53791	3.53813	8.26329	2.4408e-06	6.34982e-05
ENSG00000085840	3157	ORC1	4998	1	7.82813	7.93776	3.83072	2.44587e-06	6.35219e-05
ENSG00000015475	4446	BID	637	22	4.15211	4.15262	7.98707	2.46182e-06	6.38273e-05
ENSG00000117114	7754	ADGRL2	23266	1	-13.2318	-1.44269e+08	3.41284	2.48571e-06	6.43372e-05
ENSG00000204673	5737	AKT1S1	84335	19	-4.34942	-4.35049	5.08633	2.49348e-06	6.4429e-05
ENSG00000179915	18156	NRXN1	9378	2	-11.1386	-11.2612	4.82894	2.52987e-06	6.52586e-05
ENSG00000167634	3914	NLRP7	199713	19	11.719	12.321	3.60272	2.64867e-06	6.82076e-05
ENSG00000012124	6159	CD22	933	19	7.69408	7.73339	6.4743	2.6586e-06	6.83479e-05
ENSG00000170577	2205	SIX2	10736	2	-11.1464	-11.3617	4.06171	2.68931e-06	6.9021e-05
ENSG00000240505	3550	TNFRSF13B	23495	17	8.44498	8.60959	4.2501	2.71207e-06	6.94383e-05
ENSG00000100292	2405	HMOX1	3162	22	5.06689	5.06963	6.68418	2.71467e-06	6.94383e-05
ENSG00000211668	400	NA	NA	22	9.12444	9.43306	6.19226	2.72628e-06	6.96182e-05
ENSG00000147256	3173	ARHGAP36	158763	X	-8.41917	-8.42061	8.43607	2.74251e-06	6.99156e-05
ENSG00000276045	2262	NA	NA	12	3.9012	3.90213	6.84326	2.7944e-06	7.11196e-05
ENSG00000184661	3908	CDCA2	157313	8	7.03012	7.06717	4.64173	2.81309e-06	7.14758e-05
ENSG00000162458	4716	FBLIM1	54751	1	-12.1583	-13.0122	3.41974	2.86707e-06	7.27263e-05
ENSG00000250041	947	NA	NA	11	10.6228	1.44269e+08	1.62744	2.87983e-06	7.29286e-05
ENSG00000173404	2829	INSM1	3642	20	-6.4767	-6.47767	7.0814	2.88672e-06	7.29818e-05
ENSG00000105246	1284	EBI3	10148	19	5.055	5.05816	6.98135	2.92407e-06	7.38038e-05
ENSG00000213218	1827	CSH2	1443	17	-11.1122	-1.44269e+08	1.22723	2.95037e-06	7.43445e-05
ENSG00000137265	5898	IRF4	3662	6	5.73637	5.7399	5.91031	2.96703e-06	7.46408e-05
ENSG00000121858	3473	TNFSF10	8743	3	4.8216	4.82314	6.14099	3.05375e-06	7.66958e-05
ENSG00000205744	4657	DENND1C	79958	19	5.0264	5.02894	6.08296	3.06886e-06	7.69487e-05
ENSG00000259004	943	LOC101929422	101929422	14	8.07628	8.65207	1.63124	3.24717e-06	8.12858e-05
ENSG00000111665	5653	CDCA3	83461	12	6.24269	6.27938	4.66931	3.29403e-06	8.22355e-05
ENSG00000121933	4486	TMIGD3	57413	1	7.96784	8.1066	3.81124	3.29589e-06	8.22355e-05
ENSG00000104951	2563	IL4I1	259307	19	4.82073	4.82249	6.83034	3.30313e-06	8.22814e-05
ENSG00000125454	3316	SLC25A19	60386	17	5.66518	5.67379	4.80911	3.34888e-06	8.3285e-05
ENSG00000221838	4722	AP4M1	9179	7	6.10224	6.14073	3.46905	3.38041e-06	8.39122e-05
ENSG00000168530	1342	MYL1	4632	2	-8.39293	-8.40052	6.02463	3.38511e-06	8.39122e-05
ENSG00000152078	7402	TMEM56	148534	1	-11.9045	-12.1709	4.55384	3.40683e-06	8.43135e-05
ENSG00000100034	10083	PPM1F	9647	22	5.52766	5.53964	4.42655	3.50826e-06	8.6683e-05
ENSG00000149571	6599	KIRREL3	84623	11	10.6411	10.9729	3.29014	3.51445e-06	8.66955e-05
ENSG00000120885	6616	CLU	1191	8	-4.36219	-4.36243	7.08128	3.64934e-06	8.98775e-05
ENSG00000172716	5982	SLFN11	91607	17	5.67069	5.67317	6.00346	3.67439e-06	9.03486e-05
ENSG00000165028	2178	NIPSNAP3B	55335	9	10.174	1.44269e+08	2.14287	3.73059e-06	9.15828e-05
ENSG00000137078	1327	SIT1	27240	9	4.60743	4.60901	5.83204	3.77284e-06	9.2471e-05
ENSG00000143498	2895	TAF1A	9015	1	9.53323	10.0732	2.9414	3.80203e-06	9.30369e-05
ENSG00000114013	3433	CD86	942	3	5.11093	5.11291	6.88875	3.82147e-06	9.32973e-05
ENSG00000184992	6648	BRI3BP	140707	12	4.04878	4.05062	5.49682	3.82492e-06	9.32973e-05
ENSG00000159173	7524	TNNI1	7135	1	-7.34273	-7.34523	6.58468	3.84722e-06	9.36914e-05
ENSG00000178607	10864	ERN1	2081	17	4.83321	4.8345	5.79095	3.85818e-06	9.38085e-05
ENSG00000166405	7657	RIC3	79608	11	-9.99924	-10.3444	2.51301	3.88717e-06	9.43629e-05
ENSG00000158234	4072	FAIM	55179	3	-5.03404	-5.03602	4.89653	3.9907e-06	9.67221e-05
ENSG00000069696	1477	DRD4	1815	11	9.76697	10.3591	1.72896	4.05443e-06	9.81108e-05
ENSG00000135299	8329	ANKRD6	22881	6	-8.17186	-8.18374	5.1815	4.07293e-06	9.84023e-05
ENSG00000136122	3189	BORA	79866	13	7.73154	7.8436	3.65141	4.08576e-06	9.8556e-05
ENSG00000172183	7363	ISG20	3669	15	3.77052	3.771	7.05531	4.15125e-06	9.98276e-05
ENSG00000103335	10855	PIEZO1	9780	16	5.22673	5.23675	4.8625	4.15157e-06	9.98276e-05
ENSG00000196605	3912	ZNF846	162993	19	6.81679	6.89116	2.96708	4.18445e-06	0.000100251
ENSG00000196586	8785	MYO6	4646	6	-6.1897	-6.19008	8.14682	4.18804e-06	0.000100251
ENSG00000004139	11137	SARM1	23098	17	-11.6248	-1.44269e+08	1.98798	4.18891e-06	0.000100251
ENSG00000137161	1712	CNPY3	10695	6	3.21467	3.21478	8.15935	4.20944e-06	0.000100585
ENSG00000162302	3807	RPS6KA4	8986	11	4.76751	4.76821	6.47983	4.35115e-06	0.000103808
ENSG00000136840	2630	ST6GALNAC4	27090	9	4.60329	4.60402	6.36518	4.38947e-06	0.000104559
ENSG00000154856	5943	APCDD1	147495	18	9.81646	9.95889	3.94754	4.40751e-06	0.000104824
ENSG00000104723	5190	TUSC3	7991	8	-11.8312	-12.1743	4.16584	4.4885e-06	0.000106584
ENSG00000225756	2139	DBH-AS1	138948	9	-11.6379	-12.1271	3.5439	4.5588e-06	0.000108055
ENSG00000254703	1298	SENCR	100507392	11	9.16689	1.44269e+08	1.74453	4.56462e-06	0.000108055
ENSG00000164430	4155	MB21D1	115004	6	5.00132	5.00335	5.45801	4.64321e-06	0.000109745
ENSG00000072832	5823	CRMP1	1400	4	-8.36677	-8.3744	5.98651	4.78112e-06	0.00011283
ENSG00000188389	2114	PDCD1	5133	2	9.02656	9.6071	3.33245	4.80973e-06	0.00011333
ENSG00000159348	4504	CYB5R1	51706	1	-3.2693	-3.26941	7.13098	4.91217e-06	0.000115565
ENSG00000167912	1743	LOC100505501	100505501	8	6.76515	6.8992	3.47766	4.93856e-06	0.000115951
ENSG00000185551	6459	NR2F2	7026	15	-9.15723	-9.19527	4.48227	4.9438e-06	0.000115951
ENSG00000181754	5144	AMIGO1	57463	1	-11.1388	-11.4033	3.97453	5.11421e-06	0.000119761
ENSG00000165973	5309	NELL1	4745	11	-11.9856	-12.1103	5.63447	5.12196e-06	0.000119761
ENSG00000185201	1543	IFITM2	10581	11	4.10188	4.10234	7.43452	5.20844e-06	0.000121597
ENSG00000167850	1517	CD300C	10871	17	9.15078	9.69378	2.85047	5.29006e-06	0.000123313
ENSG00000079263	5582	SP140	11262	2	5.69295	5.69948	5.57758	5.39337e-06	0.00012553
ENSG00000121316	2841	PLBD1	79887	12	5.1599	5.16295	6.13158	5.43322e-06	0.000126265
ENSG00000147378	1072	FATE1	89885	X	-10.7573	-10.9703	3.67626	5.48884e-06	0.000127213
ENSG00000115165	3428	CYTIP	9595	2	3.77099	3.77155	7.22884	5.49072e-06	0.000127213
ENSG00000131771	4554	PPP1R1B	84152	17	-12.7123	-13.5738	3.90523	5.54794e-06	0.000128343
ENSG00000275302	2032	CCL4	6351	17	8.63715	9.18773	2.94525	5.57472e-06	0.000128768
ENSG00000137942	5798	FNBP1L	54874	1	-6.53726	-6.53967	5.89926	5.60079e-06	0.000129174
ENSG00000006025	6572	OSBPL7	114881	17	8.31957	8.48802	3.78026	5.62169e-06	0.00012946
ENSG00000242265	6689	PEG10	23089	7	-7.22869	-7.23013	7.26813	5.67224e-06	0.000130427
ENSG00000177455	2711	CD19	930	16	7.57203	7.6039	6.45042	5.69294e-06	0.000130706
ENSG00000198125	2168	MB	4151	22	-12.8429	-13.6966	4.08322	5.70456e-06	0.000130776
ENSG00000114738	3921	MAPKAPK3	7867	3	4.30525	4.30563	7.22361	5.81711e-06	0.000133156
ENSG00000151892	9678	GFRA1	2674	10	-10.9204	-11.0592	4.42993	6.01358e-06	0.000137447
ENSG00000008517	3209	IL32	9235	16	-3.78164	-3.78206	6.10105	6.04165e-06	0.000137882
ENSG00000262406	1874	MMP12	4321	11	9.12152	9.2425	5.03038	6.1231e-06	0.000139532
ENSG00000101109	9075	STK4	6789	20	3.26778	3.26814	7.12538	6.16749e-06	0.000140333
ENSG00000227671	2160	NA	NA	1	7.37877	7.609	2.1762	6.21059e-06	0.000141104
ENSG00000100320	10014	RBFOX2	23543	22	-7.76759	-7.77308	5.87643	6.26914e-06	0.000142222
ENSG00000131711	12630	MAP1B	4131	5	-6.30373	-6.30422	7.86433	6.30976e-06	0.000142931
ENSG00000165912	2752	PACSIN3	29763	11	-11.6192	-11.8394	4.48408	6.40713e-06	0.000144921
ENSG00000258181	510	NA	NA	12	9.51348	1.44269e+08	0.657719	6.45246e-06	0.00014573
ENSG00000147649	6391	MTDH	92140	8	2.62064	2.62072	8.42955	6.46817e-06	0.000145869
ENSG00000101470	876	TNNC2	7125	20	-6.82421	-6.82795	5.4653	6.58561e-06	0.000148095
ENSG00000188322	4992	SBK1	388228	16	-7.07871	-7.08113	6.41804	6.58633e-06	0.000148095
ENSG00000162739	2746	SLAMF6	114836	1	8.2663	8.42124	4.55794	6.68393e-06	0.000150068
ENSG00000115568	6994	ZNF142	7701	2	6.58355	6.60261	4.21304	6.74644e-06	0.000151249
ENSG00000089639	3740	GMIP	51291	19	4.13992	4.14069	6.7357	6.85071e-06	0.000153361
ENSG00000258929	2963	NA	NA	14	9.61416	1.44269e+08	2.74734	6.89382e-06	0.0001541
ENSG00000111057	3218	KRT18	3875	12	-5.6271	-5.62845	5.77016	7.12097e-06	0.000158945
ENSG00000160791	3672	CCR5	1234	3	10.0748	10.3939	3.42399	7.22665e-06	0.000160977
ENSG00000146242	6904	TPBG	7162	6	-9.75817	-9.82011	4.41232	7.23313e-06	0.000160977
ENSG00000268804	750	NA	NA	16	8.00651	8.08786	3.29679	7.24797e-06	0.000161072
ENSG00000100604	3102	CHGA	1113	14	-10.5012	-10.6574	3.86422	7.31832e-06	0.000162398
ENSG00000184368	4376	MAP7D2	256714	X	-10.6627	-10.9258	3.32027	7.41254e-06	0.00016425
ENSG00000154146	1309	NRGN	4900	11	8.35092	1.44269e+08	0.00691349	7.51336e-06	0.000166243
ENSG00000127920	3055	GNG11	2791	7	-3.55005	-3.55024	6.67753	7.55294e-06	0.000166716
ENSG00000104313	5170	EYA1	2138	8	-6.22036	-6.22109	7.21096	7.55664e-06	0.000166716
ENSG00000116701	2928	NCF2	4688	1	4.40779	4.40889	5.85395	7.60462e-06	0.000167532
ENSG00000180011	8157	ZADH2	284273	18	-3.74688	-3.74718	6.28575	7.65569e-06	0.000168414
ENSG00000101438	2574	SLC32A1	140679	20	11.8679	1.44269e+08	2.70916	7.67074e-06	0.000168502
ENSG00000238142	508	LOC105376805	105376805	1	7.50927	1.44269e+08	-0.440751	7.81261e-06	0.000171371
ENSG00000186074	2161	CD300LF	146722	17	9.3573	9.58868	3.01938	7.89918e-06	0.000173021
ENSG00000178726	4109	THBD	7056	20	5.12075	5.12226	6.79021	7.95542e-06	0.000174003
ENSG00000117215	2681	PLA2G2D	26279	1	9.44426	9.66054	3.94673	7.98939e-06	0.000174496
ENSG00000248991	488	NA	NA	4	11.0628	1.44269e+08	1.6842	8.04465e-06	0.000175452
ENSG00000173200	5507	PARP15	165631	3	8.21587	8.32465	4.00603	8.11226e-06	0.000176657
ENSG00000113302	2761	IL12B	3593	5	6.96043	7.00234	5.77085	8.1231e-06	0.000176657
ENSG00000189362	6521	NEMP2	100131211	2	7.12588	7.16089	3.86264	8.22377e-06	0.000178592
ENSG00000114450	7035	GNB4	59345	3	4.13186	4.13281	6.50749	8.30008e-06	0.000179953
ENSG00000188820	1194	FAM26F	441168	6	4.99047	4.99353	5.85498	8.31007e-06	0.000179953
ENSG00000110719	4384	TCIRG1	10312	11	4.39237	4.39301	6.7953	8.37615e-06	0.000181127
ENSG00000143603	13598	KCNN3	3782	1	-9.18104	-9.20005	5.51857	8.40503e-06	0.000181265
ENSG00000076351	7838	SLC46A1	113235	17	-10.5976	-10.9408	3.05816	8.40634e-06	0.000181265
ENSG00000182511	4237	FES	2242	15	4.47222	4.47332	6.41112	8.42497e-06	0.000181411
ENSG00000163221	518	S100A12	6283	1	8.36799	8.66805	2.41206	8.58751e-06	0.00018465
ENSG00000112137	11200	PHACTR1	221692	6	4.18761	4.18869	6.41111	8.75627e-06	0.000187764
ENSG00000179604	5007	CDC42EP4	23580	17	-5.63228	-5.63338	6.18215	8.75697e-06	0.000187764
ENSG00000168528	3549	SERINC2	347735	1	-4.53029	-4.53086	5.9582	8.79273e-06	0.000188266
ENSG00000172380	4724	GNG12	55970	1	-8.9252	-8.93927	5.68227	8.8099e-06	0.000188369
ENSG00000105492	2573	SIGLEC6	946	19	11.3772	1.44269e+08	2.05493	8.87945e-06	0.00018959
ENSG00000223929	1044	MIR4432HG	106660609	2	9.91466	10.2463	2.8507	8.91056e-06	0.000189988
ENSG00000110108	2421	TMEM109	79073	11	3.07031	3.07042	7.91696	9.05233e-06	0.000192741
ENSG00000134109	6758	EDEM1	9695	3	3.65767	3.65801	7.51795	9.10807e-06	0.000193658
ENSG00000068724	6949	TTC7A	57217	2	3.77338	3.77373	7.04385	9.19939e-06	0.000195327
ENSG00000067167	3878	TRAM1	23471	8	2.83921	2.83926	9.07772	9.23215e-06	0.0001956
ENSG00000137760	4506	ALKBH8	91801	11	7.93646	8.02746	3.61614	9.23792e-06	0.0001956
ENSG00000166340	4901	TPP1	1200	11	3.24505	3.2451	9.44073	9.28884e-06	0.000196405
ENSG00000100985	2336	MMP9	4318	20	5.2672	5.2694	6.55843	9.30911e-06	0.000196562
ENSG00000130413	7599	STK33	65975	11	-9.52245	-9.64681	3.61338	9.41715e-06	0.000198568
ENSG00000231721	4515	LINC-PINT	378805	7	5.957	5.97952	3.61814	9.43975e-06	0.000198769
ENSG00000197093	3397	GAL3ST4	79690	7	6.80864	6.85118	3.77262	9.64001e-06	0.000202706
ENSG00000255197	1113	NA	NA	11	10.2387	1.44269e+08	2.6585	9.75103e-06	0.000204758
ENSG00000256594	3129	LOC374443	374443	12	6.96247	7.01263	3.57762	1.01809e-05	0.00021349
ENSG00000163257	4816	DCAF16	54876	4	-3.71095	-3.71125	6.24285	1.02883e-05	0.000215447
ENSG00000141738	3597	GRB7	2886	17	-12.3317	-12.6799	4.60411	1.07548e-05	0.000224907
ENSG00000196209	5034	SIRPB2	284759	20	10.2274	10.8213	3.46657	1.07756e-05	0.000225032
ENSG00000145779	9591	TNFAIP8	25816	5	3.81726	3.81776	7.3024	1.08307e-05	0.000225875
ENSG00000269220	2160	LINC00528	200298	22	9.13455	9.67026	3.16918	1.08545e-05	0.000226061
ENSG00000013810	6528	TACC3	10460	4	4.00105	4.00232	6.46232	1.09248e-05	0.000227214
ENSG00000105383	5975	CD33	945	19	7.9744	8.1028	3.96648	1.10372e-05	0.00022924
ENSG00000168309	5321	FAM107A	11170	3	-6.13846	-6.13929	6.9525	1.10729e-05	0.000229668
ENSG00000211651	467	NA	NA	22	7.07868	7.10217	6.28782	1.11288e-05	0.000230515
ENSG00000197943	13416	PLCG2	5336	16	4.37821	4.3787	7.666	1.12538e-05	0.000232787
ENSG00000176406	12397	RIMS2	9699	8	-12.6559	-1.44269e+08	2.79775	1.12694e-05	0.000232794
ENSG00000151092	8326	NGLY1	55768	3	3.66379	3.66407	7.056	1.13424e-05	0.000233924
ENSG00000137460	6593	FHDC1	85462	4	-10.9864	-1.44269e+08	1.18805	1.13548e-05	0.000233924
ENSG00000251611	358	NA	NA	4	10.29	1.44269e+08	0.847901	1.14059e-05	0.00023466
ENSG00000246263	2355	UBR5-AS1	101927221	8	9.26884	1.44269e+08	1.77792	1.16892e-05	0.000240165
ENSG00000223552	656	NA	NA	3	8.85942	9.1667	2.12914	1.18373e-05	0.000242879
ENSG00000211653	407	NA	NA	22	5.52722	5.54383	6.70504	1.18641e-05	0.000243102
ENSG00000211955	431	NA	NA	14	7.64305	7.78905	5.54511	1.20234e-05	0.000246036
ENSG00000242522	503	KLHL6-AS1	100874019	3	9.22301	1.44269e+08	0.72174	1.24361e-05	0.00025414
ENSG00000103047	6839	TANGO6	79613	16	7.85444	7.90444	4.18933	1.24984e-05	0.000255071
ENSG00000102524	3059	TNFSF13B	10673	13	4.48613	4.48733	6.02009	1.25906e-05	0.000256609
ENSG00000112303	2633	VNN2	8875	6	8.67861	8.89799	3.3592	1.2765e-05	0.000259816
ENSG00000200169	116	RNU5D-1	26830	1	8.53683	1.44269e+08	-0.466504	1.28696e-05	0.000261597
ENSG00000074370	6893	ATP2A3	489	17	4.07571	4.07607	7.63966	1.31248e-05	0.000266429
ENSG00000211659	380	NA	NA	22	9.57756	9.79719	5.88154	1.32125e-05	0.000267852
ENSG00000100558	1603	PLEK2	26499	14	-8.11968	-8.12969	5.40541	1.33726e-05	0.000270738
ENSG00000201558	164	RNVU1-6	101954276	1	7.59324	8.18504	0.381672	1.3497e-05	0.00027286
ENSG00000183688	3621	RFLNB	359845	17	5.14177	5.15145	3.90231	1.35132e-05	0.00027286
ENSG00000211648	407	NA	NA	22	8.14281	8.22545	6.2581	1.35466e-05	0.000273171
ENSG00000265142	4376	MIR1-2	406905	18	-11.1266	-11.3895	3.77862	1.41723e-05	0.000285411
ENSG00000108639	4074	SYNGR2	9144	17	2.55537	2.5554	9.96799	1.43697e-05	0.000289006
ENSG00000163154	1178	TNFAIP8L2	79626	1	5.7016	5.71002	4.82663	1.45955e-05	0.000292811
ENSG00000115687	10686	PASK	23178	2	-4.85487	-4.85548	6.43608	1.45973e-05	0.000292811
ENSG00000182676	1449	PPP1R27	116729	17	-8.70886	-8.78668	3.00026	1.46227e-05	0.000292935
ENSG00000171608	6332	PIK3CD	5293	1	4.02219	4.02246	7.44447	1.46918e-05	0.000293924
ENSG00000185090	3018	MANEAL	149175	1	-11.7831	-12.6363	3.19727	1.47107e-05	0.000293924
ENSG00000136854	6650	STXBP1	6812	9	-6.86426	-6.86716	5.9391	1.47348e-05	0.000294022
ENSG00000164237	3324	CMBL	134147	5	-9.52229	-9.64339	3.31503	1.48171e-05	0.000295277
ENSG00000176697	7740	BDNF	627	11	-11.4234	-11.5085	5.60545	1.48802e-05	0.000296147
ENSG00000162992	3312	NEUROD1	4760	2	-8.40927	-8.41435	6.60906	1.49524e-05	0.000297195
ENSG00000136404	2661	TM6SF1	53346	15	7.93648	8.08791	3.81084	1.51585e-05	0.000300606
ENSG00000170231	1164	FABP6	2172	5	-10.4618	-10.9505	2.40158	1.51634e-05	0.000300606
ENSG00000241351	753	NA	NA	2	7.67396	7.71109	7.21083	1.56404e-05	0.00030966
ENSG00000204580	9122	DDR1	780	6	-4.93696	-4.93795	5.57159	1.58528e-05	0.000313074
ENSG00000205426	1929	KRT81	3887	12	-10.2871	-10.5501	2.94674	1.58539e-05	0.000313074
ENSG00000211962	655	NA	NA	14	7.14791	7.35422	4.95727	1.60131e-05	0.000315808
ENSG00000203950	1265	FAM127B	26071	X	-4.21984	-4.22041	5.77755	1.67582e-05	0.000330075
ENSG00000072694	6911	FCGR2B	2213	1	7.48256	7.70143	3.27387	1.68391e-05	0.000330935
ENSG00000134138	10798	MEIS2	4212	15	-8.47462	-8.49502	4.68241	1.68452e-05	0.000330935
ENSG00000086015	7877	MAST2	23139	1	-4.22667	-4.22714	6.08941	1.70478e-05	0.000334484
ENSG00000211897	2166	NA	NA	14	5.7615	5.76527	9.31335	1.77836e-05	0.000348472
ENSG00000102096	2761	PIM2	11040	X	3.71993	3.7202	7.70066	1.79516e-05	0.000351312
ENSG00000050820	9178	BCAR1	9564	16	-8.08254	-8.09145	5.48132	1.80858e-05	0.000353486
ENSG00000197959	11329	DNM3	26052	1	-11.1479	-11.2589	5.00229	1.8142e-05	0.000354128
ENSG00000006042	5187	TMEM98	26022	17	-10.7866	-10.9669	3.9731	1.81847e-05	0.000354508
ENSG00000127252	1169	HRASLS	57110	3	-13.0239	-1.44269e+08	3.12397	1.82495e-05	0.000355317
ENSG00000183248	4456	PRR36	80164	19	-11.5767	-1.44269e+08	1.67555	1.82854e-05	0.000355563
ENSG00000235831	2717	BHLHE40-AS1	100507582	3	9.14767	1.44269e+08	1.21408	1.83452e-05	0.00035627
ENSG00000143340	2909	FAM163A	148753	1	-10.1356	-10.227	4.24634	1.84449e-05	0.000357752
ENSG00000144218	12737	AFF3	3899	2	4.31957	4.32056	6.04875	1.84918e-05	0.000358204
ENSG00000152213	3826	ARL11	115761	13	5.54348	5.55209	4.20762	1.85587e-05	0.000359045
ENSG00000196549	9620	MME	4311	3	7.66634	7.71049	4.00074	1.87313e-05	0.000361806
ENSG00000254415	2082	SIGLEC14	100049587	19	10.4292	10.9296	3.88099	1.87489e-05	0.000361806
ENSG00000160097	3139	FNDC5	252995	1	-8.61123	-8.63551	4.6044	1.91605e-05	0.000369281
ENSG00000135338	5964	LCA5	167691	6	-10.1137	-10.2249	3.93797	1.93049e-05	0.000371595
ENSG00000258897	308	NA	NA	14	10.3852	1.44269e+08	0.930599	1.93934e-05	0.000372409
ENSG00000242371	398	NA	NA	2	6.89849	7.10899	4.12753	1.93961e-05	0.000372409
ENSG00000114115	3905	RBP1	5947	3	-7.55162	-7.5618	4.86392	1.94879e-05	0.000373584
ENSG00000107968	3601	MAP3K8	1326	10	4.33931	4.34088	6.43952	1.95062e-05	0.000373584
ENSG00000243646	2545	IL10RB	3588	21	4.99806	5.00075	5.51603	1.96105e-05	0.000375108
ENSG00000081138	14532	CDH7	1005	18	-11.4397	-11.7832	3.75334	1.99749e-05	0.0003816
ENSG00000182557	2684	SPNS3	201305	17	5.66527	5.66995	4.99719	2.00581e-05	0.000382711
ENSG00000167244	6979	IGF2	3481	11	-6.84245	-6.8564	3.60359	2.03788e-05	0.000388343
ENSG00000112742	4579	TTK	7272	6	5.48338	5.51323	4.76879	2.04441e-05	0.000389101
ENSG00000150510	6702	FAM124A	220108	13	-9.24419	-9.29351	4.27103	2.0572e-05	0.000391047
ENSG00000249096	2767	LOC102723766	102723766	4	10.1924	1.44269e+08	2.78182	2.07055e-05	0.000392699
ENSG00000118308	5159	LRMP	4033	12	3.70597	3.70696	6.6938	2.07321e-05	0.000392699
ENSG00000143476	4916	DTL	51514	1	5.97627	5.99282	5.19443	2.07362e-05	0.000392699
ENSG00000237547	60	NA	NA	14	8.17827	1.44269e+08	-0.969547	2.08177e-05	0.000393753
ENSG00000133055	1805	MYBPH	4608	1	-7.24458	-7.24888	5.67828	2.09341e-05	0.000395465
ENSG00000130595	2567	TNNT3	7140	11	-6.46028	-6.46113	7.25535	2.13134e-05	0.000401882
ENSG00000211943	437	NA	NA	14	7.78381	7.90251	5.52581	2.13265e-05	0.000401882
ENSG00000234636	900	NA	NA	X	6.73499	7.31974	0.292928	2.14438e-05	0.000403594
ENSG00000124780	2172	KCNK17	89822	6	11.0036	11.2408	4.44275	2.16273e-05	0.000406545
ENSG00000170442	2394	KRT86	3892	12	-11.3549	-11.8434	3.23129	2.17272e-05	0.000407921
ENSG00000091986	13071	CCDC80	151887	3	-10.1797	-10.2804	4.29792	2.18529e-05	0.000409775
ENSG00000184988	3577	TMEM106A	113277	17	6.02792	6.04307	4.20451	2.21606e-05	0.000415035
ENSG00000184922	7576	FMNL1	752	17	3.73914	3.74137	5.10281	2.23153e-05	0.000417316
ENSG00000260177	756	NA	NA	16	10.0132	1.44269e+08	0.583998	2.23372e-05	0.000417316
ENSG00000258082	846	NA	NA	1	10.1819	1.44269e+08	1.0943	2.2539e-05	0.000420572
ENSG00000161905	3404	ALOX15	246	17	5.92613	5.94075	4.79594	2.26143e-05	0.000421461
ENSG00000254087	6185	LYN	4067	8	4.05519	4.05534	8.33699	2.26743e-05	0.000422063
ENSG00000225963	3734	NA	NA	2	6.817	7.40218	-0.28318	2.28513e-05	0.000424619
ENSG00000257221	859	MIR4496	100616240	12	7.66053	8.24905	1.04815	2.28673e-05	0.000424619
ENSG00000172724	777	CCL19	6363	9	-4.00415	-4.0044	6.9733	2.29563e-05	0.000425753
ENSG00000177192	5732	PUS1	80324	12	5.16479	5.1754	3.94446	2.31498e-05	0.000428819
ENSG00000178295	11827	GEN1	348654	2	7.9053	8.01967	3.52609	2.34253e-05	0.000433397
ENSG00000280194	2295	NA	NA	19	9.29752	1.44269e+08	1.31663	2.34618e-05	0.000433546
ENSG00000147862	10514	NFIB	4781	9	-8.46383	-8.4958	4.0541	2.35308e-05	0.000434294
ENSG00000131437	6860	KIF3A	11127	5	-4.15246	-4.15314	5.48023	2.35857e-05	0.000434781
ENSG00000198944	3211	SOWAHA	134548	5	-8.26939	-8.2779	5.72481	2.37058e-05	0.000436467
ENSG00000189149	2515	NA	NA	16	9.56122	10.1547	1.57712	2.38613e-05	0.0004388
ENSG00000099985	2114	OSM	5008	22	9.23122	9.43919	3.31475	2.45555e-05	0.000450575
ENSG00000095970	1095	TREM2	54209	6	9.10616	9.69871	2.62099	2.45607e-05	0.000450575
ENSG00000171611	1168	PTCRA	171558	6	5.73877	5.74149	6.08772	2.46757e-05	0.00045214
ENSG00000156136	3227	DCK	1633	4	3.62108	3.62122	8.01598	2.49346e-05	0.000456336
ENSG00000093072	5800	CECR1	51816	22	4.19304	4.19328	8.56699	2.49917e-05	0.000456833
ENSG00000012171	5768	SEMA3B	7869	3	-12.3646	-12.853	4.24022	2.50601e-05	0.000457534
ENSG00000138166	2615	DUSP5	1847	10	3.81691	3.81764	5.82334	2.53076e-05	0.000461501
ENSG00000101335	2821	MYL9	10398	20	-6.72952	-6.73937	4.05901	2.5524e-05	0.000464891
ENSG00000121281	8630	ADCY7	113	16	4.12811	4.12924	6.13749	2.59016e-05	0.000471204
ENSG00000120708	7810	TGFBI	7045	5	3.81015	3.81027	8.44528	2.60955e-05	0.000474166
ENSG00000196839	2852	ADA	100	20	3.35988	3.3601	7.84198	2.61976e-05	0.000475325
ENSG00000224520	1447	NA	NA	1	-7.37354	-7.85589	-0.624567	2.62216e-05	0.000475325
ENSG00000163618	14638	CADPS	8618	3	-9.12204	-9.22328	3.0722	2.63632e-05	0.000477325
ENSG00000171346	7069	KRT15	3866	17	-10.4028	-10.4844	4.64612	2.63957e-05	0.000477346
ENSG00000130649	9621	CYP2E1	1571	10	7.36503	7.50719	3.73321	2.65975e-05	0.000480426
ENSG00000116882	1877	HAO2	51179	1	-8.26525	-8.29092	4.14577	2.67347e-05	0.000482332
ENSG00000128604	4375	IRF5	3663	7	3.52408	3.52463	7.00684	2.68011e-05	0.000482958
ENSG00000211664	374	NA	NA	22	9.54297	1.44269e+08	2.80285	2.70372e-05	0.000486637
ENSG00000169126	4773	ARMC4	55130	10	-10.8882	-11.0437	4.27362	2.75805e-05	0.000495831
ENSG00000078043	17527	PIAS2	9063	18	-3.8343	-3.83457	6.57632	2.77403e-05	0.000498116
ENSG00000230709	2201	NA	NA	17	9.41719	9.74162	2.47211	2.77793e-05	0.00049823
ENSG00000042493	2607	CAPG	822	2	3.23999	3.24008	8.57054	2.78179e-05	0.000498336
ENSG00000172164	6747	SNTB1	6641	8	-5.6416	-5.6426	6.2539	2.79043e-05	0.000499297
ENSG00000280560	415	NA	NA	10	10.0564	1.44269e+08	1.0401	2.80894e-05	0.00050202
ENSG00000227543	3835	NA	NA	17	10.1659	1.44269e+08	1.38737	2.83933e-05	0.000506857
ENSG00000113368	3633	LMNB1	4001	5	3.55574	3.5568	6.46479	2.8575e-05	0.000509465
ENSG00000151702	8172	FLI1	2313	11	3.79221	3.79296	6.54728	2.86062e-05	0.000509465
ENSG00000258657	947	NA	NA	14	9.09348	1.44269e+08	-0.439111	2.8713e-05	0.00051077
ENSG00000117586	3942	TNFSF4	7292	1	8.32054	8.5513	2.87148	2.9145e-05	0.00051785
ENSG00000213760	2147	ATP6V1G2	534	6	-11.0617	-1.44269e+08	1.3211	2.94887e-05	0.000523347
ENSG00000197712	4871	FAM114A1	92689	4	-4.89661	-4.89831	4.87924	2.97175e-05	0.000526794
ENSG00000123454	2764	DBH	1621	9	-11.6653	-12.158	3.54834	3.00323e-05	0.000531757
ENSG00000049759	16120	NEDD4L	23327	18	-5.32217	-5.32361	5.50111	3.01941e-05	0.000534
ENSG00000187479	2373	C11orf96	387763	11	-7.29082	-7.36551	1.72697	3.04182e-05	0.000537341
ENSG00000233382	3222	NKAPP1	158801	X	7.31672	7.89598	1.25599	3.05538e-05	0.000538771
ENSG00000014257	4193	ACPP	55	3	7.09969	7.17369	4.09105	3.05698e-05	0.000538771
ENSG00000168546	5716	GFRA2	2675	8	8.74361	8.92277	3.48846	3.0671e-05	0.00053993
ENSG00000003137	5015	CYP26B1	56603	2	-7.91994	-7.93867	4.25115	3.09913e-05	0.000544939
ENSG00000142185	6705	TRPM2	7226	21	7.82461	7.84851	4.23982	3.14859e-05	0.000552999
ENSG00000230969	400	NA	NA	17	9.87478	1.44269e+08	0.571895	3.18015e-05	0.000557899
ENSG00000060138	8610	YBX3	8531	12	-2.5406	-2.54066	7.99018	3.22944e-05	0.000565664
ENSG00000148935	3529	GAS2	2620	11	-8.10475	-8.12958	4.02648	3.23183e-05	0.000565664
ENSG00000108839	2616	ALOX12	239	17	8.61637	1.44269e+08	0.465274	3.23979e-05	0.000566406
ENSG00000168995	2043	SIGLEC7	27036	19	10.3545	1.44269e+08	1.8282	3.24929e-05	0.000567416
ENSG00000150347	8164	ARID5B	84159	10	-3.51621	-3.51645	6.77461	3.29994e-05	0.000575602
ENSG00000114854	1168	TNNC1	7134	3	-9.43126	-9.50043	3.92977	3.30843e-05	0.000576422
ENSG00000113594	11864	LIFR	3977	5	-7.87536	-7.88606	5.08461	3.31319e-05	0.000576593
ENSG00000109906	6372	ZBTB16	7704	11	-13.4925	-14.3559	4.70973	3.31846e-05	0.000576852
ENSG00000101916	4353	TLR8	51311	X	9.84084	10.1658	3.98216	3.34298e-05	0.000580452
ENSG00000108387	8012	2004-09-01	5414	17	-7.31198	-7.31564	5.99588	3.34825e-05	0.000580707
ENSG00000181904	5741	C5orf24	134553	5	-3.95921	-3.95974	5.68582	3.36618e-05	0.000582806
ENSG00000219481	12212	NBPF1	55672	1	-3.83046	-3.83099	5.55205	3.368e-05	0.000582806
ENSG00000163932	3396	PRKCD	5580	3	3.60079	3.60105	7.18951	3.38258e-05	0.000584664
ENSG00000030582	3520	GRN	2896	17	2.32143	2.32144	10.2365	3.3938e-05	0.000585939
ENSG00000130396	13720	AFDN	4301	6	-4.67649	-4.67816	4.67057	3.40061e-05	0.000586452
ENSG00000040608	3339	RTN4R	65078	22	-12.0656	-12.5588	4.01838	3.41122e-05	0.000587025
ENSG00000162976	2275	PQLC3	130814	2	4.42653	4.42835	5.71845	3.41164e-05	0.000587025
ENSG00000171657	3349	GPR82	27197	X	6.64547	6.78234	3.54258	3.4262e-05	0.000588867
ENSG00000255987	421	NA	NA	17	8.67456	1.44269e+08	0.572293	3.45418e-05	0.000593006
ENSG00000157992	1403	KRTCAP3	200634	2	-12.0822	-12.9363	3.35341	3.47157e-05	0.000595322
ENSG00000211649	385	NA	NA	22	9.12467	1.44269e+08	4.59762	3.51693e-05	0.000602198
ENSG00000162711	4757	NLRP3	114548	1	7.40723	7.45032	3.68748	3.52197e-05	0.000602198
ENSG00000157322	6140	CLEC18A	348174	16	-9.11799	-9.22285	3.03452	3.52352e-05	0.000602198
ENSG00000176978	2820	DPP7	29952	9	3.41087	3.41118	7.16736	3.52798e-05	0.000602286
ENSG00000100979	2541	PLTP	5360	20	-3.46625	-3.4663	8.55525	3.56865e-05	0.000607892
ENSG00000161281	1006	COX7A1	1346	19	-7.65328	-7.68267	3.37125	3.5688e-05	0.000607892
ENSG00000103489	11004	XYLT1	64131	16	6.14811	6.19433	2.71412	3.59227e-05	0.000611207
ENSG00000131196	9068	NFATC1	4772	18	3.95692	3.95862	5.49881	3.60717e-05	0.000613058
ENSG00000125398	3935	SOX9	6662	17	-12.8078	-1.44269e+08	3.02714	3.61993e-05	0.00061402
ENSG00000242076	421	NA	NA	2	6.97214	7.19055	3.61302	3.62089e-05	0.00061402
ENSG00000101144	5418	BMP7	655	20	-10.1405	-10.3545	3.08773	3.64727e-05	0.000617807
ENSG00000105708	2949	ZNF14	7561	19	-9.73919	-10.0819	3.26652	3.66353e-05	0.000619872
ENSG00000124535	3877	WRNIP1	56897	6	-2.68407	-2.68417	6.91239	3.67405e-05	0.000620963
ENSG00000151012	9645	SLC7A11	23657	4	9.87563	10.4704	2.78929	3.71103e-05	0.000625728
ENSG00000123329	5127	ARHGAP9	64333	12	4.32292	4.32378	6.50337	3.71339e-05	0.000625728
ENSG00000144460	4828	NYAP2	57624	2	-10.0416	-10.8946	1.37428	3.71455e-05	0.000625728
ENSG00000055118	5877	KCNH2	3757	7	-12.0663	-12.9198	3.32627	3.75095e-05	0.000631161
ENSG00000115540	4296	MOB4	25843	2	-3.36297	-3.36326	6.1746	3.75612e-05	0.000631335
ENSG00000126246	2203	IGFLR1	79713	19	5.95885	5.97198	4.40373	3.79305e-05	0.000636839
ENSG00000148219	8290	ASTN2	23245	9	-7.02278	-7.03265	4.3015	3.813e-05	0.000638796
ENSG00000122188	3198	LAX1	54900	1	7.0251	7.09503	3.7655	3.81308e-05	0.000638796
ENSG00000213347	5154	MXD3	83463	5	7.23954	7.43609	3.04417	3.92474e-05	0.00065678
ENSG00000073282	7454	TP63	8626	3	-5.43592	-5.43675	6.2843	3.93207e-05	0.000657285
ENSG00000125266	4461	EFNB2	1948	13	-5.76102	-5.76206	6.31383	3.93901e-05	0.000657725
ENSG00000198832	3187	SELENOM	140606	22	-4.9842	-4.98864	3.79406	3.97295e-05	0.000662666
ENSG00000223865	2791	HLA-DPB1	3115	6	2.73002	2.73004	11.1496	3.98911e-05	0.000664633
ENSG00000157350	9744	ST3GAL2	6483	16	3.55577	3.55606	6.91866	4.03426e-05	0.000671423
ENSG00000186998	4899	EMID1	129080	22	-8.23579	-8.72323	1.78336	4.06526e-05	0.000675844
ENSG00000149131	3603	SERPING1	710	11	3.47819	3.4784	6.91843	4.10713e-05	0.000682061
ENSG00000171777	4183	RASGRP4	115727	19	8.92658	9.51934	2.31786	4.12296e-05	0.000683945
ENSG00000090565	6317	RAB11FIP3	9727	16	-4.62082	-4.62157	5.74267	4.14339e-05	0.00068612
ENSG00000167414	216	GNG8	94235	19	-5.82737	-5.83194	4.28862	4.14885e-05	0.00068612
ENSG00000187672	7933	ERC2	26059	3	-11.0116	-11.4962	2.92866	4.14957e-05	0.00068612
ENSG00000188676	4444	IDO2	169355	8	8.19071	8.41808	3.56773	4.17587e-05	0.00068972
ENSG00000125484	9043	GTF3C4	9329	9	-4.46654	-4.46731	5.72214	4.18944e-05	0.000691212
ENSG00000183166	10032	CALN1	83698	7	-7.61902	-7.62608	5.45126	4.20472e-05	0.000692984
ENSG00000277054	64	NA	NA	14	9.06915	1.44269e+08	2.55684	4.2272e-05	0.000695936
ENSG00000144481	7903	TRPM8	79054	2	-7.59157	-7.59619	5.92672	4.26718e-05	0.00070176
ENSG00000182013	3696	PNMAL1	55228	19	-6.66186	-6.66406	6.08082	4.27365e-05	0.000702067
ENSG00000152377	6174	SPOCK1	6695	5	-8.70545	-8.7096	7.19659	4.28468e-05	0.000703122
ENSG00000103653	4570	CSK	1445	15	3.58126	3.58191	6.71257	4.31012e-05	0.000706535
ENSG00000132849	11436	PATJ	10207	1	-6.00753	-6.01124	5.1361	4.32506e-05	0.000708223
ENSG00000229417	854	NA	NA	10	7.59803	7.76775	1.2566	4.33675e-05	0.000708836
ENSG00000121797	3061	CCRL2	9034	3	6.54541	6.66366	2.1756	4.3381e-05	0.000708836
ENSG00000180596	834	HIST1H2BC	8347	6	-3.82109	-3.82194	4.87991	4.37598e-05	0.000714259
ENSG00000187559	2039	FOXD4L3	286380	9	10.1926	1.44269e+08	3.17154	4.38925e-05	0.00071566
ENSG00000274447	450	NA	NA	19	9.50161	1.44269e+08	-0.0541348	4.40792e-05	0.000717935
ENSG00000206995	102	NA	NA	15	8.40015	1.44269e+08	-0.351328	4.45476e-05	0.000724574
ENSG00000211650	397	NA	NA	22	9.60612	10.2005	4.77644	4.45819e-05	0.000724574
ENSG00000091592	12808	NLRP1	22861	17	-4.74219	-4.74264	6.73237	4.63352e-05	0.000752268
ENSG00000161955	2276	TNFSF13	8741	17	5.42228	5.42803	4.12964	4.64616e-05	0.000753518
ENSG00000211699	537	NA	NA	7	8.43935	8.97013	2.24478	4.67604e-05	0.000757558
ENSG00000182326	6462	C1S	716	12	-9.64043	-9.70002	4.59142	4.6818e-05	0.000757686
ENSG00000060558	2613	GNA15	2769	19	3.86208	3.86262	6.9592	4.69944e-05	0.000759734
ENSG00000115041	7870	KCNIP3	30818	2	-7.04254	-7.04537	6.08828	4.77968e-05	0.000771887
ENSG00000095739	2314	BAMBI	25805	10	-11.9449	-12.4339	3.83857	4.80794e-05	0.00077563
ENSG00000175691	2437	ZNF77	58492	19	9.43899	1.44269e+08	1.21389	4.81441e-05	0.000775716
ENSG00000196684	3398	HSH2D	84941	19	3.99244	3.99317	6.80111	4.81865e-05	0.000775716
ENSG00000125457	2283	MIF4GD	57409	17	3.50052	3.50088	6.90887	4.84823e-05	0.000779655
ENSG00000183421	4033	RIPK4	54101	21	-10.8803	-11.7343	2.77383	4.88768e-05	0.00078517
ENSG00000165238	13198	WNK2	65268	9	-8.48815	-8.51576	4.4019	5.00938e-05	0.000803874
ENSG00000280411	411	NA	NA	14	7.19855	7.27859	4.7046	5.03998e-05	0.000807933
ENSG00000108021	10960	FAM208B	54906	10	-3.63395	-3.63418	6.45832	5.0942e-05	0.000815768
ENSG00000100373	1051	UPK3A	7380	22	7.11606	7.28842	3.11101	5.13098e-05	0.000820476
ENSG00000215218	4317	UBE2QL1	134111	5	-6.9126	-6.919	4.92241	5.13437e-05	0.000820476
ENSG00000115129	2312	TP53I3	9540	2	-3.94815	-3.94902	5.03719	5.16758e-05	0.000824918
ENSG00000261218	1934	NA	NA	16	8.9378	1.44269e+08	1.78115	5.20668e-05	0.000830291
ENSG00000267476	670	NA	NA	18	8.91082	1.44269e+08	0.484142	5.2484e-05	0.00083607
ENSG00000279406	2132	NA	NA	10	9.06528	1.44269e+08	1.14375	5.27644e-05	0.000838981
ENSG00000167588	3991	GPD1	2819	12	-10.2235	-10.4386	3.16113	5.2801e-05	0.000838981
ENSG00000197992	2854	CLEC9A	283420	12	4.79421	4.79586	7.39656	5.28318e-05	0.000838981
ENSG00000224650	587	NA	NA	14	8.23485	8.80546	4.47415	5.30528e-05	0.000841613
ENSG00000119714	3278	GPR68	8111	14	8.96518	1.44269e+08	2.27965	5.32697e-05	0.000844176
ENSG00000114923	5091	SLC4A3	6508	2	7.9363	8.08753	2.61971	5.35065e-05	0.000847047
ENSG00000129757	2586	CDKN1C	1028	11	-4.73847	-4.74357	3.06099	5.45169e-05	0.000862147
ENSG00000087237	2085	CETP	1071	16	9.58169	9.8858	3.03486	5.50428e-05	0.000869563
ENSG00000280187	3094	NA	NA	5	-10.5459	-1.44269e+08	0.890244	5.57807e-05	0.000879929
ENSG00000114107	4420	CEP70	80321	3	-5.20649	-5.20878	5.28008	5.58144e-05	0.000879929
ENSG00000250155	1159	NA	NA	5	8.97732	9.5706	1.8624	5.60733e-05	0.000883097
ENSG00000142149	8294	HUNK	30811	21	-9.95329	-10.1675	2.89883	5.63752e-05	0.000886935
ENSG00000035499	3806	DEPDC1B	55789	5	5.99673	6.03579	4.35287	5.69176e-05	0.000894546
ENSG00000100095	7149	SEZ6L	23544	22	-7.40569	-7.4095	6.02232	5.71487e-05	0.000897252
ENSG00000073670	4770	ADAM11	4185	17	-11.1317	-11.4773	3.47209	5.79616e-05	0.000909079
ENSG00000261801	4221	LOXL1-AS1	100287616	15	-9.98877	-1.44269e+08	0.404603	5.94438e-05	0.000931368
ENSG00000145491	1817	ROPN1L	83853	5	-11.9265	-12.7891	3.13139	5.95286e-05	0.000931738
ENSG00000159753	7699	CARMIL2	146206	16	4.36887	4.37081	5.56854	6.01226e-05	0.000940071
ENSG00000129595	8582	EPB41L4A	64097	5	-12.2991	-1.44269e+08	2.4446	6.03128e-05	0.000942078
ENSG00000072958	14371	AP1M1	8907	19	3.40433	3.40457	7.48672	6.08678e-05	0.000949188
ENSG00000134955	6371	SLC37A2	219855	11	7.31156	7.40537	3.66245	6.08925e-05	0.000949188
ENSG00000081320	6580	STK17B	9262	2	3.26592	3.26612	8.0215	6.13588e-05	0.00095548
ENSG00000081041	1500	CXCL2	2920	4	8.9204	9.51366	2.61712	6.17305e-05	0.000960242
ENSG00000237265	984	LOC100129291	100129291	X	-10.9004	-1.44269e+08	1.07489	6.17906e-05	0.000960242
ENSG00000222028	2110	PSMB11	122706	14	-7.38775	-7.39375	5.39126	6.18555e-05	0.000960272
ENSG00000166025	10035	AMOTL1	154810	11	-5.98352	-5.98511	5.90988	6.26689e-05	0.000971909
ENSG00000179242	7351	CDH4	1002	20	-10.9385	-1.44269e+08	1.37627	6.27442e-05	0.000972089
ENSG00000100365	1759	NCF4	4689	22	4.51955	4.52157	6.15287	6.28629e-05	0.000972938
ENSG00000111674	4281	ENO2	2026	12	-4.87025	-4.87098	6.10411	6.33451e-05	0.000979408
ENSG00000043462	7244	LCP2	3937	5	4.27304	4.27483	6.33571	6.35947e-05	0.000982271
ENSG00000143126	12349	CELSR2	1952	1	-10.3769	-10.7196	3.0445	6.36926e-05	0.000982787
ENSG00000198648	4247	STK39	27347	2	-4.37641	-4.37714	5.81382	6.45911e-05	0.000995644
ENSG00000072133	8502	RPS6KA6	27330	X	-10.2594	-10.4733	3.23113	6.47336e-05	0.000996832
ENSG00000170956	3080	CEACAM3	1084	19	8.36316	8.94216	3.96232	6.4888e-05	0.000998201
ENSG00000137841	7350	PLCB2	5330	15	4.82585	4.8294	5.37116	6.50121e-05	0.000999102
ENSG00000196821	4551	C6orf106	64771	6	-3.60721	-3.60768	5.64486	6.53285e-05	0.00100295
ENSG00000280721	1475	NA	NA	2	6.83056	7.42056	0.789122	6.5545e-05	0.00100527
ENSG00000276070	1397	CCL4L2	9560	17	7.96265	8.49905	2.8808	6.62568e-05	0.00101516
ENSG00000196470	6725	SIAH1	6477	16	-3.46334	-3.46377	5.57031	6.65337e-05	0.00101838
ENSG00000124145	2613	SDC4	6385	20	5.23481	5.25483	4.08331	6.69498e-05	0.00102372
ENSG00000181908	2340	LOC100996455	100996455	11	11.4493	1.44269e+08	2.19358	6.72063e-05	0.00102661
ENSG00000121570	4996	DPPA4	55211	3	8.8732	9.01215	3.01657	6.73036e-05	0.00102707
ENSG00000141293	2648	SKAP1	8631	17	6.02967	6.10659	4.42992	6.82528e-05	0.00104051
ENSG00000167601	5154	AXL	558	19	5.15141	5.1633	4.44784	6.83573e-05	0.00104107
ENSG00000130787	7102	HIP1R	9026	12	-4.77343	-4.77407	6.24618	6.88148e-05	0.00104699
ENSG00000247626	3019	2002-03-01	92935	2	8.98174	9.30038	3.16132	6.92482e-05	0.00105253
ENSG00000229124	1992	VIM-AS1	100507347	10	10.5093	1.44269e+08	2.1107	6.95642e-05	0.00105628
ENSG00000227335	55	NA	NA	14	8.05729	1.44269e+08	0.0626528	7.04372e-05	0.00106847
ENSG00000273768	164	NA	NA	1	8.34414	1.44269e+08	-0.538763	7.08542e-05	0.00107373
ENSG00000211970	457	NA	NA	14	8.01744	1.44269e+08	2.6303	7.13106e-05	0.00107762
ENSG00000139679	4348	LPAR6	10161	13	3.53255	3.53411	5.86363	7.13111e-05	0.00107762
ENSG00000122786	9843	CALD1	800	7	-6.15272	-6.15643	4.88155	7.13227e-05	0.00107762
ENSG00000257315	4250	ZBED6	100381270	1	9.19193	1.44269e+08	1.28022	7.18375e-05	0.00108432
ENSG00000066322	2507	ELOVL1	64834	1	3.488	3.48857	6.61376	7.21222e-05	0.00108754
ENSG00000277573	81	NA	NA	1	8.94405	1.44269e+08	0.460996	7.22082e-05	0.00108776
ENSG00000254285	1449	NA	NA	8	-6.49053	-6.51563	2.42495	7.26136e-05	0.00109279
ENSG00000185418	4584	TARSL2	123283	15	-4.51449	-4.51565	5.20612	7.29267e-05	0.00109642
ENSG00000171130	3335	ATP6V0E2	155066	7	-4.15768	-4.15819	6.03709	7.30613e-05	0.00109736
ENSG00000096264	1219	NCR2	9436	6	8.77083	8.95382	2.78449	7.36598e-05	0.00110491
ENSG00000155926	7637	SLA	6503	8	4.24524	4.24813	5.54164	7.37092e-05	0.00110491
ENSG00000109846	3034	CRYAB	1410	11	-6.42892	-6.43388	4.7094	7.54086e-05	0.00112928
ENSG00000169071	5818	ROR2	4920	9	-10.144	-10.2994	3.55915	7.70314e-05	0.00115245
ENSG00000197555	12412	SIPA1L1	26037	14	-3.20363	-3.20391	6.13699	7.73682e-05	0.00115635
ENSG00000186871	4364	ERCC6L	54821	X	8.33275	8.9116	2.1956	7.88683e-05	0.00117762
ENSG00000149564	2920	ESAM	90952	11	7.18079	7.29553	3.61855	7.91758e-05	0.00118105
ENSG00000118922	11090	KLF12	11278	13	-5.17075	-5.17217	5.44472	8.01232e-05	0.00119402
ENSG00000175352	4123	NRIP3	56675	11	-8.80989	-8.82169	5.83273	8.02023e-05	0.00119403
ENSG00000142731	4482	PLK4	10733	4	6.53609	6.58085	4.55618	8.11937e-05	0.00120761
ENSG00000173762	2735	CD7	924	17	4.55346	4.55758	4.45762	8.20266e-05	0.00121881
ENSG00000114739	15744	ACVR2B	93	3	-7.87966	-7.90006	4.23363	8.33374e-05	0.00123708
ENSG00000231389	5748	HLA-DPA1	3113	6	2.47541	2.47542	11.8449	8.47248e-05	0.00125645
ENSG00000139618	12273	BRCA2	675	13	4.63422	4.63711	5.28096	8.50558e-05	0.00125975
ENSG00000261183	1239	LOC102724362	102724362	15	-6.48218	-6.50665	2.55285	8.51128e-05	0.00125975
ENSG00000204851	5506	PNMAL2	57469	19	-10.6449	-1.44269e+08	1.05855	8.52661e-05	0.00126066
ENSG00000166959	2583	MS4A8	83661	11	-11.7266	-1.44269e+08	1.88183	8.53393e-05	0.00126066
ENSG00000142789	1224	CELA3A	10136	1	-11.2931	-12.1459	2.63599	8.59816e-05	0.0012687
ENSG00000172346	3250	CSDC2	27254	22	-8.52121	-8.54326	4.60539	8.60504e-05	0.0012687
ENSG00000135720	8278	DYNC1LI2	1783	16	-3.35703	-3.35732	6.04312	8.6246e-05	0.00127036
ENSG00000120471	3445	TP53AIP1	63970	11	-7.12312	-7.12802	5.38281	8.72814e-05	0.00128437
ENSG00000171084	2519	FAM86JP	100125556	3	-9.5158	-1.44269e+08	0.637795	8.80786e-05	0.00129485
ENSG00000175155	8667	YPEL2	388403	17	-3.81962	-3.82009	5.80726	8.82673e-05	0.00129637
ENSG00000163513	4704	TGFBR2	7048	3	4.63406	4.63468	6.70516	8.85798e-05	0.00129818
ENSG00000102984	3402	ZNF821	55565	16	-5.98923	-5.99816	3.69785	8.86203e-05	0.00129818
ENSG00000166165	2669	CKB	1152	14	-3.70141	-3.70172	6.57352	8.86484e-05	0.00129818
ENSG00000258476	1572	NA	NA	15	10.7045	11.3023	2.76226	8.87311e-05	0.00129818
ENSG00000196352	4056	CD55	1604	1	3.84053	3.84107	6.49001	8.915e-05	0.00130234
ENSG00000176046	5674	NUPR1	26471	16	-4.70601	-4.70768	4.66982	8.91862e-05	0.00130234
ENSG00000178977	2082	LINC00324	284029	17	6.32917	6.36898	2.89443	8.94972e-05	0.00130563
ENSG00000111644	2843	ACRBP	84519	12	6.86359	6.9885	2.87603	9.02679e-05	0.00131562
ENSG00000277632	1494	CCL3	6348	17	5.25636	5.2805	4.32245	9.08579e-05	0.00132263
ENSG00000162461	3195	SLC25A34	284723	1	-10.5176	-11.0014	2.51128	9.09225e-05	0.00132263
ENSG00000256923	424	NA	NA	12	-11.3654	-12.2187	2.60687	9.15678e-05	0.00133074
ENSG00000166086	5451	JAM3	83700	11	-6.17057	-6.17448	5.04513	9.29454e-05	0.00134948
ENSG00000211892	1119	NA	NA	14	5.16895	5.23138	7.18316	9.30427e-05	0.00134961
ENSG00000241878	5002	PISD	23761	22	-3.56833	-3.56864	6.14808	9.3234e-05	0.00135109
ENSG00000168675	16759	LDLRAD4	753	18	4.02972	4.03018	6.93321	9.33568e-05	0.00135159
ENSG00000158006	3835	PAFAH2	5051	1	3.81245	3.81296	5.90927	9.35585e-05	0.00135323
ENSG00000130558	6302	OLFM1	10439	9	-7.11444	-7.12207	4.81305	9.41288e-05	0.00136018
ENSG00000146192	10167	FGD2	221472	6	4.75935	4.7616	6.02298	9.48513e-05	0.00136933
ENSG00000244625	2847	NA	NA	22	9.8752	1.44269e+08	1.66863	9.50253e-05	0.00137054
ENSG00000237989	2798	TCONS_00029157	101928399	21	11.3735	1.44269e+08	2.193	9.57227e-05	0.00137929
ENSG00000092445	10945	TYRO3	7301	15	-9.35899	-9.62177	2.2456	9.61679e-05	0.00138333
ENSG00000270164	1722	LINC01480	101927931	19	8.38666	1.44269e+08	0.948167	9.61846e-05	0.00138333
ENSG00000143061	7400	IGSF3	3321	1	-7.50471	-7.51031	5.65626	9.79308e-05	0.00140665
ENSG00000153266	2193	FEZF2	55079	3	-11.7573	-12.6106	3.05077	9.79904e-05	0.00140665
ENSG00000095585	3655	BLNK	29760	10	3.39235	3.39249	7.62966	9.83879e-05	0.00141103
ENSG00000181631	2764	P2RY13	53829	3	7.61412	7.67866	4.27188	9.85267e-05	0.00141169
ENSG00000170075	6588	GPR37L1	9283	1	-11.0378	-11.8918	2.4762	9.86731e-05	0.00141246
ENSG00000213937	2050	CLDN9	9080	16	-7.43953	-7.44845	4.83529	9.91807e-05	0.0014184
ENSG00000141956	13004	PRDM15	63977	21	8.35587	8.5834	3.04443	9.96951e-05	0.00142442
ENSG00000116791	4085	CRYZ	1429	1	-2.83605	-2.83614	7.21685	9.99985e-05	0.00142741
ENSG00000223336	190	NA	NA	13	8.27021	1.44269e+08	0.232834	0.000100121	0.00142783
ENSG00000234572	1977	LOC101927438	101927438	2	9.39104	1.44269e+08	0.366936	0.000101205	0.00144102
ENSG00000213203	4846	GIMAP1	170575	7	9.50205	10.0975	2.77595	0.000101235	0.00144102
ENSG00000185305	3797	ARL15	54622	5	-3.39436	-3.39491	5.12871	0.000101454	0.00144278
ENSG00000159423	3689	ALDH4A1	8659	1	-4.67066	-4.67176	5.30909	0.000101579	0.00144322
ENSG00000099994	5279	SUSD2	56241	22	-7.86179	-7.87385	4.86145	0.000102069	0.00144883
ENSG00000130702	14291	LAMA5	3911	20	-5.05403	-5.05503	5.67066	0.000102537	0.00145394
ENSG00000136848	8408	DAB2IP	153090	9	-9.26725	-1.44269e+08	0.132224	0.00010268	0.00145394
ENSG00000186472	22873	PCLO	27445	7	-6.35149	-6.3563	4.6326	0.000102716	0.00145394
ENSG00000089820	5580	ARHGAP4	393	X	2.93909	2.93939	6.86837	0.000102811	0.00145394
ENSG00000145934	11070	TENM2	57451	5	-10.1937	-10.3763	3.4049	0.000104206	0.0014711
ENSG00000187391	10089	MAGI2	9863	7	-9.78438	-10.6381	1.69812	0.000104217	0.0014711
ENSG00000225885	1617	NA	NA	8	7.25682	7.34229	1.855	0.000104434	0.0014728
ENSG00000221995	5337	TIAF1	9220	17	8.61624	9.20945	1.40876	0.000104732	0.00147553
ENSG00000101670	13112	LIPG	9388	18	-10.6226	-1.44269e+08	2.04892	0.000104821	0.00147553
ENSG00000181458	6005	TMEM45A	55076	3	9.03839	9.35702	2.47081	0.000105224	0.001479
ENSG00000153933	10933	DGKE	8526	17	5.76031	5.812	3.09398	0.000105261	0.001479
ENSG00000138028	4039	CGREF1	10669	2	10.1046	1.44269e+08	2.66804	0.000105731	0.00148423
ENSG00000272269	1088	LOC105374952	105374952	6	8.77213	1.44269e+08	0.666155	0.000106756	0.00149723
ENSG00000107957	11756	SH3PXD2A	9644	10	-4.79936	-4.80012	5.83219	0.000107145	0.00150131
ENSG00000188511	6769	C22orf34	348645	22	7.79324	7.98597	3.05463	0.000107335	0.00150259
ENSG00000228590	2005	NA	NA	2	10.1955	10.5144	2.98197	0.000109291	0.00152842
ENSG00000239951	400	NA	NA	2	6.05312	6.06795	6.72901	0.000109381	0.00152842
ENSG00000235531	6284	MSC-AS1	100132891	8	-9.0513	-9.08826	4.46257	0.000109973	0.00153529
ENSG00000273837	454	NA	NA	19	9.6275	1.44269e+08	0.77221	0.000112001	0.00156217
ENSG00000198833	4290	UBE2J1	51465	6	3.09065	3.09072	8.48468	0.000112308	0.00156395
ENSG00000054793	8317	ATP9A	10079	20	-8.25256	-8.27784	4.22245	0.000112334	0.00156395
ENSG00000156049	2721	GNA14	9630	9	-12.0578	-12.4065	4.3776	0.000112627	0.0015666
ENSG00000211942	430	NA	NA	14	9.89714	1.44269e+08	3.0948	0.000112789	0.00156743
ENSG00000181291	4583	TMEM132E	124842	17	-10.9532	-11.4462	2.95162	0.000112965	0.00156844
ENSG00000070190	4548	DAPP1	27071	4	3.41183	3.41211	7.78087	0.000113936	0.00158048
ENSG00000187764	14160	SEMA4D	10507	9	4.07502	4.07609	5.96046	0.000114266	0.00158362
ENSG00000164303	4703	ENPP6	133121	4	-7.01716	-7.02902	3.99977	0.000114688	0.00158803
ENSG00000162894	2348	FCMR	9214	1	4.37517	4.37862	6.59706	0.000115559	0.00159864
ENSG00000260807	3905	LMF1	64788	16	-10.4724	-10.7348	3.40268	0.000116343	0.00160802
ENSG00000116824	1679	CD2	914	1	4.31756	4.31922	5.84797	0.000116521	0.00160902
ENSG00000167693	5880	NXN	64359	17	-6.4992	-6.5023	5.44012	0.000116801	0.00161143
ENSG00000183091	30567	NEB	4703	2	-6.3975	-6.40058	5.39441	0.000117903	0.00162517
ENSG00000064666	3645	CNN2	1265	19	2.82302	2.82311	8.91206	0.000118414	0.00162879
ENSG00000122707	6045	RECK	8434	9	7.00313	7.09021	2.86402	0.000118432	0.00162879
ENSG00000175175	6542	PPM1E	22843	17	-8.7259	-8.76552	3.98775	0.000118487	0.00162879
ENSG00000204538	1150	PSORS1C2	170680	6	8.85906	9.17761	1.8428	0.000120091	0.00164936
ENSG00000049449	7225	RCN1	5954	11	-2.73935	-2.73947	6.70513	0.000120809	0.00165773
ENSG00000092470	4078	WDR76	79968	15	5.51732	5.53605	4.147	0.00012118	0.00166132
ENSG00000198336	1636	MYL4	4635	17	-8.54244	-8.56454	4.67122	0.000121757	0.00166702
ENSG00000181036	2671	FCRL6	343413	1	7.3124	7.60729	2.99543	0.000121815	0.00166702
ENSG00000119396	4304	RAB14	51552	9	-2.33591	-2.33595	8.1616	0.000122459	0.00167434
ENSG00000130052	5558	STARD8	9754	X	8.90533	9.48373	3.02141	0.000122614	0.00167495
ENSG00000232810	1676	TNF	7124	6	4.43886	4.44289	5.48216	0.000123508	0.00168514
ENSG00000244620	485	NA	NA	14	7.79648	1.44269e+08	-0.203309	0.000123581	0.00168514
ENSG00000091136	8140	LAMB1	3912	7	-7.07112	-7.0922	3.47777	0.000124254	0.00169281
ENSG00000141505	3748	ASGR1	432	17	9.31486	1.44269e+08	0.736083	0.000124885	0.00169891
ENSG00000258227	4129	CLEC5A	23601	7	8.31049	8.90305	1.42324	0.000124925	0.00169891
ENSG00000253719	7604	ATXN7L3B	552889	12	-2.78675	-2.78684	7.37455	0.000126226	0.00171508
ENSG00000187650	2254	VMAC	400673	19	7.2186	7.51424	2.44697	0.000126421	0.00171619
ENSG00000122873	2857	CISD1	55847	10	-3.25023	-3.25056	5.882	0.000127738	0.00173253
ENSG00000113269	12822	RNF130	55819	5	3.77534	3.77561	7.00021	0.000128772	0.001745
ENSG00000184939	7015	ZFP90	146198	16	-3.88021	-3.88056	6.16854	0.000130291	0.00176402
ENSG00000132329	1234	RAMP1	10267	2	-4.26109	-4.26254	4.69038	0.000130743	0.00176857
ENSG00000009790	7750	TRAF3IP3	80342	1	4.56312	4.56494	5.94821	0.000131201	0.0017732
ENSG00000136492	7991	BRIP1	83990	17	6.98502	7.12115	3.52773	0.000132724	0.00179218
ENSG00000138316	5269	ADAMTS14	140766	10	-10.3222	-10.8106	2.21162	0.000133722	0.00180406
ENSG00000169271	784	HSPB3	8988	5	-11.2776	-12.1316	2.55695	0.000134963	0.0018192
ENSG00000169435	6632	RASSF6	166824	4	-5.46985	-5.47182	5.27606	0.000135096	0.00181937
ENSG00000117139	12092	KDM5B	10765	1	-3.06715	-3.06728	6.93966	0.000136463	0.00183617
ENSG00000091972	2991	CD200	4345	3	-3.43557	-3.43592	6.04243	0.000136867	0.00183998
ENSG00000100503	13683	NIN	51199	14	3.46809	3.46837	6.94349	0.000137958	0.00185302
ENSG00000159387	3399	IRX6	79190	16	-10.5321	-10.7474	3.50449	0.000138258	0.00185541
ENSG00000232591	557	NA	NA	10	10.5074	1.44269e+08	1.16892	0.000138857	0.00186181
ENSG00000007541	6869	PIGQ	9091	16	-4.20486	-4.20538	6.02437	0.000139927	0.0018745
ENSG00000275063	351	NA	NA	KI270726.1	7.90137	8.47042	2.95382	0.000140541	0.00188108
ENSG00000137478	5188	FCHSD2	9873	11	3.39265	3.39281	7.61209	0.000141212	0.00188791
ENSG00000121297	5817	TSHZ3	57616	19	9.59432	1.44269e+08	1.35561	0.000141299	0.00188791
ENSG00000033627	10955	ATP6V0A1	535	17	-2.9733	-2.9734	6.97173	0.000141463	0.00188844
ENSG00000133313	11848	CNDP2	55748	18	3.20248	3.20257	8.4487	0.000141657	0.00188938
ENSG00000204520	2386	MICA	100507436	6	7.64051	8.17285	1.87606	0.000142191	0.00189348
ENSG00000106952	2906	TNFSF8	944	9	8.41164	8.56095	3.73112	0.000142266	0.00189348
ENSG00000170190	3089	SLC16A5	9121	17	9.41441	1.44269e+08	1.96264	0.000142434	0.00189348
ENSG00000139921	4499	TMX1	81542	14	3.0543	3.05442	8.05914	0.000142461	0.00189348
ENSG00000138386	4887	NAB1	4664	2	-4.65717	-4.65816	5.52089	0.000143177	0.00190134
ENSG00000154096	5925	THY1	7070	11	-5.47522	-5.4774	5.03494	0.00014338	0.00190237
ENSG00000211640	623	NA	NA	22	6.75382	6.84682	5.5636	0.000143634	0.00190409
ENSG00000164050	9733	PLXNB1	5364	3	-7.7555	-7.77186	4.34813	0.00014405	0.00190794
ENSG00000179855	4335	GIPC3	126326	19	-7.53727	-7.54871	4.56459	0.000145747	0.00192874
ENSG00000110031	2467	LPXN	9404	11	3.97985	3.98018	7.2411	0.000146381	0.00193545
ENSG00000161671	10748	EMC10	284361	19	-3.48239	-3.48319	4.73122	0.000147619	0.00195013
ENSG00000175928	4264	LRRN1	57633	3	-6.80657	-6.81054	5.55435	0.000147787	0.00195067
ENSG00000088992	1926	TESC	54997	12	-4.44008	-4.44096	5.54287	0.000148689	0.00195868
ENSG00000154262	14151	ABCA6	23460	17	5.74506	5.75146	4.32387	0.000148744	0.00195868
ENSG00000119630	5962	PGF	5228	14	-7.76626	-7.77545	5.13219	0.00014878	0.00195868
ENSG00000127616	11067	SMARCA4	6597	19	-2.30135	-2.30141	7.62242	0.000148942	0.00195893
ENSG00000280670	2757	CCDC163	126661	1	8.67934	9.28072	2.29303	0.000149056	0.00195893
ENSG00000232229	4272	LINC00865	643529	10	8.09239	8.23465	2.41399	0.000149222	0.00195942
ENSG00000218336	11984	TENM3	55714	4	-11.131	-11.9938	2.38606	0.000150426	0.00197161
ENSG00000141698	2730	NT5C3B	115024	17	-4.22117	-4.2224	5.0463	0.000150509	0.00197161
ENSG00000177398	7278	UMODL1	89766	21	-9.34645	-9.4292	3.8751	0.000150538	0.00197161
ENSG00000167680	4412	SEMA6B	10501	19	-6.40301	-6.41497	3.40636	0.000151366	0.00198075
ENSG00000211660	502	NA	NA	22	6.39995	6.43066	6.59505	0.000151537	0.00198129
ENSG00000101752	10033	MIB1	57534	18	-3.45126	-3.45166	5.61815	0.000152441	0.0019911
ENSG00000168813	11239	ZNF507	22847	19	-6.24225	-6.24953	4.29662	0.000152548	0.0019911
ENSG00000278231	366	NA	NA	20	7.82713	1.44269e+08	-0.211697	0.00015281	0.00199281
ENSG00000185220	3651	PGBD2	267002	1	6.02096	6.05043	3.0466	0.000153043	0.00199414
ENSG00000269404	4281	SPIB	6689	19	2.83433	2.83445	7.11463	0.000154244	0.00200807
ENSG00000065717	4038	TLE2	7089	19	-7.36455	-7.37166	5.1457	0.000154942	0.00201544
ENSG00000089199	4535	CHGB	1114	20	-7.12624	-7.12819	6.72282	0.000155416	0.00201988
ENSG00000137804	2875	NUSAP1	51203	15	2.99412	2.99468	6.99989	0.000155766	0.0020227
ENSG00000112159	18602	MDN1	23195	6	4.18363	4.18596	4.78546	0.000157427	0.00204253
ENSG00000187595	5128	ZNF385C	201181	17	9.82505	10.1482	2.74424	0.000158075	0.00204919
ENSG00000224373	495	NA	NA	14	6.44925	6.51369	4.20199	0.000158463	0.00205236
ENSG00000137486	5828	ARRB1	408	11	5.34731	5.36596	4.25282	0.000158589	0.00205236
ENSG00000196914	24404	ARHGEF12	23365	11	-3.77951	-3.77979	6.28947	0.000159726	0.00206533
ENSG00000197872	5448	FAM49A	81553	2	4.03079	4.0314	6.56958	0.000160236	0.00207017
ENSG00000140259	2373	MFAP1	4236	15	-3.12468	-3.1249	6.2887	0.000160435	0.00207099
ENSG00000196526	10036	AFAP1	60312	4	-9.86665	-9.91047	5.05451	0.000160681	0.0020724
ENSG00000244116	390	NA	NA	2	8.0711	8.63933	4.5658	0.000163739	0.00210997
ENSG00000117971	4976	CHRNB4	1143	15	-11.504	-12.3478	3.05578	0.000163871	0.00210997
ENSG00000064199	5205	SPA17	53340	11	-5.769	-5.77421	4.01474	0.000164483	0.00211607
ENSG00000226535	1580	NA	NA	9	7.22484	7.55015	2.37157	0.000164845	0.0021181
ENSG00000072201	5725	LNX1	84708	4	-6.18414	-6.18895	4.46964	0.000164919	0.0021181
ENSG00000161513	3599	FDXR	2232	17	-7.0224	-7.0284	5.11449	0.0001656	0.00212506
ENSG00000178761	5258	FAM219B	57184	15	-4.2577	-4.2592	4.58664	0.000166655	0.0021368
ENSG00000129667	6924	RHBDF2	79651	17	4.30391	4.3047	5.99112	0.000169757	0.00217474
ENSG00000198502	1260	HLA-DRB5	3127	6	3.28341	3.28347	10.3364	0.000169931	0.00217515
ENSG00000184445	11325	KNTC1	9735	12	6.31557	6.36847	3.76007	0.000172841	0.00221054
ENSG00000144451	8257	SPAG16	79582	2	-3.26474	-3.26537	4.93608	0.000173626	0.00221871
ENSG00000164010	4631	ERMAP	114625	1	9.25547	9.58499	2.55114	0.000175947	0.00224649
ENSG00000277030	65	MIR8071-2	102466889	14	8.45411	1.44269e+08	1.79037	0.000176529	0.00225204
ENSG00000216490	2481	IFI30	10437	19	9.07369	1.44269e+08	2.13061	0.000177066	0.002257
ENSG00000253535	1341	NA	NA	8	8.95214	1.44269e+08	1.67423	0.000177288	0.00225794
ENSG00000198719	3226	DLL1	28514	6	-10.7432	-11.231	3.01794	0.000177881	0.0022636
ENSG00000128965	2058	CHAC1	79094	15	-10.3392	-1.44269e+08	1.36722	0.000178041	0.00226375
ENSG00000120915	4473	EPHX2	2053	8	-3.93475	-3.93523	6.11869	0.000180025	0.00228706
ENSG00000069493	6957	CLEC2D	29121	12	3.53528	3.5387	5.56128	0.000181464	0.00230167
ENSG00000159496	4715	RGL4	266747	22	7.19515	1.44269e+08	1.11392	0.000181595	0.00230167
ENSG00000066279	10938	ASPM	259266	1	4.04021	4.0476	4.75056	0.000181627	0.00230167
ENSG00000157429	9225	ZNF19	7567	16	-9.91523	-10.7689	1.30447	0.000182311	0.00230841
ENSG00000102034	4316	ELF4	2000	X	4.81832	4.82422	4.71237	0.000185154	0.00234246
ENSG00000132744	1300	ACY3	91703	11	7.33152	7.45029	3.2683	0.000185523	0.00234519
ENSG00000260979	427	NA	NA	16	7.93334	1.44269e+08	-0.202313	0.000186204	0.00235184
ENSG00000280003	1997	NA	NA	3	8.64175	9.23597	0.813354	0.000187879	0.00237042
ENSG00000172167	8326	MTBP	27085	8	6.15685	6.2351	3.01219	0.000188057	0.00237042
ENSG00000140451	4656	PIF1	80119	15	7.56534	7.78753	2.65197	0.000188141	0.00237042
ENSG00000211890	1071	NA	NA	14	5.83243	5.8404	7.33641	0.00018863	0.00237304
ENSG00000274536	1815	MIR223	407008	X	7.91299	8.50486	1.60973	0.00018866	0.00237304
ENSG00000141198	7275	TOM1L1	10040	17	-8.84077	-8.88839	3.88122	0.000189172	0.00237752
ENSG00000273314	2198	NA	NA	7	7.5127	1.44269e+08	1.05034	0.000190556	0.00239294
ENSG00000278030	347	NA	NA	7	7.58909	1.44269e+08	1.50141	0.000191192	0.00239894
ENSG00000103269	1884	RHBDL1	9028	16	-10.462	-10.9501	2.42124	0.000191631	0.00240249
ENSG00000143297	12419	FCRL5	83416	1	6.42111	6.46416	5.34442	0.000192576	0.00241234
ENSG00000161653	2822	NAGS	162417	17	8.45476	9.03288	3.12759	0.00019295	0.00241505
ENSG00000197971	18615	MBP	4155	18	3.00333	3.00355	7.31408	0.000194528	0.00243188
ENSG00000134590	1181	FAM127A	8933	X	-2.53151	-2.53164	6.44783	0.000194614	0.00243188
ENSG00000235621	4204	LINC00494	284749	20	7.12684	7.2306	2.60132	0.000195074	0.00243563
ENSG00000177105	1782	RHOG	391	11	3.1343	3.13466	7.53221	0.000199597	0.00249006
ENSG00000204287	1280	HLA-DRA	3122	6	2.3554	2.35541	12.4789	0.000200359	0.00249753
ENSG00000185950	8138	IRS2	8660	13	-3.40612	-3.40679	5.11152	0.000201981	0.00251438
ENSG00000107954	4961	NEURL1	9148	10	-4.9564	-4.95781	5.17196	0.000202041	0.00251438
ENSG00000159322	5931	ADPGK	83440	15	3.24907	3.24941	6.78881	0.000205501	0.00255535
ENSG00000160972	5414	PPP1R16A	84988	8	-4.59577	-4.59736	4.64483	0.00020591	0.00255835
ENSG00000123610	1579	TNFAIP6	7130	2	-6.84724	-6.91746	2.31743	0.000209915	0.0026028
ENSG00000178732	3534	GP5	2814	3	8.58145	8.76497	2.50415	0.00020992	0.0026028
ENSG00000075426	7157	FOSL2	2355	2	-3.65676	-3.65713	5.83307	0.000209999	0.0026028
ENSG00000237753	2022	NA	NA	2	8.54781	1.44269e+08	-0.139786	0.000211544	0.00261981
ENSG00000241852	3317	C8orf58	541565	8	7.44077	7.75128	1.66423	0.000211892	0.00262199
ENSG00000188747	1678	NOXA1	10811	9	-10.0167	-1.44269e+08	1.30407	0.000212107	0.00262253
ENSG00000101336	3092	HCK	3055	20	4.10854	4.10884	8.37914	0.0002125	0.00262525
ENSG00000254126	633	NA	NA	2	-5.86475	-5.88899	1.92325	0.000212794	0.00262676
ENSG00000139437	9054	TCHP	84260	12	-3.43992	-3.44026	5.88537	0.000213869	0.00263354
ENSG00000188282	4357	RUFY4	285180	2	10.4482	1.44269e+08	1.69874	0.00021398	0.00263354
ENSG00000182768	7694	NGRN	51335	15	-3.07911	-3.07969	4.87205	0.000213991	0.00263354
ENSG00000229152	800	NA	NA	13	5.78699	5.95415	0.539273	0.000214034	0.00263354
ENSG00000146828	8894	SLC12A9	56996	7	4.19428	4.19742	4.72438	0.000215322	0.00264724
ENSG00000146376	4640	ARHGAP18	93663	6	3.90565	3.90657	5.64049	0.000216551	0.0026602
ENSG00000231025	3510	NA	NA	10	9.6641	1.44269e+08	0.809603	0.000217095	0.00266475
ENSG00000134769	12634	DTNA	1837	18	-11.8209	-12.3044	3.73889	0.000217279	0.00266486
ENSG00000002586	3284	CD99	4267	X	2.62393	2.624	8.63271	0.000217552	0.00266606
ENSG00000166426	993	CRABP1	1381	15	-7.09291	-7.17591	1.42787	0.000218224	0.00267047
ENSG00000174136	6671	RGMB	285704	5	-8.11296	-8.32981	1.55759	0.000218343	0.00267047
ENSG00000216937	5690	CCDC7	79741	10	9.95889	1.44269e+08	1.16834	0.000218437	0.00267047
ENSG00000102218	3803	RP2	6102	X	4.387	4.38795	6.15116	0.000219389	0.00267995
ENSG00000241666	2523	NA	NA	1	5.68756	5.87198	0.603637	0.000219903	0.00268408
ENSG00000147459	15960	DOCK5	80005	8	6.07091	6.153	3.21406	0.000221113	0.0026967
ENSG00000091656	15687	ZFHX4	79776	8	-10.3454	-10.5266	3.50232	0.000221636	0.00269853
ENSG00000101445	6400	PPP1R16B	26051	20	3.59531	3.5957	6.77018	0.000221709	0.00269853
ENSG00000114631	2186	PODXL2	50512	3	-5.31637	-5.31943	4.60098	0.000221794	0.00269853
ENSG00000014824	7225	SLC30A9	10463	4	-2.73523	-2.73531	7.36894	0.000222429	0.00270409
ENSG00000132334	11235	PTPRE	5791	10	3.98068	3.98095	7.79446	0.000223334	0.00271157
ENSG00000186297	4154	GABRA5	2558	15	-7.87499	-7.90588	3.66144	0.0002234	0.00271157
ENSG00000146112	4599	PPP1R18	170954	6	3.20104	3.20194	5.82805	0.000223909	0.00271558
ENSG00000249334	640	NA	NA	4	8.8462	1.44269e+08	2.04951	0.000226143	0.0027405
ENSG00000064012	7243	CASP8	841	2	4.11404	4.11514	5.72053	0.000228185	0.00276305
ENSG00000140479	13175	PCSK6	5046	15	-7.01825	-7.02426	5.02477	0.00022865	0.00276649
ENSG00000180776	5574	ZDHHC20	253832	13	3.96239	3.96501	4.90896	0.000229463	0.00277412
ENSG00000261064	909	NA	NA	15	6.77933	7.36653	0.382704	0.000229934	0.00277761
ENSG00000223350	409	NA	NA	22	9.1497	1.44269e+08	3.21198	0.000234631	0.00283211
ENSG00000174137	4239	FAM53A	152877	4	8.4665	9.06059	2.03457	0.000235758	0.00284233
ENSG00000132561	6933	MATN2	4147	8	-9.52423	-1.44269e+08	1.47602	0.000235851	0.00284233
ENSG00000139352	2472	ASCL1	429	12	-8.24468	-8.26131	4.75472	0.000236244	0.00284482
ENSG00000074219	2980	TEAD2	8463	19	-9.08722	-9.2293	2.59742	0.00023668	0.00284782
ENSG00000073756	5269	PTGS2	5743	1	9.08619	9.3114	2.97402	0.000236901	0.00284823
ENSG00000158525	2965	CPA5	93979	7	-9.72747	-9.79422	4.28589	0.000237094	0.0028483
ENSG00000259529	4798	NA	NA	14	7.3944	7.71716	1.05803	0.000237383	0.00284953
ENSG00000179344	4904	HLA-DQB1	3119	6	2.78619	2.78623	10.4733	0.000237624	0.00285018
ENSG00000167972	7804	ABCA3	21	16	-5.34982	-5.3506	6.37021	0.000238372	0.00285691
ENSG00000258820	874	NA	NA	14	8.88297	1.44269e+08	-0.420164	0.000240127	0.00287567
ENSG00000181374	851	CCL13	6357	17	8.50862	9.08655	2.58427	0.000240366	0.00287628
ENSG00000162747	3073	FCGR3B	2215	1	10.3616	1.44269e+08	1.15891	0.000240992	0.00288151
ENSG00000145990	10686	GFOD1	54438	6	-5.35177	-5.35359	5.37697	0.000241494	0.00288525
ENSG00000119950	4607	MXI1	4601	10	-3.19825	-3.19854	5.86668	0.000242511	0.00289512
ENSG00000091073	5042	DTX2	113878	7	3.79763	3.79914	4.77186	0.000245072	0.00292341
ENSG00000107317	2378	PTGDS	5730	9	3.64322	3.64342	7.04327	0.000245887	0.00293084
ENSG00000203879	5256	GDI1	2664	X	-2.38018	-2.38024	7.30448	0.000246311	0.00293361
ENSG00000150048	3169	CLEC1A	51267	12	-4.60621	-4.60668	6.53807	0.000247281	0.00294286
ENSG00000106560	2097	GIMAP2	26157	7	5.72652	5.80893	2.35663	0.000247766	0.00294633
ENSG00000198346	6244	ZNF813	126017	19	8.70596	9.03958	2.68145	0.000249073	0.00295956
ENSG00000213699	3902	SLC35F6	54978	2	4.79003	4.80381	3.61563	0.000249982	0.00296805
ENSG00000233834	901	LOC100506098	100506098	7	8.83532	1.44269e+08	0.653894	0.000250738	0.0029747
ENSG00000155657	118327	TTN	7273	2	-3.8068	-3.80708	6.60913	0.000253522	0.0030054
ENSG00000186281	5684	GPAT2	150763	2	10.1644	1.44269e+08	1.67817	0.000257052	0.00304488
ENSG00000135116	6853	HRK	8739	12	-5.49154	-5.49461	4.53232	0.000257744	0.0030507
ENSG00000150687	11725	PRSS23	11098	11	-6.58566	-6.58992	5.12572	0.000258116	0.00305274
ENSG00000175567	3237	UCP2	7351	11	2.12521	2.12523	10.1649	0.000258351	0.00305315
ENSG00000230943	637	LOC101927686	101927686	6	-8.62176	-9.10538	0.920787	0.00025993	0.00306943
ENSG00000148498	6513	PARD3	56288	10	-5.82586	-5.82775	5.71542	0.000260567	0.00307457
ENSG00000149150	3532	SLC43A1	8501	11	7.83967	8.0635	2.36756	0.00026171	0.00308567
ENSG00000184545	4616	DUSP8	1850	11	-6.91408	-6.92731	3.87921	0.000264204	0.00311267
ENSG00000171115	4184	GIMAP8	155038	7	9.72117	9.89737	3.38046	0.000264839	0.00311774
ENSG00000134255	8413	CEPT1	10390	1	3.65583	3.65762	5.05543	0.000265954	0.00312845
ENSG00000155465	5131	SLC7A7	9056	14	4.93093	4.93637	5.16328	0.000267635	0.0031458
ENSG00000164985	6768	PSIP1	11168	9	-2.24639	-2.24643	7.97579	0.000269243	0.00316226
ENSG00000107959	6979	PITRM1	10531	10	-2.78187	-2.78198	6.95551	0.000270237	0.00317149
ENSG00000114757	10236	PEX5L	51555	3	-6.44858	-6.45223	5.17185	0.000270902	0.00317685
ENSG00000166532	8619	RIMKLB	57494	12	-5.65231	-5.6589	4.18414	0.000271597	0.00318255
ENSG00000211802	464	NA	NA	14	9.52281	1.44269e+08	0.480859	0.000272675	0.00319272
ENSG00000103381	6484	CPPED1	55313	16	3.22838	3.22873	6.96863	0.000273869	0.00320424
ENSG00000169679	6032	BUB1	699	2	4.01151	4.01282	6.21451	0.00027408	0.00320425
ENSG00000254325	673	NA	NA	8	8.94294	1.44269e+08	0.292149	0.000275161	0.00321443
ENSG00000188610	3033	FAM72B	653820	1	5.67159	5.72764	3.05687	0.000276204	0.00322415
ENSG00000005471	7494	ABCB4	5244	7	8.78964	9.01704	3.18111	0.000276878	0.00322953
ENSG00000248544	2078	NA	NA	5	8.53477	1.44269e+08	-0.593154	0.000277249	0.00323139
ENSG00000248485	1424	PCP4L1	654790	1	-7.43417	-7.44404	4.67557	0.000277604	0.00323306
ENSG00000165215	1274	CLDN3	1365	7	-5.66173	-5.66334	5.56788	0.000280085	0.00325946
ENSG00000147872	5086	PLIN2	123	9	-2.9336	-2.93372	6.86847	0.000281069	0.00326841
ENSG00000268734	748	NA	NA	19	9.48115	1.44269e+08	0.565609	0.00028151	0.00327105
ENSG00000156345	5727	CDK20	23552	9	-10.075	-10.168	4.17268	0.000282159	0.0032761
ENSG00000236144	4859	TMEM147-AS1	100506469	19	9.87352	1.44269e+08	1.44507	0.00028254	0.00327802
ENSG00000175063	1286	UBE2C	11065	20	3.17444	3.17562	6.47085	0.000283945	0.00329182
ENSG00000166770	3629	ZNF667-AS1	100128252	19	-4.25059	-4.25189	4.83745	0.000284708	0.00329816
ENSG00000186474	1769	KLK12	43849	19	-10.1201	-1.44269e+08	0.830928	0.000287734	0.00333068
ENSG00000202538	141	RNU4-2	26834	12	7.16956	7.75905	-0.330036	0.000291635	0.00337328
ENSG00000131845	4609	ZNF304	57343	19	-7.15093	-7.17013	3.85781	0.000291912	0.00337391
ENSG00000166482	2152	MFAP4	4239	17	-5.89931	-5.90131	5.79665	0.000293473	0.00338939
ENSG00000280832	3723	NA	NA	11	6.90517	6.9372	3.47096	0.00029797	0.00343872
ENSG00000205476	17449	CCDC85C	317762	14	-7.39792	-7.43076	3.24374	0.000298579	0.00344314
ENSG00000254726	6124	MEX3A	92312	1	-8.31602	-8.35976	3.48106	0.000299009	0.0034455
ENSG00000173947	4261	PIFO	128344	1	-9.69676	-9.76243	4.25949	0.000299313	0.00344639
ENSG00000100505	8945	TRIM9	114088	14	-9.28045	-9.38164	3.29291	0.00030374	0.00349472
ENSG00000182782	2051	HCAR2	338442	12	8.63828	9.12417	1.9109	0.000305322	0.00351028
ENSG00000157110	8931	RBPMS	11030	8	-5.29647	-5.29929	4.44694	0.000305822	0.00351338
ENSG00000154265	13158	ABCA5	23461	17	-4.31712	-4.31847	4.60755	0.000306174	0.00351477
ENSG00000028277	8903	POU2F2	5452	19	3.91936	3.9217	5.76752	0.000308378	0.00353742
ENSG00000174738	5820	NR1D2	9975	3	-3.79027	-3.79054	6.5625	0.000309711	0.00355003
ENSG00000006118	7271	TMEM132A	54972	11	-8.10662	-8.11847	5.08572	0.000310493	0.00355632
ENSG00000110665	4199	C11orf21	29125	11	7.9439	8.16305	2.21974	0.000311979	0.00357066
ENSG00000168575	6641	SLC20A2	6575	8	-3.43383	-3.43411	6.04069	0.000312965	0.00357925
ENSG00000086967	3708	MYBPC2	4606	19	-7.0894	-7.09182	6.37255	0.000319097	0.00364665
ENSG00000077585	2309	GPR137B	7107	1	3.67938	3.68108	5.95113	0.000321267	0.0036687
ENSG00000057294	7043	PKP2	5318	12	-5.78874	-5.78974	6.52896	0.000323186	0.00368551
ENSG00000140945	11217	CDH13	1012	16	-5.51896	-5.52083	5.1592	0.000323223	0.00368551
ENSG00000096696	10093	DSP	1832	6	-4.50962	-4.50983	7.38872	0.000328687	0.00374502
ENSG00000114446	3766	IFT57	55081	3	-2.78936	-2.78959	6.30562	0.000330434	0.00376211
ENSG00000187116	1760	LILRA5	353514	19	9.18708	9.44957	2.78585	0.000331562	0.00377214
ENSG00000100413	6594	POLR3H	171568	22	-3.03638	-3.03662	6.05675	0.000333099	0.00378641
ENSG00000213463	7031	SYNJ2BP	55333	14	-3.34304	-3.34371	4.98757	0.000333522	0.00378641
ENSG00000104936	5807	DMPK	1760	19	-5.38424	-5.38675	4.69805	0.000333711	0.00378641
ENSG00000138074	5606	SLC5A6	8884	2	3.83981	3.84134	5.36828	0.00033381	0.00378641
ENSG00000099958	3796	DERL3	91319	22	5.21799	5.21935	6.15984	0.000334367	0.00378991
ENSG00000211968	414	NA	NA	14	8.84637	1.44269e+08	2.87415	0.00033525	0.00379709
ENSG00000214517	7917	PPME1	51400	11	-2.92764	-2.92779	6.59167	0.000336047	0.0038033
ENSG00000260719	1656	NA	NA	16	8.92041	1.44269e+08	-0.0258565	0.000339642	0.00384113
ENSG00000163492	15446	CCDC141	285025	2	6.70366	6.7932	3.05863	0.000341577	0.00386014
ENSG00000124098	3577	FAM210B	116151	20	-3.22934	-3.2295	6.617	0.000342755	0.00386772
ENSG00000275301	65	NA	NA	14	6.72458	7.29365	1.86788	0.000342755	0.00386772
ENSG00000228175	729	NA	NA	1	-9.25121	-9.5968	1.82794	0.000344491	0.00388444
ENSG00000152939	4898	MARVELD2	153562	5	-8.57087	-8.59098	4.82519	0.000344814	0.00388521
ENSG00000204323	5117	SMIM5	643008	17	6.17783	6.1841	4.61253	0.000346314	0.00389922
ENSG00000136866	6354	ZFP37	7539	9	-9.80082	-1.44269e+08	1.20525	0.000346927	0.00390108
ENSG00000174945	7011	AMZ1	155185	7	7.73904	7.87954	2.30158	0.00034699	0.00390108
ENSG00000168876	3526	ANKRD49	54851	11	4.52617	4.53233	4.20225	0.000348182	0.0039116
ENSG00000180537	4090	RNF182	221687	6	-11.1446	-11.4089	3.82117	0.000348535	0.00391267
ENSG00000228452	484	NA	NA	1	8.16689	1.44269e+08	0.147539	0.000349321	0.00391861
ENSG00000119535	8429	CSF3R	1441	1	5.42357	5.43097	4.2893	0.000351053	0.00393515
ENSG00000196781	4906	TLE1	7088	9	-4.0469	-4.04718	6.69461	0.000352074	0.00394369
ENSG00000176390	4472	CRLF3	51379	17	3.22859	3.22908	6.25952	0.00035321	0.00395352
ENSG00000116031	1869	CD207	50489	2	8.40952	8.97461	2.6017	0.00035386	0.00395789
ENSG00000230989	9525	HSBP1	3281	16	-2.25678	-2.25683	7.62534	0.000354366	0.00396064
ENSG00000157077	5809	ZFYVE9	9372	1	-9.73647	-9.89087	3.30661	0.000354674	0.00396117
ENSG00000168795	4627	ZBTB5	9925	9	-6.073	-6.07654	4.96143	0.000355535	0.00396789
ENSG00000166035	5184	LIPC	3990	15	-7.2364	-7.24625	4.50736	0.000356416	0.0039737
ENSG00000204165	1128	CXorf65	158830	X	7.47011	1.44269e+08	-0.119887	0.000356577	0.0039737
ENSG00000137747	5367	TMPRSS13	84000	11	9.08036	9.399	2.13805	0.000361215	0.00402244
ENSG00000166073	5128	GPR176	11245	15	-7.42972	-7.45846	3.28787	0.000362245	0.00403015
ENSG00000102935	8997	ZNF423	23090	16	-7.49513	-7.53433	2.94837	0.000362436	0.00403015
ENSG00000177459	1761	ERICH5	203111	8	8.66275	9.26677	3.46756	0.000364124	0.00404597
ENSG00000180340	2112	FZD2	2535	17	6.30449	6.34908	2.65895	0.000364456	0.00404671
ENSG00000119922	3489	IFIT2	3433	10	3.97303	3.97334	6.91967	0.000364971	0.00404948
ENSG00000116044	5979	NFE2L2	4780	2	-2.25379	-2.25384	7.66888	0.000365583	0.00405145
ENSG00000196126	1304	HLA-DRB1	3123	6	2.33887	2.33888	12.1646	0.000365821	0.00405145
ENSG00000130119	2589	GNL3L	54552	X	-3.38868	-3.38908	5.71093	0.000365946	0.00405145
ENSG00000182580	4532	EPHB3	2049	3	7.38013	7.70313	3.96584	0.000366386	0.00405337
ENSG00000161040	4009	FBXL13	222235	7	-8.93661	-8.97465	4.31823	0.000368093	0.00406931
ENSG00000165113	3381	GKAP1	80318	9	-5.33161	-5.33411	4.7394	0.000369416	0.00408098
ENSG00000186960	2772	LINC01551	387978	14	-6.92924	-6.94399	3.60491	0.000372514	0.00411222
ENSG00000152784	4588	PRDM8	56978	4	7.15416	7.48374	1.43244	0.000376273	0.00415071
ENSG00000213047	13203	DENND1B	163486	1	3.7366	3.73757	6.47048	0.00037693	0.00415495
ENSG00000169919	3992	GUSB	2990	7	3.1878	3.18816	6.65776	0.000377564	0.00415893
ENSG00000165731	6661	RET	5979	10	10.297	1.44269e+08	1.82618	0.000379158	0.00417348
ENSG00000189223	16398	PAX8-AS1	654433	2	6.40126	6.48878	3.08405	0.000379712	0.00417656
ENSG00000152229	4120	PSTPIP2	9050	18	8.53255	9.11009	2.41908	0.000381388	0.00419096
ENSG00000116151	11337	MORN1	79906	1	-5.42709	-5.42908	5.09552	0.000381572	0.00419096
ENSG00000158062	4704	UBXN11	91544	1	-3.32399	-3.32449	5.2029	0.000383245	0.00420522
ENSG00000139508	3776	SLC46A3	283537	13	4.65995	4.66156	6.38874	0.000383421	0.00420522
ENSG00000178904	10781	DPY19L3	147991	19	6.52906	6.64537	2.83405	0.000384845	0.0042178
ENSG00000133246	3763	PRAM1	84106	19	8.14741	8.33019	2.40743	0.000386369	0.00423146
ENSG00000211598	538	NA	NA	2	4.70003	4.70939	6.80487	0.000387041	0.00423578
ENSG00000124102	577	PI3	5266	20	6.4854	6.50195	3.78556	0.000388438	0.00424801
ENSG00000274253	1640	LOC283683	283683	15	6.4763	1.44269e+08	-0.0123713	0.0003896	0.00425767
ENSG00000132357	4399	CARD6	84674	5	8.48061	8.70257	2.41806	0.000390932	0.00426917
ENSG00000186431	2366	FCAR	2204	19	8.6361	8.8636	2.30743	0.000392295	0.00428099
ENSG00000162825	18995	NBPF20	100288142	1	-5.95013	-5.96016	3.27063	0.000392609	0.00428135
ENSG00000120049	3294	KCNIP2	30819	10	-9.70737	-9.92204	2.76617	0.000393991	0.00429335
ENSG00000139641	5493	ESYT1	23344	12	2.76767	2.7678	7.53501	0.000394562	0.0042965
ENSG00000091010	1182	POU4F3	5459	5	-8.73398	-8.74516	5.79761	0.000396757	0.00431731
ENSG00000162892	1979	IL24	11009	1	6.01555	6.22314	2.45776	0.000402066	0.00437196
ENSG00000145569	4074	FAM105A	54491	5	4.05734	4.05783	7.09958	0.000402628	0.00437453
ENSG00000136159	2098	NUDT15	55270	13	-3.05797	-3.05846	5.38095	0.000402876	0.00437453
ENSG00000277443	4275	MARCKS	4082	6	-2.30768	-2.30776	7.535	0.000404819	0.00439251
ENSG00000188229	2111	TUBB4B	10383	9	-2.20589	-2.20592	8.83154	0.000405272	0.00439429
ENSG00000056291	2359	NPFFR2	10886	4	-9.44617	-9.62151	2.68334	0.000406326	0.00440195
ENSG00000204257	2534	HLA-DMA	3108	6	2.56333	2.56338	9.60196	0.000406556	0.00440195
ENSG00000168079	4435	SCARA5	286133	8	9.53306	9.70262	3.24887	0.000407308	0.00440696
ENSG00000101194	5521	SLC17A9	63910	20	6.25932	6.4602	3.10207	0.00040797	0.00441099
ENSG00000173065	5514	FAM222B	55731	17	-2.83892	-2.8391	6.22613	0.000408905	0.00441797
ENSG00000241657	408	NA	NA	7	7.22891	1.44269e+08	0.373869	0.000410321	0.00443013
ENSG00000128294	6957	TPST2	8459	22	3.44421	3.44495	5.94057	0.000411792	0.00444286
ENSG00000169504	4495	CLIC4	25932	1	-2.84279	-2.84285	7.80538	0.00041286	0.00445124
ENSG00000173013	2091	CCDC96	257236	4	-10.3032	-1.44269e+08	1.55134	0.000413578	0.00445583
ENSG00000172301	1432	COPRS	55352	17	-3.30858	-3.30927	5.10283	0.000415682	0.00447534
ENSG00000104435	2362	STMN2	11075	8	-7.47447	-7.48453	4.69132	0.000417925	0.00449631
ENSG00000196155	7328	PLEKHG4	25894	16	8.48355	8.81756	1.6404	0.000418333	0.00449752
ENSG00000131097	861	HIGD1B	51751	17	-7.07835	-7.11718	2.37177	0.000421661	0.00452767
ENSG00000126803	5777	HSPA2	3306	14	-5.98993	-5.99299	5.1813	0.000421731	0.00452767
ENSG00000163040	3077	CCDC74A	90557	2	-5.16754	-5.1704	4.6595	0.000422504	0.00453278
ENSG00000103316	3782	CRYM	1428	16	8.55482	8.73014	2.44871	0.000423255	0.00453764
ENSG00000150977	6141	RILPL2	196383	12	3.78888	3.78979	5.66832	0.000424261	0.00454523
ENSG00000123552	8051	USP45	85015	6	-4.34166	-4.34243	5.62595	0.000426659	0.00456771
ENSG00000108309	4919	RUNDC3A	10900	17	-8.73726	-8.99982	1.9145	0.000428198	0.00458097
ENSG00000174871	2069	CNIH2	254263	11	-7.41027	-7.47649	2.11702	0.000430189	0.00459904
ENSG00000171223	1820	JUNB	3726	19	2.17991	2.17993	10.02	0.000430864	0.00460303
ENSG00000102543	3863	CDADC1	81602	13	5.3783	5.41651	2.41628	0.000431782	0.00460961
ENSG00000075213	9371	SEMA3A	10371	7	-10.2451	-10.278	5.76838	0.00043318	0.00461935
ENSG00000205784	1638	ARRDC5	645432	19	7.34449	7.67502	0.864702	0.000433301	0.00461935
ENSG00000229442	1586	NA	NA	18	-8.92297	-9.08412	2.28615	0.000435739	0.0046421
ENSG00000145386	2798	CCNA2	890	4	3.72118	3.72324	5.74055	0.000438148	0.00466372
ENSG00000197321	9937	SVIL	6840	10	-4.20272	-4.20412	4.63429	0.000438589	0.00466372
ENSG00000223534	552	HLA-DQB1-AS1	106480429	6	7.04569	1.44269e+08	0.761087	0.000438975	0.00466372
ENSG00000116157	1691	GPX7	2882	1	3.82278	3.82367	5.30945	0.000438993	0.00466372
ENSG00000145794	9007	MEGF10	84466	5	-8.68025	-8.71383	4.18037	0.00044085	0.00468019
ENSG00000112319	8968	EYA4	2070	6	-7.98262	-8.32241	1.52233	0.000442111	0.00469031
ENSG00000268471	3000	DKFZP434I0714	54553	4	-10.9763	-1.44269e+08	1.68458	0.000442483	0.004691
ENSG00000198743	11574	SLC5A3	6526	21	6.16552	6.19322	3.21093	0.000445836	0.00472326
ENSG00000170873	7727	MTSS1	9788	8	-4.77435	-4.77555	5.54711	0.000447058	0.00473292
ENSG00000110080	4465	ST3GAL4	6484	11	4.26019	4.26117	5.3821	0.000448895	0.004746
ENSG00000152582	14887	SPEF2	79925	5	-8.3655	-8.57754	2.01847	0.000448916	0.004746
ENSG00000058404	8159	CAMK2B	816	7	-7.69481	-7.72393	3.39632	0.000449363	0.00474742
ENSG00000090659	4413	CD209	30835	19	8.85593	9.03496	3.52634	0.000451681	0.00476862
ENSG00000122378	6520	FAM213A	84293	10	-2.53381	-2.53388	7.07272	0.000454293	0.00479287
ENSG00000174004	2910	NRROS	375387	3	5.71847	5.92857	1.33092	0.00045555	0.00480281
ENSG00000231105	2479	LOC100506801	100506801	1	7.52604	8.1032	1.09378	0.000456399	0.00480843
ENSG00000241544	1497	LOC105374177	105374177	3	7.65158	1.44269e+08	0.495717	0.00045833	0.00482544
ENSG00000273319	3198	NA	NA	7	5.77427	5.82913	1.77959	0.000461638	0.00485692
ENSG00000113657	7164	DPYSL3	1809	5	-7.23379	-7.24537	4.25482	0.000464165	0.00487876
ENSG00000211642	365	NA	NA	22	8.60341	1.44269e+08	3.0802	0.000464354	0.00487876
ENSG00000152931	9752	PART1	25859	5	-7.88219	-7.90956	3.68438	0.000465878	0.00488774
ENSG00000211946	415	NA	NA	14	7.97926	1.44269e+08	3.21679	0.000465933	0.00488774
ENSG00000151948	3478	GLT1D1	144423	12	5.16839	5.17027	5.39349	0.000466171	0.00488774
ENSG00000141179	5880	PCTP	58488	17	6.00298	6.03413	3.11604	0.000467331	0.00489654
ENSG00000172456	6229	FGGY	55277	1	-4.36177	-4.36301	4.84241	0.000467812	0.00489821
ENSG00000099725	7674	PRKY	5616	Y	5.36045	5.38583	2.60709	0.000470972	0.00492759
ENSG00000197249	4902	SERPINA1	5265	14	3.75625	3.75678	6.88306	0.000471264	0.00492759
ENSG00000105711	4625	SCN1B	6324	19	-7.02333	-7.03839	3.72948	0.000474313	0.00495607
ENSG00000236060	256	NA	NA	9	-4.1303	-4.17194	-0.214838	0.00047479	0.00495766
ENSG00000154639	6682	CXADR	1525	21	-6.71184	-6.71829	4.61599	0.000475695	0.00496135
ENSG00000105464	5093	GRIN2D	2906	19	-8.89703	-8.98338	3.08477	0.000475795	0.00496135
ENSG00000160145	24490	KALRN	8997	3	-7.77303	-7.78265	5.07599	0.000480461	0.00500658
ENSG00000158488	2203	CD1E	913	1	3.15459	3.155	7.63795	0.000481161	0.00501045
ENSG00000188643	1701	S100A16	140576	1	-4.90158	-4.90288	5.089	0.000481647	0.00501208
ENSG00000186081	4292	KRT5	3852	12	-3.17147	-3.17149	9.4913	0.000486973	0.0050635
ENSG00000135090	10570	TAOK3	51347	12	2.83151	2.83173	6.8972	0.000487252	0.0050635
ENSG00000196141	10437	SPATS2L	26010	2	-2.48674	-2.4868	7.39492	0.000490328	0.005092
ENSG00000147676	3430	MAL2	114569	8	-6.94014	-6.94597	4.99299	0.000492329	0.0051093
ENSG00000256797	731	KLRF2	100431172	12	8.63622	9.23233	1.02531	0.000494266	0.00512591
ENSG00000129353	5216	SLC44A2	57153	19	3.2284	3.22849	8.02978	0.00049674	0.00514763
ENSG00000102038	4363	SMARCA1	6594	X	-7.36778	-7.3811	4.29016	0.000497035	0.00514763
ENSG00000261573	416	NA	NA	1	8.11292	1.44269e+08	-0.288866	0.000497399	0.00514789
ENSG00000215067	3217	ALOX12-AS1	100506713	17	5.087	5.14288	1.77714	0.000497746	0.00514799
ENSG00000119655	2749	NPC2	10577	14	2.4652	2.46529	7.58437	0.000500983	0.00517757
ENSG00000166839	5042	ANKDD1A	348094	15	5.59292	5.65546	3.30605	0.000501686	0.00517757
ENSG00000134256	3828	CD101	9398	1	9.20349	9.80136	2.4524	0.000501782	0.00517757
ENSG00000160213	2490	CSTB	1476	21	-2.42483	-2.42488	8.19234	0.000502031	0.00517757
ENSG00000160326	3540	SLC2A6	11182	9	4.99794	5.00032	5.3814	0.000502304	0.00517757
ENSG00000170542	4118	SERPINB9	5272	6	3.17847	3.17875	7.96746	0.000503091	0.00517954
ENSG00000179832	10903	MROH1	727957	8	-4.27058	-4.27114	5.92965	0.000503174	0.00517954
ENSG00000110013	8139	SIAE	54414	11	8.93573	9.53284	2.11409	0.000506903	0.0052144
ENSG00000078018	11559	MAP2	4133	2	-6.72207	-6.72959	4.39203	0.000509159	0.00523223
ENSG00000183723	8117	CMTM4	146223	16	-8.11424	-8.20368	2.31803	0.000509323	0.00523223
ENSG00000162631	9138	NTNG1	22854	1	7.09865	7.14904	3.17823	0.000510365	0.0052394
ENSG00000272211	2065	NA	NA	2	5.50263	5.58011	1.8258	0.000513085	0.00526378
ENSG00000227036	8615	LINC00511	400619	17	-7.93475	-7.95855	3.95973	0.000513588	0.0052654
ENSG00000084764	3459	MAPRE3	22924	2	-5.8561	-5.86288	3.79479	0.00051517	0.00527807
ENSG00000211714	397	NA	NA	7	-6.35835	-6.42935	1.47273	0.00051632	0.0052863
ENSG00000141404	8445	GNAL	2774	18	-8.35956	-8.37144	5.35137	0.000517025	0.00528996
ENSG00000206053	4768	HN1L	90861	16	-2.80414	-2.80428	6.53035	0.000517988	0.00529627
ENSG00000261338	2048	NA	NA	2	9.10056	1.44269e+08	0.486467	0.000518407	0.00529699
ENSG00000261644	1150	NA	NA	16	9.73968	1.44269e+08	1.28795	0.000520311	0.00531289
ENSG00000241316	3032	SUCLG2-AS1	101927111	3	-8.80394	-9.65682	0.556298	0.000521348	0.00531991
ENSG00000239855	380	NA	NA	2	8.41384	8.97765	3.36696	0.000524065	0.0053416
ENSG00000164821	617	DEFA4	1669	8	-7.49254	-1.44269e+08	-0.364522	0.000524174	0.0053416
ENSG00000153208	4700	MERTK	10461	2	7.83019	7.99853	2.2369	0.000526766	0.00536443
ENSG00000146733	2762	PSPH	5723	7	-4.21351	-4.21443	5.18022	0.000527455	0.00536469
ENSG00000186862	5821	PDZD7	79955	10	-9.90074	-10.3893	1.84356	0.000527496	0.00536469
ENSG00000111245	1362	MYL2	4633	12	-8.13143	-8.1655	3.60524	0.000529746	0.00538399
ENSG00000061676	22520	NCKAP1	10787	2	-5.89935	-5.90294	4.64587	0.000530368	0.00538672
ENSG00000105983	11819	LMBR1	64327	7	-3.03501	-3.0352	6.31158	0.000532638	0.00540617
ENSG00000059377	6271	TBXAS1	6916	7	4.19615	4.19772	5.14707	0.000540466	0.00548197
ENSG00000256235	2332	SMIM3	85027	5	5.1468	5.15143	4.34518	0.000543101	0.00550484
ENSG00000064655	3618	EYA2	2139	20	-6.64653	-6.6788	2.27722	0.000543442	0.00550484
ENSG00000253701	362	NA	NA	14	5.67158	5.88404	2.82558	0.000544775	0.00551144
ENSG00000244575	382	NA	NA	2	8.00014	8.31817	4.29878	0.000544947	0.00551144
ENSG00000269927	2129	NA	NA	14	10.2353	1.44269e+08	1.74548	0.000545526	0.00551144
ENSG00000163913	9636	IFT122	55764	3	-4.31598	-4.3178	4.53264	0.00054554	0.00551144
ENSG00000128422	2537	KRT17	3872	17	-3.8813	-3.88145	7.2108	0.00054683	0.00551946
ENSG00000243926	1254	NA	NA	3	8.2567	1.44269e+08	-0.333473	0.000547058	0.00551946
ENSG00000158402	3047	CDC25C	995	5	6.4386	6.56031	2.50178	0.000551751	0.00556312
ENSG00000115380	3962	EFEMP1	2202	2	-10.5185	-10.6747	3.91332	0.000554519	0.00558734
ENSG00000071282	9955	LMCD1	29995	3	7.62506	7.76819	3.83237	0.000555666	0.0055952
ENSG00000234290	3730	LOC105379175	105379175	5	6.42725	6.59518	1.42968	0.000559169	0.00562675
ENSG00000139572	2043	GPR84	53831	12	8.04628	8.36434	1.83927	0.000559617	0.00562755
ENSG00000049323	7329	LTBP1	4052	2	-7.53308	-7.53805	5.76522	0.000561799	0.00564577
ENSG00000109743	2980	BST1	683	4	9.04607	9.38213	2.54069	0.000562487	0.00564861
ENSG00000159713	2618	TPPP3	51673	16	-8.0526	-8.07566	4.19127	0.000562823	0.00564861
ENSG00000168038	6579	ULK4	54986	3	-5.57406	-5.57611	5.14498	0.000564473	0.00566144
ENSG00000162714	10531	ZNF496	84838	1	-3.29742	-3.29787	5.51842	0.00056861	0.00569919
ENSG00000103353	8619	UBFD1	56061	16	-2.68089	-2.68099	6.83472	0.000569507	0.00570303
ENSG00000007168	8127	PAFAH1B1	5048	17	-2.82884	-2.82904	6.12293	0.000569742	0.00570303
ENSG00000163162	4836	RNF149	284996	2	2.88597	2.88613	7.05431	0.000572042	0.0057223
ENSG00000266088	1198	NA	NA	17	8.92793	1.44269e+08	2.22354	0.000573076	0.00572841
ENSG00000177640	10032	CASC2	255082	10	-5.99858	-6.00703	3.52139	0.000573405	0.00572841
ENSG00000172817	2282	CYP7B1	9420	8	-10.4131	-10.7532	2.82541	0.000576872	0.00575927
ENSG00000128594	4036	LRRC4	64101	7	-7.56512	-7.77818	0.68601	0.000577404	0.00576082
ENSG00000100106	12238	TRIOBP	11078	22	-3.9367	-3.93957	3.41066	0.000579701	0.00577995
ENSG00000225830	14802	ERCC6	2074	10	6.87233	6.99445	2.3087	0.000581325	0.00579235
ENSG00000211678	176	NA	NA	22	6.90567	7.20967	3.15731	0.00058177	0.005793
ENSG00000166780	3688	C16orf45	89927	16	-4.4177	-4.4203	4.08885	0.00058237	0.00579409
ENSG00000137959	10240	IFI44L	10964	1	3.13874	3.13885	7.7001	0.000582639	0.00579409
ENSG00000138606	4894	SHF	90525	15	-4.99508	-4.99785	4.23632	0.000583699	0.00579796
ENSG00000101460	1762	MAP1LC3A	84557	20	-3.70613	-3.70744	4.15215	0.00058379	0.00579796
ENSG00000135069	2188	PSAT1	29968	9	-3.9061	-3.90674	5.31625	0.000585961	0.00581574
ENSG00000238121	3972	LINC00426	100188949	13	5.88602	5.95536	2.76781	0.000595202	0.00590362
ENSG00000138778	9444	CENPE	1062	4	4.01395	4.01737	5.01864	0.000596096	0.00590746
ENSG00000130203	2191	APOE	348	19	3.28784	3.2881	7.32257	0.000596364	0.00590746
ENSG00000186260	16578	MKL2	57496	16	-4.24378	-4.24467	5.18469	0.000596814	0.00590807
ENSG00000101546	3722	RBFA	79863	18	-3.94805	-3.94936	4.48969	0.000599281	0.00592783
ENSG00000229961	471	NA	NA	1	10.5119	1.44269e+08	1.26838	0.000599863	0.00592783
ENSG00000149260	6166	CAPN5	726	11	-10.5492	-10.892	3.01161	0.000599977	0.00592783
ENSG00000131504	7082	DIAPH1	1729	5	3.01759	3.01794	6.78541	0.000601361	0.00593766
ENSG00000121895	2562	TMEM156	80008	4	4.50114	4.50413	5.0098	0.000602112	0.00594122
ENSG00000081803	6351	CADPS2	93664	7	-9.48915	-9.7026	2.72373	0.000602661	0.0059428
ENSG00000237732	2567	LOC440934	440934	2	-8.89693	-9.741	0.328479	0.000603237	0.00594463
ENSG00000124507	4807	PACSIN1	29993	6	5.53589	5.53738	5.90328	0.000606581	0.00597373
ENSG00000172247	1664	C1QTNF4	114900	11	-8.99291	-9.8369	0.493039	0.000611045	0.00601381
ENSG00000189171	2558	S100A13	6284	1	-5.01272	-5.02172	2.49984	0.000614132	0.00604028
ENSG00000167077	5393	MEI1	150365	22	4.78871	4.80079	3.46456	0.000616918	0.00606377
ENSG00000168394	4578	TAP1	6890	6	2.95787	2.95792	9.36762	0.00061742	0.0060648
ENSG00000143850	7820	PLEKHA6	22874	1	-8.42197	-8.76414	1.87835	0.000621316	0.00609914
ENSG00000198945	5113	L3MBTL3	84456	6	5.51086	5.54458	2.57353	0.00062358	0.00611743
ENSG00000253755	1178	NA	NA	14	4.94761	5.03023	2.86615	0.000625487	0.00613218
ENSG00000171659	1928	GPR34	2857	X	7.74875	7.85759	3.07692	0.000631645	0.00618857
ENSG00000169862	6863	CTNND2	1501	5	-5.03071	-5.03156	5.91775	0.000632407	0.00619206
ENSG00000095370	4659	SH2D3C	10044	9	3.06131	3.06153	6.69529	0.000634041	0.00620408
ENSG00000109943	2675	CRTAM	56253	11	6.88081	7.10704	2.65078	0.000639922	0.00625761
ENSG00000173020	6665	GRK2	156	11	3.02073	3.02083	8.3281	0.000641193	0.00626602
ENSG00000103064	7588	SLC7A6	9057	16	4.09118	4.09452	4.36138	0.000642203	0.00627187
ENSG00000100302	3412	RASD2	23551	22	-9.50902	-9.54216	5.03546	0.000642834	0.00627401
ENSG00000138435	2807	CHRNA1	1134	2	-5.8709	-5.87224	6.01855	0.000644605	0.00628627
ENSG00000143776	14055	CDC42BPA	8476	1	-6.26329	-6.27089	4.0204	0.000644915	0.00628627
ENSG00000197429	3705	IPP	3652	1	-4.34773	-4.34838	5.68578	0.000645585	0.00628878
ENSG00000246898	2147	NA	NA	16	7.55877	8.12407	0.912894	0.000646736	0.00629597
ENSG00000211652	385	NA	NA	22	7.60986	7.76635	3.93876	0.000648615	0.00630873
ENSG00000187808	1552	SOWAHD	347454	X	9.52995	1.44269e+08	1.70964	0.000648874	0.00630873
ENSG00000126787	3667	DLGAP5	9787	14	3.76389	3.7659	5.73769	0.00064954	0.00631118
ENSG00000136842	3708	TMOD1	7111	9	-7.04697	-7.07858	3.07258	0.000652249	0.00633347
ENSG00000155849	9570	ELMO1	9844	7	3.25887	3.25923	7.21272	0.000653926	0.0063457
ENSG00000170365	6058	SMAD1	4086	4	-4.16852	-4.17018	4.351	0.000664251	0.00644179
ENSG00000197358	1585	NA	NA	14	-4.57233	-4.62156	-0.225612	0.000667214	0.00646641
ENSG00000246082	2312	NUDT16P1	152195	3	8.00931	8.60391	3.41916	0.0006688	0.00647767
ENSG00000171724	4137	VAT1L	57687	16	-10.0934	-10.9462	2.01494	0.000673816	0.00652048
ENSG00000206190	8409	ATP10A	57194	15	8.12636	8.26576	2.64231	0.000674075	0.00652048
ENSG00000235501	1012	LOC729970	729970	1	-8.76346	-8.88726	2.57441	0.000675245	0.00652765
ENSG00000181847	6091	TIGIT	201633	3	6.77358	6.9228	2.05768	0.000675693	0.00652784
ENSG00000176165	4890	FOXG1	2290	14	-7.74475	-7.76576	3.91865	0.000679556	0.00656101
ENSG00000160224	4678	AIRE	326	21	-7.12706	-7.14863	3.2921	0.000680445	0.00656544
ENSG00000115738	2205	ID2	3398	2	2.45519	2.45526	9.62274	0.000685234	0.00660746
ENSG00000131187	2769	F12	2161	5	-11.3626	-1.44269e+08	1.53162	0.000685829	0.00660899
ENSG00000149599	3791	DUSP15	128853	20	-8.31539	-8.80268	0.821245	0.00068626	0.00660899
ENSG00000273176	385	NA	NA	22	9.75805	1.44269e+08	0.879173	0.000688265	0.00662412
ENSG00000107130	5289	NCS1	23413	9	-6.08455	-6.08686	5.46032	0.000690096	0.00663755
ENSG00000108953	3847	YWHAE	7531	17	-1.94457	-1.94459	9.07396	0.000692651	0.00665792
ENSG00000141447	8022	OSBPL1A	114876	18	-3.43354	-3.43393	5.59605	0.000697988	0.00670499
ENSG00000232973	7447	CYP1B1-AS1	285154	2	-7.47182	-7.48839	3.97095	0.000699125	0.00671169
ENSG00000105290	3656	APLP1	333	19	-7.19949	-7.20728	4.79613	0.000700609	0.00672028
ENSG00000100368	5000	CSF2RB	1439	22	3.68912	3.68926	7.825	0.000700901	0.00672028
ENSG00000278993	1828	NA	NA	12	7.12407	1.44269e+08	0.277095	0.000705023	0.00675555
ENSG00000245958	5577	LOC645513	645513	4	-3.73587	-3.73684	4.67896	0.000711386	0.00681224
ENSG00000163673	5406	DCLK3	85443	3	-8.80633	-8.82256	5.33552	0.000713107	0.00681774
ENSG00000167554	3546	ZNF610	162963	19	-8.13812	-8.15472	4.71648	0.000713232	0.00681774
ENSG00000172432	4624	GTPBP2	54676	6	5.54684	5.57459	2.65428	0.000713303	0.00681774
ENSG00000138722	5510	MMRN1	22915	4	9.94972	10.5506	1.8838	0.000717217	0.00685086
ENSG00000081277	6211	PKP1	5317	1	-5.52073	-5.5226	5.16769	0.00071826	0.00685465
ENSG00000211638	414	NA	NA	22	6.88324	7.20006	3.94797	0.000718744	0.00685465
ENSG00000185897	1855	FFAR3	2865	19	9.46497	1.44269e+08	0.441281	0.000718963	0.00685465
ENSG00000171680	6920	PLEKHG5	57449	1	-8.17188	-8.22863	3.00206	0.000720308	0.00686014
ENSG00000162734	2806	PEA15	8682	1	3.1923	3.19269	6.46468	0.000720439	0.00686014
ENSG00000135045	2327	C9orf40	55071	9	4.57942	4.59434	3.92464	0.000722494	0.00687542
ENSG00000170571	5257	EMB	133418	5	2.9517	2.95186	7.33155	0.000723315	0.00687667
ENSG00000259924	964	NA	NA	15	4.88922	4.91135	2.64268	0.000723927	0.00687667
ENSG00000203804	2622	ADAMTSL4-AS1	574406	1	8.22102	8.8166	1.00758	0.000723979	0.00687667
ENSG00000213719	1942	CLIC1	1192	6	2.17149	2.17153	9.01441	0.000731002	0.00693906
ENSG00000164691	4089	TAGAP	117289	6	4.62282	4.62488	6.04213	0.000731693	0.0069413
ENSG00000148200	7124	NR6A1	2649	9	-7.25472	-7.35817	1.80917	0.000733069	0.00695003
ENSG00000080189	7708	SLC35C2	51006	20	3.06867	3.06892	6.62171	0.000733604	0.00695078
ENSG00000115718	2495	PROC	5624	2	6.26435	6.27428	4.05204	0.000736813	0.00697562
ENSG00000128271	4193	ADORA2A	135	22	5.83281	6.41511	-0.210246	0.000737142	0.00697562
ENSG00000153046	4531	CDYL	9425	6	2.57631	2.57654	5.79592	0.000739055	0.00698939
ENSG00000106089	3693	STX1A	6804	7	-6.98675	-6.99638	4.27098	0.000741918	0.00701212
ENSG00000257027	2508	NA	NA	12	9.35809	1.44269e+08	0.817417	0.000742742	0.00701555
ENSG00000270550	431	NA	NA	14	5.31645	5.33827	5.55385	0.000744051	0.00702357
ENSG00000103494	12857	RPGRIP1L	23322	16	-7.58487	-7.64811	2.7793	0.000748089	0.00705472
ENSG00000143878	2372	RHOB	388	2	-3.26074	-3.2611	5.71599	0.000748277	0.00705472
ENSG00000070159	9995	PTPN3	5774	9	-6.22946	-6.23361	4.79315	0.000758664	0.00714823
ENSG00000239474	2620	KLHL41	10324	2	-7.89403	-7.92796	3.41154	0.00076041	0.00715806
ENSG00000211654	374	NA	NA	22	9.10839	1.44269e+08	3.88576	0.000760647	0.00715806
ENSG00000170266	4364	GLB1	2720	3	3.11796	3.11826	6.81227	0.000762997	0.00717575
ENSG00000214688	4934	C10orf105	414152	10	7.2849	7.79103	2.08913	0.000765993	0.00719526
ENSG00000225792	882	LOC105375304	105375304	7	-7.32844	-7.37044	2.54602	0.000766016	0.00719526
ENSG00000143153	2962	ATP1B1	481	1	-4.20417	-4.20564	4.58811	0.000773241	0.00725781
ENSG00000147573	3081	TRIM55	84675	8	-7.62091	-7.6338	4.48288	0.000773627	0.00725781
ENSG00000070081	8995	NUCB2	4925	11	3.05056	3.05075	7.36993	0.000775121	0.00726508
ENSG00000145388	6862	METTL14	57721	4	-3.04753	-3.04771	6.34775	0.000775354	0.00726508
ENSG00000267369	958	NA	NA	17	8.84838	1.44269e+08	0.516289	0.000782788	0.00733023
ENSG00000135604	1926	STX11	8676	6	4.73149	4.73638	5.15294	0.000783945	0.00733655
ENSG00000266389	402	NA	NA	17	5.8887	6.21326	0.369807	0.000784483	0.00733708
ENSG00000164086	5648	DUSP7	1849	3	5.96239	5.98652	3.02529	0.000785275	0.00733736
ENSG00000116688	4973	MFN2	9927	1	-2.39134	-2.39141	7.16161	0.000785475	0.00733736
ENSG00000272980	5310	NA	NA	6	7.64809	1.44269e+08	-0.848593	0.000787775	0.00735433
ENSG00000122779	9223	TRIM24	8805	7	-3.17893	-3.1792	6.21435	0.000794167	0.00740947
ENSG00000104043	10861	ATP8B4	79895	15	7.94909	8.26708	2.18095	0.000795943	0.0074215
ENSG00000267551	2319	LOC100996351	100996351	19	8.33054	1.44269e+08	0.468466	0.000796453	0.00742171
ENSG00000143891	2790	GALM	130589	2	4.95351	4.9769	3.64625	0.000801634	0.00746358
ENSG00000214193	4474	SH3D21	79729	1	7.75886	7.99522	1.65309	0.000801925	0.00746358
ENSG00000211797	484	NA	NA	14	7.13307	1.44269e+08	-0.151768	0.000803812	0.00747658
ENSG00000007402	6322	CACNA2D2	9254	3	-9.08156	-9.303	1.97617	0.000806826	0.00750004
ENSG00000169744	5586	LDB2	9079	4	-8.96811	-8.996	4.75817	0.000808396	0.0075063
ENSG00000213015	2692	ZNF580	51157	19	-2.6424	-2.6426	6.08865	0.000808485	0.0075063
ENSG00000279133	3819	NA	NA	17	8.33415	1.44269e+08	0.621711	0.000811784	0.00753235
ENSG00000121481	4073	RNF2	6045	1	3.50202	3.5033	5.29271	0.000812878	0.00753791
ENSG00000156515	6073	HK1	3098	10	-2.33825	-2.33829	7.90016	0.000813555	0.0075396
ENSG00000053108	6734	FSTL4	23105	5	-7.28665	-7.50431	0.505784	0.000817056	0.00756745
ENSG00000146072	3595	TNFRSF21	27242	6	2.66151	2.66157	7.86154	0.00081765	0.00756835
ENSG00000176595	6710	KBTBD11	9920	8	-5.96289	-5.96428	6.0579	0.000821315	0.00759766
ENSG00000106537	2224	TSPAN13	27075	7	2.54755	2.54758	8.83054	0.000826425	0.00763812
ENSG00000100711	8390	ZFYVE21	79038	14	-3.10928	-3.10955	5.81611	0.000826691	0.00763812
ENSG00000224207	255	NA	NA	4	8.54152	1.44269e+08	0.0608262	0.000827902	0.00764468
ENSG00000177873	4514	ZNF619	285267	3	8.82481	9.05076	2.295	0.000828944	0.00764966
ENSG00000211698	688	NA	NA	7	7.8829	8.47751	0.967392	0.000829888	0.00765375
ENSG00000170561	3384	IRX2	153572	5	-7.30709	-7.33951	2.85613	0.000832585	0.00767361
ENSG00000267503	665	NA	NA	18	8.16194	1.44269e+08	0.12966	0.000833307	0.00767361
ENSG00000120659	2733	TNFSF11	8600	13	5.83597	5.9282	3.80881	0.000833552	0.00767361
ENSG00000107338	2783	SHB	6461	9	-4.94421	-4.95954	1.85815	0.00083448	0.00767752
ENSG00000211965	468	NA	NA	14	6.94276	7.10459	4.38746	0.000840261	0.00772605
ENSG00000187792	6924	ZNF70	7621	22	8.16893	8.40657	1.82707	0.000841192	0.00772995
ENSG00000116017	7210	ARID3A	1820	19	3.66845	3.67016	4.46068	0.000844134	0.00775215
ENSG00000058091	6841	CDK14	5218	7	-4.38934	-4.39066	5.08368	0.000844626	0.00775215
ENSG00000184113	3429	CLDN5	7122	22	-7.139	-7.15042	4.28828	0.000845394	0.00775453
ENSG00000006704	6498	GTF2IRD1	9569	7	-5.52381	-5.52784	4.18122	0.000848612	0.00777937
ENSG00000158477	2096	CD1A	909	1	3.35314	3.35392	6.96763	0.000850653	0.00779081
ENSG00000101608	3245	MYL12A	10627	18	2.05986	2.05988	9.45628	0.000850883	0.00779081
ENSG00000131634	2047	TMEM204	79652	16	-9.55483	-1.44269e+08	1.46026	0.000856736	0.0078397
ENSG00000117475	3820	BLZF1	8548	1	-3.38659	-3.38682	6.38358	0.000860416	0.00786865
ENSG00000250539	1423	NA	NA	5	-6.7429	-7.22149	-0.190881	0.00086101	0.00786936
ENSG00000163743	6565	RCHY1	25898	4	-2.75217	-2.75236	6.0196	0.000862653	0.00787965
ENSG00000166262	6020	FAM227B	196951	15	-4.37296	-4.37395	5.11956	0.000865019	0.00789333
ENSG00000226791	2101	NA	NA	2	8.24249	8.70857	1.59154	0.000865186	0.00789333
ENSG00000271857	927	NA	NA	6	8.51584	1.44269e+08	-0.695015	0.000874015	0.00796534
ENSG00000105088	2500	OLFM2	93145	19	-6.85018	-6.8715	3.12484	0.000874123	0.00796534
ENSG00000106299	4435	WASL	8976	7	-3.28079	-3.28116	5.52825	0.000878268	0.00799833
ENSG00000196535	10752	MYO18A	399687	17	3.43481	3.4356	5.72568	0.000882374	0.00803092
ENSG00000140931	3163	CMTM3	123920	16	3.29902	3.29943	6.40624	0.000883207	0.00803371
ENSG00000258920	1077	FOXN3-AS1	400236	14	6.56056	6.84736	1.62594	0.000884356	0.00803926
ENSG00000006327	1848	TNFRSF12A	51330	16	-4.99345	-4.99718	3.88051	0.000884872	0.00803926
ENSG00000115935	9121	WIPF1	7456	2	2.7828	2.78297	7.50426	0.000889168	0.00807347
ENSG00000263155	2561	MYZAP	100820829	15	7.01311	7.60382	1.89524	0.000893704	0.00810983
ENSG00000164100	7009	NDST3	9348	4	-5.59682	-5.77651	2.60749	0.000896749	0.00812528
ENSG00000091409	6533	ITGA6	3655	2	-4.29194	-4.29281	5.40911	0.000896775	0.00812528
ENSG00000213753	4969	CENPBD1P1	65996	19	-2.93839	-2.9389	5.00805	0.000897006	0.00812528
ENSG00000267243	3999	NA	NA	19	9.07975	1.44269e+08	0.38515	0.000897786	0.00812752
ENSG00000073060	7741	SCARB1	949	12	4.47001	4.47174	5.59687	0.0009006	0.00814816
ENSG00000259116	558	LOC102723809	102723809	14	5.9078	6.49105	-0.570733	0.000901313	0.00814977
ENSG00000171316	16982	CHD7	55636	8	-3.13584	-3.13615	6.15217	0.000905538	0.00818312
ENSG00000133958	12513	UNC79	57578	14	-6.90179	-6.93061	2.65146	0.000906868	0.00818579
ENSG00000253276	4232	CCDC71L	168455	7	3.94913	3.95941	3.14329	0.000907246	0.00818579
ENSG00000062282	7905	DGAT2	84649	11	4.508	4.51126	5.56176	0.000907444	0.00818579
ENSG00000223799	2228	NA	NA	21	8.11153	1.44269e+08	0.318488	0.000911964	0.00821729
ENSG00000160856	6538	FCRL3	115352	1	6.48985	6.53423	5.28728	0.000912014	0.00821729
ENSG00000119397	9417	CNTRL	11064	9	2.97848	2.97885	6.41317	0.000915611	0.00824483
ENSG00000152192	4547	POU4F1	5457	13	-6.53483	-6.5452	3.71768	0.000916819	0.00825083
ENSG00000137409	3126	MTCH1	23787	6	-2.1412	-2.14125	7.71533	0.000921768	0.00829047
ENSG00000180626	5314	ZNF594	84622	17	-8.01392	-8.05798	3.57194	0.000922455	0.00829176
ENSG00000130821	5498	SLC6A8	6535	X	-5.76741	-5.77772	2.98232	0.000923752	0.00829853
ENSG00000173258	5738	ZNF483	158399	9	-10.3972	-11.2499	1.7847	0.000930737	0.00835635
ENSG00000273514	2034	FOXD4L6	653404	9	7.82471	1.44269e+08	0.496229	0.000933681	0.00837785
ENSG00000147118	3587	ZNF182	7569	X	7.77636	7.98631	2.67231	0.000940883	0.00843751
ENSG00000169220	3797	RGS14	10636	5	3.60923	3.61071	5.20012	0.000945378	0.00847283
ENSG00000267496	755	FAM215A	23591	17	7.91774	1.44269e+08	0.751621	0.000952029	0.00852743
ENSG00000197818	6946	SLC9A8	23315	20	5.04724	5.06438	3.19607	0.000954719	0.0085465
ENSG00000165092	2849	ALDH1A1	216	9	-5.07135	-5.07246	5.52211	0.000961034	0.00859798
ENSG00000230747	740	NA	NA	2	8.49661	1.44269e+08	1.3055	0.00096245	0.0086056
ENSG00000169604	8185	ANTXR1	84168	2	-5.11624	-5.11945	4.21359	0.000963371	0.00860878
ENSG00000277856	294	NA	NA	KI270726.1	6.69649	7.29206	3.07335	0.000971038	0.00867221
ENSG00000124766	5851	SOX4	6659	6	-2.35789	-2.35794	7.70471	0.000971626	0.00867239
ENSG00000184357	681	HIST1H1B	3009	6	6.14873	6.32649	2.01246	0.000974455	0.00869255
ENSG00000206075	3939	SERPINB5	5268	18	-6.62853	-6.63114	5.79976	0.000976367	0.00870451
ENSG00000150907	5811	FOXO1	2308	13	-3.00802	-3.00823	6.63534	0.00097828	0.00871647
ENSG00000136153	14367	LMO7	4008	13	-4.1016	-4.10335	4.3211	0.000979711	0.00872171
ENSG00000130518	9154	KIAA1683	80726	19	-7.14211	-7.15162	4.45812	0.000980012	0.00872171
ENSG00000134594	1258	RAB33A	9363	X	5.89626	5.99319	2.92149	0.000981762	0.00873218
ENSG00000078114	13654	NEBL	10529	10	-6.806	-6.80915	5.70267	0.000982835	0.00873663
ENSG00000124731	4329	TREM1	54210	6	8.32272	8.65811	1.62232	0.000984345	0.00874495
ENSG00000130818	7527	ZNF426	79088	19	-3.20322	-3.20356	5.52291	0.000987068	0.00876404
ENSG00000188760	2578	TMEM198	130612	2	-10.3468	-1.44269e+08	0.620809	0.000992227	0.00880472
ENSG00000196724	4501	ZNF418	147686	19	8.60426	9.1653	2.10072	0.000995502	0.00882803
ENSG00000110427	12318	KIAA1549L	25758	11	-8.5235	-9.36689	1.03953	0.000996012	0.00882803
ENSG00000230322	430	NA	NA	10	8.45561	1.44269e+08	0.536653	0.00099732	0.00883448
ENSG00000166928	4006	MS4A14	84689	11	7.29578	7.43893	1.72075	0.00100114	0.00886318
ENSG00000261652	843	C15orf65	145788	15	-8.90074	-1.44269e+08	0.430928	0.00100283	0.00887071
ENSG00000242802	6873	AP5Z1	9907	7	-2.84077	-2.8409	6.81445	0.00100315	0.00887071
ENSG00000245954	2011	LOC100996286	100996286	4	8.66354	1.44269e+08	0.938186	0.00100632	0.00889356
ENSG00000166479	7637	TMX3	54495	18	3.80411	3.80481	5.91533	0.00100977	0.00891504
ENSG00000253210	807	NA	NA	8	6.53403	7.05904	0.0325979	0.00100992	0.00891504
ENSG00000211904	52	NA	NA	14	6.83556	1.44269e+08	0.756198	0.00101093	0.00891876
ENSG00000113140	4831	SPARC	6678	5	-3.58927	-3.58935	7.76195	0.00101599	0.00895821
ENSG00000204475	1212	NCR3	259197	6	7.10806	7.67281	2.36909	0.0010173	0.00896462
ENSG00000182287	5454	AP1S2	8905	X	2.69692	2.69703	7.9534	0.00102646	0.00903573
ENSG00000153303	5788	FRMD1	79981	6	-6.4943	-6.50304	3.91754	0.00102656	0.00903573
ENSG00000033011	4496	ALG1	56052	16	3.88037	3.88356	4.64088	0.00102759	0.00903959
ENSG00000129128	6831	SPCS3	60559	4	2.81362	2.81375	7.47932	0.00103207	0.00907378
ENSG00000143367	3878	TUFT1	7286	1	-6.67799	-6.68264	5.13205	0.00103451	0.00908998
ENSG00000175097	3502	RAG2	5897	11	4.92268	4.9429	3.40167	0.00104361	0.00916468
ENSG00000259162	992	NA	NA	14	7.99035	8.25355	1.52777	0.00104714	0.00918848
ENSG00000133597	2913	ADCK2	90956	7	3.7612	3.7621	5.70949	0.00104753	0.00918848
ENSG00000235865	4763	GSN-AS1	57000	9	7.78257	8.11641	2.27153	0.00104858	0.00919021
ENSG00000128849	8663	CGNL1	84952	15	-9.72786	-9.9427	2.79934	0.00104893	0.00919021
ENSG00000233429	1496	HOTAIRM1	100506311	7	-4.68605	-4.70937	1.15639	0.0010502	0.00919607
ENSG00000118689	7721	FOXO3	2309	6	-2.63992	-2.64003	6.59983	0.00105119	0.00919946
ENSG00000109881	3733	CCDC34	91057	11	-4.30888	-4.31545	3.28337	0.00105478	0.0092255
ENSG00000184384	7109	MAML2	84441	11	-3.26926	-3.26965	5.54244	0.00106058	0.00927094
ENSG00000109610	2128	SOD3	6649	4	-7.27551	-7.29835	3.35572	0.00106211	0.00927869
ENSG00000166925	3715	TSC22D4	81628	7	3.41535	3.417	4.78466	0.00106268	0.00927869
ENSG00000136231	8511	IGF2BP3	10643	7	6.7883	6.92875	3.10456	0.00106432	0.00928321
ENSG00000172123	3560	SLFN12	55106	17	7.27039	7.49424	2.62604	0.00106501	0.00928321
ENSG00000211967	571	NA	NA	14	6.38588	6.68915	4.15623	0.00106503	0.00928321
ENSG00000238113	3038	LINC01410	103352539	9	5.067	5.12545	1.88527	0.00106633	0.00928922
ENSG00000165105	6649	RASEF	158158	9	-8.71772	-8.82898	2.81893	0.00106817	0.00930001
ENSG00000189143	4702	CLDN4	1364	7	-4.29448	-4.29512	5.65053	0.00107407	0.00934586
ENSG00000070371	10049	CLTCL1	8218	22	-10.4813	-10.5306	5.43669	0.00107467	0.00934586
ENSG00000130024	5534	PHF10	55274	6	-2.58634	-2.58652	6.1706	0.00108756	0.00945261
ENSG00000124191	3223	TOX2	84969	20	3.73188	3.73426	5.3505	0.00109912	0.00954761
ENSG00000159733	9624	ZFYVE28	57732	4	-6.12572	-6.1315	4.35686	0.00110063	0.00955517
ENSG00000136895	9695	GARNL3	84253	9	8.39483	8.99212	1.22108	0.00110124	0.00955517
ENSG00000164125	7880	FAM198B	51313	4	9.67054	9.97892	2.66936	0.00110792	0.00960767
ENSG00000111335	6264	OAS2	4939	12	3.06252	3.0626	8.09111	0.00111422	0.00965679
ENSG00000168159	3285	RNF187	149603	1	-1.98445	-1.9845	7.4724	0.0011213	0.00971267
ENSG00000163599	2120	CTLA4	1493	2	6.66134	6.9833	2.11777	0.00112304	0.00972213
ENSG00000160223	8110	ICOSLG	23308	21	5.54734	5.65086	1.28364	0.00112571	0.00973969
ENSG00000136931	3422	NR5A1	2516	9	8.22875	1.44269e+08	-0.234333	0.00112634	0.00973969
ENSG00000197566	5090	ZNF624	57547	17	8.87344	9.18987	2.71315	0.00112852	0.00975297
ENSG00000198039	8652	ZNF273	10793	7	5.93974	6.00123	2.83483	0.00113175	0.00977538
ENSG00000214269	1300	NA	NA	13	3.8412	3.8778	0.226787	0.00113348	0.00978326
ENSG00000163331	1505	DAPL1	92196	2	-7.13684	-7.19384	1.99081	0.00113395	0.00978326
ENSG00000075407	9626	ZNF37A	7587	10	-4.00628	-4.0068	5.86062	0.00113633	0.00979829
ENSG00000092969	5151	TGFB2	7042	1	-10.9311	-11.7846	2.31315	0.00113769	0.00980382
ENSG00000230266	784	XXYLT1-AS2	101410543	3	9.02468	1.44269e+08	-0.300464	0.0011385	0.00980382
ENSG00000132321	5975	IQCA1	79781	2	-6.28028	-6.293	3.1786	0.0011389	0.00980382
ENSG00000160360	4950	GPSM1	26086	9	-5.20524	-5.20811	4.46072	0.0011435	0.00983783
ENSG00000132704	5058	FCRL2	79368	1	6.36999	6.49936	3.27615	0.00114845	0.00987052
ENSG00000139890	2305	REM2	161253	14	-8.29937	-8.39201	2.58976	0.00114859	0.00987052
ENSG00000153714	2132	LURAP1L	286343	9	-5.32657	-5.32911	4.52327	0.00115465	0.00991701
ENSG00000154556	16730	SORBS2	8470	4	-6.22249	-6.2259	5.04296	0.00115955	0.00995345
ENSG00000099337	6169	KCNK6	9424	19	3.70205	3.70314	6.63482	0.00117242	0.0100583
ENSG00000183154	2086	LOC102723701	102723701	8	9.8418	1.44269e+08	0.821509	0.001184	0.0101519
ENSG00000054219	8798	LY75	4065	2	-2.31837	-2.3185	6.44554	0.00118606	0.0101638
ENSG00000185436	4923	IFNLR1	163702	1	4.86758	4.87082	4.4289	0.00118888	0.0101823
ENSG00000077044	9771	DGKD	8527	2	-2.64215	-2.64227	6.58778	0.00119022	0.010188
ENSG00000170153	11007	RNF150	57484	4	-7.38938	-7.40031	4.52235	0.00119473	0.0102209
ENSG00000237513	1034	NA	NA	7	8.2907	8.88784	1.68818	0.00119759	0.0102397
ENSG00000141905	9347	NFIC	4782	19	-3.81371	-3.81447	5.07282	0.00120068	0.0102603
ENSG00000211655	393	NA	NA	22	6.79011	7.09268	4.31751	0.00120529	0.0102879
ENSG00000167703	10606	SLC43A2	124935	17	2.65257	2.65285	6.43795	0.00120536	0.0102879
ENSG00000008056	3209	SYN1	6853	X	-7.3534	-7.36908	4.0298	0.00120594	0.0102879
ENSG00000253958	2169	CLDN23	137075	8	9.9684	1.44269e+08	1.40736	0.00120761	0.0102964
ENSG00000211951	381	NA	NA	14	7.50725	1.44269e+08	3.1443	0.00121465	0.0103506
ENSG00000253669	2829	NA	NA	8	9.00966	1.44269e+08	0.269257	0.0012215	0.0104032
ENSG00000273080	460	NA	NA	2	-7.12878	-7.97816	-0.0902789	0.0012239	0.0104178
ENSG00000138376	6067	BARD1	580	2	-3.2493	-3.24954	6.2254	0.00122664	0.010431
ENSG00000107731	6841	UNC5B	219699	10	-5.45174	-5.45821	3.58113	0.00122681	0.010431
ENSG00000104413	4875	ESRP1	54845	8	-8.93273	-9.11272	2.29117	0.00123111	0.0104617
ENSG00000104960	5962	PTOV1	53635	19	-2.26557	-2.26573	6.07426	0.00123255	0.0104681
ENSG00000106484	4631	MEST	4232	7	-4.31301	-4.31379	5.59913	0.00123662	0.0104968
ENSG00000170345	3238	FOS	2353	14	2.47245	2.47246	11.3198	0.00123746	0.0104981
ENSG00000179583	14152	CIITA	4261	16	3.7208	3.7211	7.71672	0.00123821	0.0104986
ENSG00000158828	4836	PINK1	65018	1	-2.91734	-2.91771	5.16356	0.0012413	0.010519
ENSG00000157119	2517	KLHL40	131377	3	-7.04865	-7.05519	4.88069	0.00124556	0.0105492
ENSG00000008441	6302	NFIX	4784	19	-4.98136	-4.98298	4.86486	0.00124765	0.010561
ENSG00000133083	14375	DCLK1	9201	13	-8.09972	-8.1561	2.91559	0.00124893	0.010566
ENSG00000225489	2839	NA	NA	9	8.25935	1.44269e+08	0.13931	0.00125471	0.0106054
ENSG00000229589	2517	ACVR2B-AS1	100128640	3	-10.8403	-1.44269e+08	1.05276	0.00125498	0.0106054
ENSG00000107562	6077	CXCL12	6387	10	-4.98742	-4.99101	3.76202	0.00126154	0.0106549
ENSG00000258831	915	NA	NA	15	8.78066	1.44269e+08	0.000324473	0.00126482	0.0106768
ENSG00000116717	2069	GADD45A	1647	1	-2.29605	-2.29617	6.59425	0.0012689	0.0107053
ENSG00000244459	579	NA	NA	4	6.84879	7.41324	1.1504	0.00127263	0.0107308
ENSG00000145362	18212	ANK2	287	4	-6.33558	-6.33953	4.90428	0.00127545	0.0107486
ENSG00000205710	3408	C17orf107	100130311	17	8.41786	1.44269e+08	0.0793176	0.0012805	0.0107852
ENSG00000115325	3049	DOK1	1796	2	3.65433	3.65566	5.51925	0.00129482	0.0108998
ENSG00000267904	546	NA	NA	19	9.5901	1.44269e+08	0.23916	0.00130205	0.0109532
ENSG00000140497	5000	SCAMP2	10066	15	2.75759	2.75769	7.77795	0.00130261	0.0109532
ENSG00000116299	9300	KIAA1324	57535	1	-9.18533	-1.44269e+08	0.331275	0.00130433	0.0109617
ENSG00000172936	3989	MYD88	4615	3	2.37311	2.37316	8.66747	0.00130785	0.0109852
ENSG00000007264	4141	MATK	4145	19	6.39056	6.57008	2.61387	0.00131403	0.0110311
ENSG00000197465	2004	GYPE	2996	4	8.5141	1.44269e+08	1.11478	0.00132647	0.0111294
ENSG00000176749	4325	CDK5R1	8851	17	-3.61918	-3.61953	5.88745	0.00132811	0.0111369
ENSG00000151364	2702	KCTD14	65987	11	-8.38405	-8.86644	0.77696	0.00133402	0.0111804
ENSG00000122642	5170	FKBP9	11328	7	-5.84811	-5.85336	4.11355	0.00133788	0.0112066
ENSG00000249741	540	NA	NA	4	5.10298	5.2044	1.42633	0.00134749	0.0112767
ENSG00000186265	3697	BTLA	151888	3	3.97166	3.97333	5.87124	0.00134773	0.0112767
ENSG00000183971	1193	NPW	283869	16	7.41546	1.44269e+08	0.565302	0.00135196	0.0113059
ENSG00000183779	3349	ZNF703	80139	8	-5.20577	-5.21639	2.56001	0.00135531	0.0113218
ENSG00000215386	5503	NA	NA	21	-7.61972	-7.70581	1.87201	0.00135534	0.0113218
ENSG00000112576	5802	CCND3	896	6	2.33273	2.33279	8.46424	0.00135721	0.0113312
ENSG00000227468	634	NA	NA	14	6.78697	1.44269e+08	-0.272254	0.00135997	0.011348
ENSG00000226777	9884	FAM30A	9834	14	4.82813	4.83916	3.57334	0.00136101	0.0113504
ENSG00000260929	640	NA	NA	16	7.44336	1.44269e+08	-0.570797	0.00136278	0.011359
ENSG00000164342	6724	TLR3	7098	4	6.60092	6.66554	4.3237	0.00136992	0.0114122
ENSG00000121690	3326	DEPDC7	91614	11	-5.69131	-5.6947	4.58514	0.00137088	0.011414
ENSG00000015171	5300	ZMYND11	10771	10	-2.83044	-2.83051	7.28359	0.001374	0.0114338
ENSG00000104833	3466	TUBB4A	10382	19	-5.63585	-5.64049	4.08001	0.00138138	0.0114889
ENSG00000153162	2780	BMP6	654	6	9.94825	1.44269e+08	1.14165	0.00138246	0.0114916
ENSG00000068650	13733	ATP11A	23250	13	-3.9313	-3.93169	6.00829	0.0013862	0.0115154
ENSG00000255398	2137	HCAR3	8843	12	8.68913	1.44269e+08	0.47656	0.00138683	0.0115154
ENSG00000196189	6676	SEMA4A	64218	1	2.84195	2.84207	8.01855	0.00138869	0.0115245
ENSG00000180871	3231	CXCR2	3579	2	9.30902	9.64795	2.45733	0.00139187	0.0115446
ENSG00000122861	2950	PLAU	5328	10	4.39111	4.39222	5.55965	0.0013988	0.0115958
ENSG00000122176	3310	FMOD	2331	1	-10.7217	-11.5751	2.18015	0.0014004	0.0116028
ENSG00000125844	6980	RRBP1	6238	20	3.04437	3.04458	6.75487	0.00140323	0.0116199
ENSG00000147138	1258	GPR174	84636	X	8.14937	8.72569	0.96134	0.00140462	0.0116251
ENSG00000185158	6281	LRRC37B	114659	17	-4.56817	-4.57248	3.40223	0.00140621	0.0116319
ENSG00000185800	5658	DMWD	1762	19	-3.44184	-3.4427	4.77929	0.00140724	0.0116342
ENSG00000070031	366	SCT	6343	11	5.5248	5.54075	2.54589	0.00141023	0.0116502
ENSG00000185222	1096	TCEAL9	51186	X	-3.49673	-3.49749	4.92596	0.00141071	0.0116502
ENSG00000104365	10239	IKBKB	3551	8	3.63537	3.63693	4.93174	0.00141538	0.0116824
ENSG00000073737	3750	DHRS9	10170	2	7.19646	7.30577	2.44536	0.00141969	0.0117017
ENSG00000274038	479	NA	NA	16	7.75083	8.32697	1.10077	0.0014197	0.0117017
ENSG00000139998	4379	RAB15	376267	14	-3.19301	-3.19311	7.24136	0.00142002	0.0117017
ENSG00000119699	4914	TGFB3	7043	14	-6.20442	-6.2086	4.73066	0.00142101	0.0117036
ENSG00000196632	11472	WNK3	65267	X	-9.88965	-10.3721	1.88386	0.00142304	0.011711
ENSG00000182195	1381	LDOC1	23641	X	-4.02656	-4.02745	4.86475	0.00142345	0.011711
ENSG00000112320	6904	SOBP	55084	6	-4.16871	-4.17093	3.97744	0.00142445	0.0117129
ENSG00000170776	20280	AKAP13	11214	15	2.53895	2.53906	7.50542	0.00143111	0.0117613
ENSG00000176105	5100	YES1	7525	18	-5.1688	-5.17015	5.43811	0.00143274	0.0117684
ENSG00000143344	5305	RGL1	23179	1	-4.22344	-4.22375	6.50035	0.00143398	0.0117722
ENSG00000178980	5261	SELENOW	6415	19	-2.48295	-2.4831	6.51747	0.0014383	0.0118014
ENSG00000163807	5259	KIAA1143	57456	3	-2.60514	-2.60543	5.62801	0.00143914	0.0118018
ENSG00000166793	4460	YPEL4	219539	11	8.12757	8.68844	0.855429	0.00144032	0.0118052
ENSG00000110711	1640	AIP	9049	11	2.83018	2.83055	6.85198	0.00144724	0.0118556
ENSG00000211786	566	NA	NA	14	7.28125	1.44269e+08	0.0657578	0.00145261	0.0118931
ENSG00000171617	5858	ENC1	8507	5	-5.75484	-5.75747	5.01627	0.00145376	0.0118962
ENSG00000123096	6821	SSPN	8082	12	-5.12417	-5.13072	3.26437	0.00145915	0.0119339
ENSG00000266946	1337	NA	NA	18	9.18836	1.44269e+08	1.06786	0.00146251	0.0119535
ENSG00000105971	6926	CAV2	858	7	-5.1637	-5.16585	4.62642	0.00146312	0.0119535
ENSG00000235527	3087	HIPK1-AS1	101928846	1	6.93298	7.10832	0.961823	0.00146407	0.0119549
ENSG00000157017	2064	GHRL	51738	3	4.88814	4.89621	3.29123	0.00149029	0.0121625
ENSG00000100167	5427	2003-09-01	55964	22	-4.08788	-4.08862	5.47974	0.00149655	0.0122064
ENSG00000168676	7383	KCTD19	146212	16	8.91495	9.08256	2.89678	0.00149759	0.0122064
ENSG00000197921	1306	HES5	388585	1	-9.18605	-1.44269e+08	-0.00584714	0.00149808	0.0122064
ENSG00000107798	4910	LIPA	3988	10	2.80343	2.80361	7.12932	0.00150143	0.0122272
ENSG00000173868	2375	PHOSPHO1	162466	17	-9.27847	-1.44269e+08	0.646438	0.00150674	0.0122637
ENSG00000087074	3093	PPP1R15A	23645	19	2.75072	2.75075	9.84339	0.00150752	0.0122637
ENSG00000163293	5983	NIPAL1	152519	4	8.00585	1.44269e+08	0.239757	0.00151008	0.012278
ENSG00000101019	6782	UQCC1	55245	20	-3.20933	-3.20964	5.92872	0.00151417	0.0123046
ENSG00000146433	5390	TMEM181	57583	6	-4.85186	-4.85262	5.90035	0.00151529	0.0123072
ENSG00000134363	2969	FST	10468	5	-6.71934	-6.73062	3.8405	0.00151653	0.0123107
ENSG00000197888	2077	UGT2B17	7367	4	7.3779	7.55659	3.45747	0.00152345	0.0123603
ENSG00000071073	9630	MGAT4A	11320	2	3.34337	3.3437	6.35977	0.00152693	0.0123819
ENSG00000058085	6543	LAMC2	3918	1	-7.51171	-7.52449	4.48407	0.00152778	0.0123822
ENSG00000206633	136	SNORA80B	100302743	2	7.99013	1.44269e+08	-0.428453	0.00153711	0.0124512
ENSG00000185432	4083	METTL7A	25840	12	3.07146	3.07191	5.87503	0.00154158	0.0124808
ENSG00000187260	4044	WDR86	349136	7	8.58787	1.44269e+08	-0.125429	0.00154525	0.0125039
ENSG00000254667	707	NA	NA	11	6.64775	6.6699	3.43704	0.00154728	0.0125137
ENSG00000244482	4088	LILRB3	11025	19	6.9279	7.20183	1.46002	0.0015527	0.0125509
ENSG00000262074	791	SNORD3B-2	780852	17	4.5991	4.61047	2.5551	0.00156145	0.0126111
ENSG00000236935	672	NA	NA	11	6.33886	6.90341	1.16429	0.00156181	0.0126111
ENSG00000277496	1807	NA	NA	20	9.28077	1.44269e+08	0.786581	0.00156285	0.0126129
ENSG00000069956	6388	MAPK6	5597	15	-3.01437	-3.01464	5.99352	0.00156537	0.0126265
ENSG00000178927	7234	C17orf62	79415	17	2.64343	2.64362	7.12653	0.00157057	0.0126617
ENSG00000224796	410	NA	NA	6	6.64095	7.14967	0.789451	0.00157445	0.0126863
ENSG00000141506	7506	PIK3R5	23533	17	3.43115	3.4317	5.92433	0.0015862	0.0127742
ENSG00000256315	903	LOC105369507	105369507	11	8.04875	1.44269e+08	-0.0701115	0.00160202	0.0128949
ENSG00000248791	1294	NA	NA	5	8.97225	1.44269e+08	-0.433978	0.00160355	0.0128989
ENSG00000159708	4017	LRRC36	55282	16	9.00398	9.34252	1.69897	0.00160421	0.0128989
ENSG00000157152	5683	SYN2	6854	3	-6.15153	-6.16332	3.16207	0.00160663	0.0129114
ENSG00000171401	2913	KRT13	3860	17	-7.14348	-7.14773	5.64401	0.00160923	0.0129255
ENSG00000077942	7128	FBLN1	2192	22	-4.78518	-4.7861	5.52548	0.00161102	0.0129331
ENSG00000127955	4547	GNAI1	2770	7	-3.45825	-3.45862	5.86197	0.00161438	0.0129513
ENSG00000135898	4130	GPR55	9290	2	7.51663	7.83422	1.202	0.00161498	0.0129513
ENSG00000117758	3846	STX12	23673	1	-2.39989	-2.4	6.53569	0.0016181	0.0129695
ENSG00000070814	11278	TCOF1	6949	5	-2.83968	-2.83981	6.88904	0.00162303	0.0130022
ENSG00000256806	1756	NA	NA	17	-5.19864	-5.2022	4.03459	0.00162439	0.0130062
ENSG00000256576	1484	LOC100996246	100996246	12	8.04311	8.36891	2.0014	0.00163682	0.0130958
ENSG00000164512	2979	ANKRD55	79722	5	4.78945	4.79835	3.9626	0.00163801	0.0130958
ENSG00000106178	617	CCL24	6369	7	8.20285	1.44269e+08	1.0143	0.00163816	0.0130958
ENSG00000110921	6473	MVK	4598	12	-4.59787	-4.60584	2.3432	0.00163949	0.0130967
ENSG00000133612	11032	AGAP3	116988	7	-4.09119	-4.09155	6.32895	0.00163998	0.0130967
ENSG00000243238	390	NA	NA	2	7.15447	1.44269e+08	-0.49728	0.0016484	0.013157
ENSG00000103888	7621	CEMIP	57214	15	-9.45741	-9.51966	4.0795	0.00165346	0.0131879
ENSG00000164695	1866	CHMP4C	92421	8	-10.2527	-1.44269e+08	0.683486	0.001654	0.0131879
ENSG00000181885	2492	CLDN7	1366	17	-8.13003	-8.35133	1.63672	0.0016625	0.0132487
ENSG00000274818	455	NA	NA	14	9.07529	1.44269e+08	0.525207	0.00166614	0.0132708
ENSG00000130956	4056	HABP4	22927	9	-4.77157	-4.7758	3.78775	0.00166751	0.0132747
ENSG00000091490	7489	SEL1L3	23231	4	2.80809	2.80818	7.86525	0.00166916	0.0132765
ENSG00000211593	38	NA	NA	2	5.44528	5.67089	0.50475	0.00166947	0.0132765
ENSG00000100629	9400	CEP128	145508	14	4.22126	4.22448	4.6389	0.00167769	0.013335
ENSG00000260898	3138	ADPGK-AS1	100287559	15	8.54824	1.44269e+08	1.22884	0.00169067	0.0134311
ENSG00000184363	3787	PKP3	11187	11	-5.20692	-5.20757	6.38727	0.00169367	0.013448
ENSG00000256568	618	NA	NA	11	8.15661	8.71674	0.851623	0.00169515	0.0134527
ENSG00000215012	6803	C22orf29	79680	22	-3.8662	-3.86729	4.73404	0.00169784	0.013467
ENSG00000132185	3275	FCRLA	84824	1	4.342	4.34464	6.2764	0.00169921	0.0134685
ENSG00000134321	4834	RSAD2	91543	2	3.79215	3.79265	6.10129	0.00169979	0.0134685
ENSG00000244682	3580	NA	NA	1	6.80931	1.44269e+08	-0.481024	0.00170379	0.0134758
ENSG00000006555	6055	TTC22	55001	1	-6.0265	-6.0318	4.23718	0.00170438	0.0134758
ENSG00000112981	2392	NME5	8382	5	-9.25614	-9.74439	1.2227	0.00170466	0.0134758
ENSG00000100311	3761	PDGFB	5155	22	7.06078	7.6236	0.044398	0.00170476	0.0134758
ENSG00000181722	8279	ZBTB20	26137	3	-3.3759	-3.37637	5.46397	0.00170513	0.0134758
ENSG00000111181	5280	SLC6A12	6539	12	8.8008	9.35927	2.1207	0.00171088	0.0135142
ENSG00000150672	16089	DLG2	1740	11	-6.83645	-6.84666	4.0443	0.00171593	0.013547
ENSG00000197956	971	S100A6	6277	1	2.4369	2.43708	6.60993	0.00171839	0.0135594
ENSG00000161011	7654	SQSTM1	8878	5	-2.14693	-2.14696	8.46007	0.00173051	0.013648
ENSG00000111641	4687	NOP2	4839	12	2.84694	2.84739	6.04113	0.00173449	0.0136658
ENSG00000065882	9032	TBC1D1	23216	4	3.05148	3.05204	5.90144	0.00173455	0.0136658
ENSG00000186310	2639	NAP1L3	4675	X	-8.61273	-8.88067	1.96677	0.00174514	0.013742
ENSG00000117791	2597	MARC2	54996	1	-7.72422	-7.73788	4.62081	0.00175115	0.0137823
ENSG00000004777	5260	ARHGAP33	115703	19	-6.80702	-7.07436	0.785072	0.0017538	0.013796
ENSG00000168743	6117	NPNT	255743	4	-5.56821	-5.57014	5.17447	0.00177339	0.013943
ENSG00000272476	2574	NA	NA	6	-6.50498	-6.51433	3.84748	0.00177532	0.0139509
ENSG00000120729	2893	MYOT	9499	5	-6.80754	-6.82123	3.60536	0.00178321	0.0140036
ENSG00000177374	8108	HIC1	3090	17	-5.90653	-5.91112	4.30937	0.00178386	0.0140036
ENSG00000041982	9636	TNC	3371	9	-6.47656	-6.4802	5.35963	0.00178752	0.0140251
ENSG00000130669	7115	PAK4	10298	19	-3.67476	-3.67759	3.03619	0.00179819	0.0141015
ENSG00000131941	4804	RHPN2	85415	19	-7.81786	-7.87917	2.90224	0.00180153	0.0141205
ENSG00000101639	9901	CEP192	55125	18	4.91471	4.92376	4.03126	0.00180594	0.0141478
ENSG00000125510	3549	OPRL1	4987	20	6.71642	6.78473	2.19048	0.00181274	0.0141937
ENSG00000234420	10256	ZNF37BP	100129482	10	-4.97233	-4.97456	4.50533	0.00182314	0.0142679
ENSG00000178053	3569	MLF1	4291	3	-6.71865	-6.72984	3.89973	0.00182726	0.0142927
ENSG00000165929	6147	TC2N	123036	14	-4.3172	-4.31767	6.10928	0.00184997	0.014463
ENSG00000155363	6509	MOV10	4343	1	-2.83067	-2.83083	6.3303	0.00185128	0.0144658
ENSG00000140396	10026	NCOA2	10499	8	-2.63352	-2.63375	5.72926	0.00185348	0.0144755
ENSG00000127084	5890	FGD3	89846	9	3.25715	3.25772	5.9665	0.00186297	0.0145422
ENSG00000168824	4355	NSG1	27065	4	-5.72323	-5.73302	3.87622	0.00187043	0.0145924
ENSG00000211950	411	NA	NA	14	5.31968	5.34902	4.28088	0.00187131	0.0145924
ENSG00000155367	2874	PPM1J	333926	1	3.90112	3.90414	4.65364	0.00187389	0.014605
ENSG00000166396	2637	SERPINB7	8710	18	10.5873	11.1931	2.55168	0.00188268	0.0146661
ENSG00000158161	6483	EYA3	2140	1	-4.03301	-4.03449	4.55265	0.00188751	0.0146962
ENSG00000105974	4082	CAV1	857	7	-3.92777	-3.92816	5.96409	0.00189808	0.014771
ENSG00000189337	12644	KAZN	23254	1	-5.99294	-5.99653	4.7319	0.00190802	0.0148407
ENSG00000116962	5864	NID1	4811	1	8.37441	8.46111	3.30155	0.00191065	0.0148536
ENSG00000232442	801	LOC100505771	100505771	20	-4.33126	-4.33836	2.51426	0.00191251	0.0148576
ENSG00000229671	315	NA	NA	11	9.10276	1.44269e+08	0.122825	0.00191312	0.0148576
ENSG00000135899	6865	SP110	3431	2	3.71682	3.71985	3.78598	0.00191609	0.0148731
ENSG00000229677	551	NA	NA	7	8.34803	1.44269e+08	-0.887513	0.00192075	0.0149017
ENSG00000159788	13536	RGS12	6002	4	-3.36688	-3.36748	4.98357	0.00192926	0.0149601
ENSG00000242861	348	NA	NA	1	7.64285	1.44269e+08	-0.686716	0.00193751	0.0150157
ENSG00000197563	6796	PIGN	23556	18	3.61629	3.61746	5.37319	0.0019384	0.0150157
ENSG00000176605	1416	C14orf177	283598	14	10.1214	10.726	2.06893	0.00194808	0.0150778
ENSG00000128011	3381	LRFN1	57622	19	7.60589	8.18162	1.80552	0.00194839	0.0150778
ENSG00000185442	4657	FAM174B	400451	15	-4.37982	-4.38097	4.97433	0.00194983	0.0150813
ENSG00000091106	3624	NLRC4	58484	2	8.3939	8.95283	2.29675	0.00196631	0.015201
ENSG00000120129	2019	DUSP1	1843	5	2.33352	2.33355	9.91114	0.00197097	0.0152293
ENSG00000127585	3989	FBXL16	146330	16	-7.00579	-7.1814	0.817405	0.00197759	0.0152727
ENSG00000010327	10588	STAB1	23166	3	6.31662	6.34901	3.14213	0.00198294	0.0153063
ENSG00000211658	377	NA	NA	22	8.42493	8.98375	4.30655	0.00198402	0.0153069
ENSG00000211676	175	NA	NA	22	6.97588	7.30812	2.49473	0.00198641	0.0153176
ENSG00000211789	445	NA	NA	14	7.31904	1.44269e+08	-0.354692	0.00199952	0.0154109
ENSG00000250654	1390	LOC100240735	100240735	12	6.94078	1.44269e+08	-0.647143	0.00200294	0.0154294
ENSG00000237980	473	NA	NA	1	7.13204	7.72538	1.64517	0.00200752	0.0154569
ENSG00000254952	385	NA	NA	11	7.95148	1.44269e+08	-0.44966	0.00201638	0.0155173
ENSG00000117155	8639	SSX2IP	117178	1	-2.96324	-2.96344	6.01915	0.00202536	0.0155785
ENSG00000137474	10145	MYO7A	4647	11	-5.38423	-5.38575	5.41308	0.00203309	0.0156223
ENSG00000213626	4535	LBH	81606	2	2.92409	2.92484	6.35975	0.0020331	0.0156223
ENSG00000179820	3675	MYADM	91663	19	2.79045	2.79077	6.8739	0.00203918	0.0156611
ENSG00000232645	841	LINC01431	100505683	20	8.66862	1.44269e+08	0.107842	0.00204758	0.0157177
ENSG00000131773	8645	KHDRBS3	10656	8	-3.37849	-3.37976	4.42541	0.00204924	0.0157225
ENSG00000211810	469	NA	NA	14	7.96786	1.44269e+08	0.313863	0.00205171	0.0157335
ENSG00000236977	1069	ANKRD44-IT1	101927547	2	7.04297	1.44269e+08	0.234595	0.00205278	0.0157339
ENSG00000206418	2467	RAB12	201475	18	-5.93045	-5.93898	3.41287	0.00206384	0.0158107
ENSG00000138735	9775	PDE5A	8654	4	-5.22358	-5.22548	4.91863	0.00207202	0.0158653
ENSG00000235437	6379	LINC01278	92249	X	-3.87728	-3.87827	4.94281	0.00207456	0.0158762
ENSG00000131650	2614	KREMEN2	79412	16	-6.17388	-6.18261	3.89661	0.00207552	0.0158762
ENSG00000161800	4487	RACGAP1	29127	12	3.3872	3.38841	6.03311	0.00207685	0.0158784
ENSG00000196187	10339	TMEM63A	9725	1	3.85344	3.85447	5.10002	0.00207941	0.01589
ENSG00000023041	3748	ZDHHC6	64429	10	2.90579	2.90631	5.72311	0.00209792	0.0160235
ENSG00000166813	5001	KIF7	374654	15	-8.83127	-9.68312	1.89754	0.00210292	0.0160536
ENSG00000088808	9031	PPP1R13B	23368	14	-4.80965	-4.81131	4.83519	0.00211221	0.0161164
[truncated: 885 more rows]

## Sheet: CD141vsCD19
Table S4.5: List of significantly (FDR < 0.05) differentially expressed genes (log FC > 1) between CD141+ (positive logFC) and CD19+ cells (negative logFC).
Geneid	Length	symbol	entrezid	chr_once	logFC	unshrunk.logFC	logCPM	PValue	FDR
ENSG00000106066	3340	CPVL	54504	7	5.45641	5.45645	11.1127	6.06878e-19	9.25185e-15
ENSG00000163687	3148	DNASE1L3	1776	3	5.97363	5.97388	9.08222	1.17399e-16	8.94874e-13
ENSG00000130037	2800	KCNA5	3741	12	8.16825	8.38043	5.60625	6.8784e-14	3.49537e-10
ENSG00000101439	3695	CST3	1471	20	4.27253	4.27256	10.5232	9.83466e-14	3.74823e-10
ENSG00000197594	8294	ENPP1	5167	6	10.6683	10.7332	5.71771	1.29262e-13	3.94119e-10
ENSG00000243466	532	NA	NA	2	-9.10892	-9.11962	6.5691	2.79569e-13	6.40869e-10
ENSG00000160307	1448	S100B	6285	21	6.04687	6.04745	7.77516	3.27746e-13	6.40869e-10
ENSG00000197629	4442	MPEG1	219972	11	4.42637	4.42642	10.1027	3.73354e-13	6.40869e-10
ENSG00000211892	1119	NA	NA	14	-10.4329	-10.45	7.18316	3.78342e-13	6.40869e-10
ENSG00000118508	1217	RAB32	10981	6	4.46058	4.46076	7.99039	5.48122e-12	8.35612e-09
ENSG00000211653	407	NA	NA	22	-8.89862	-8.90699	6.70504	1.02685e-11	1.42311e-08
ENSG00000211896	5138	NA	NA	14	-6.48364	-6.48374	10.8414	1.9695e-11	2.50208e-08
ENSG00000100079	828	LGALS2	3957	22	6.06159	6.06214	7.89437	3.38449e-11	3.75153e-08
ENSG00000261269	2485	NA	NA	5	11.4022	11.783	4.09624	3.44516e-11	3.75153e-08
ENSG00000122180	1528	MYOG	4656	1	7.54533	7.67404	7.36444	4.69033e-11	4.76694e-08
ENSG00000105369	1503	CD79A	973	19	-5.45272	-5.45309	7.86906	6.25407e-11	5.68934e-08
ENSG00000156738	4872	MS4A1	931	11	-6.82875	-6.82911	9.32982	6.34429e-11	5.68934e-08
ENSG00000110092	4830	CCND1	595	11	4.31948	4.31967	8.24492	9.49145e-11	8.03873e-08
ENSG00000197747	1543	S100A10	6281	1	4.11595	4.11603	8.89598	1.01615e-10	8.15328e-08
ENSG00000255833	5923	TIFAB	497189	5	5.85656	5.85901	5.7961	1.45514e-10	1.08022e-07
ENSG00000244437	442	NA	NA	2	-8.70386	-8.72624	5.13625	1.488e-10	1.08022e-07
ENSG00000107742	6569	SPOCK2	9806	10	-4.51328	-4.5142	7.17574	2.50413e-10	1.73525e-07
ENSG00000178175	3975	ZNF366	167465	5	5.72249	5.72323	7.21104	3.24735e-10	2.15243e-07
ENSG00000211899	2384	NA	NA	14	-5.27064	-5.27068	11.0958	3.654e-10	2.32105e-07
ENSG00000127951	4261	FGL2	10875	7	4.49277	4.49291	8.34698	4.68016e-10	2.85396e-07
ENSG00000211649	385	NA	NA	22	-14.2493	-1.44269e+08	4.59762	7.65177e-10	4.37966e-07
ENSG00000078596	2051	ITM2A	9452	X	-4.58487	-4.58516	7.37796	7.7567e-10	4.37966e-07
ENSG00000162892	1979	IL24	11009	1	-11.9687	-1.44269e+08	2.45776	9.50537e-10	5.17534e-07
ENSG00000211949	432	NA	NA	14	-6.67821	-6.68005	6.70471	1.11388e-09	5.85553e-07
ENSG00000261040	1099	WFDC21P	645638	17	5.48431	5.48569	6.15422	2.01191e-09	1.01549e-06
ENSG00000112335	1842	SNX3	8724	6	2.9914	2.99142	9.90892	2.06494e-09	1.01549e-06
ENSG00000211897	2166	NA	NA	14	-8.05152	-8.05228	9.31335	2.53966e-09	1.20991e-06
ENSG00000077984	930	CST7	8530	20	4.91002	4.91041	7.18121	3.8049e-09	1.75775e-06
ENSG00000118292	1351	C1orf54	79630	1	5.7074	5.70852	6.5191	4.62975e-09	2.0759e-06
ENSG00000122025	4159	FLT3	2322	13	4.31273	4.31308	7.14017	5.37714e-09	2.34213e-06
ENSG00000174944	2815	P2RY14	9934	3	4.95243	4.9535	6.54606	6.97801e-09	2.88045e-06
ENSG00000254709	2472	IGLL5	100423062	22	-7.36855	-7.37584	5.38924	6.99093e-09	2.88045e-06
ENSG00000166825	4871	ANPEP	290	15	4.80952	4.80984	7.5453	7.89914e-09	3.16901e-06
ENSG00000081059	10063	TCF7	6932	5	-4.53333	-4.53352	8.07836	9.34667e-09	3.65359e-06
ENSG00000211898	1708	NA	NA	14	-6.27613	-6.2776	6.70032	9.72467e-09	3.70632e-06
ENSG00000211947	430	NA	NA	14	-8.0729	-8.09538	4.47742	1.13721e-08	4.2285e-06
ENSG00000211644	400	NA	NA	22	-11.1683	-11.3398	4.67459	1.36371e-08	4.94996e-06
ENSG00000125810	6708	CD93	22918	20	7.02768	7.03498	5.45608	1.54508e-08	5.47786e-06
ENSG00000101347	5038	SAMHD1	25939	20	3.44641	3.44646	9.4439	1.73159e-08	5.86995e-06
ENSG00000182718	8824	ANXA2	302	15	3.02997	3.03	9.7568	1.73268e-08	5.86995e-06
ENSG00000253701	362	NA	NA	14	-9.54955	-9.75978	2.82558	1.94788e-08	6.45552e-06
ENSG00000138744	4459	NAAA	27163	4	3.12275	3.12285	7.57988	2.41153e-08	7.82207e-06
ENSG00000211663	377	NA	NA	22	-8.57804	-8.58939	6.07805	2.61878e-08	8.27149e-06
ENSG00000131203	3261	IDO1	3620	8	5.20265	5.2028	8.99864	2.6586e-08	8.27149e-06
ENSG00000211598	538	NA	NA	2	-7.47107	-7.47395	6.80487	3.40491e-08	1.00962e-05
ENSG00000211895	1112	NA	NA	14	-7.46348	-7.46394	9.47385	3.40555e-08	1.00962e-05
ENSG00000171631	3976	P2RY6	5031	11	4.63761	4.63827	6.9694	3.44377e-08	1.00962e-05
ENSG00000143110	2768	C1orf162	128346	1	3.76729	3.7674	8.08154	4.22917e-08	1.21649e-05
ENSG00000211891	1412	NA	NA	14	-7.72615	-7.7277	7.98388	4.47798e-08	1.2642e-05
ENSG00000211592	2145	NA	NA	2	-4.85422	-4.85445	7.96944	4.61028e-08	1.27789e-05
ENSG00000124772	4067	CPNE5	57699	6	-11.3089	-11.6516	4.4149	5.97696e-08	1.62712e-05
ENSG00000007312	2080	CD79B	974	17	-5.88067	-5.88135	7.37911	6.09908e-08	1.63124e-05
ENSG00000197992	2854	CLEC9A	283420	12	6.23977	6.24072	7.39656	6.69872e-08	1.74818e-05
ENSG00000244575	382	NA	NA	2	-13.8729	-1.44269e+08	4.29878	6.76568e-08	1.74818e-05
ENSG00000163563	2059	MNDA	4332	1	3.2207	3.22085	7.34318	6.99726e-08	1.77789e-05
ENSG00000181036	2671	FCRL6	343413	1	9.87667	10.1598	2.99543	7.37192e-08	1.83685e-05
ENSG00000211959	425	NA	NA	14	-7.06268	-7.06726	5.80119	7.47029e-08	1.83685e-05
ENSG00000211945	410	NA	NA	14	-8.85362	-8.88897	4.57848	7.78054e-08	1.88277e-05
ENSG00000100097	1099	LGALS1	3956	22	3.31883	3.31895	7.60207	1.4646e-07	3.45306e-05
ENSG00000186188	4060	FFAR4	338557	10	8.64046	8.74531	3.26685	1.47228e-07	3.45306e-05
ENSG00000132386	3069	SERPINF1	5176	17	3.53903	3.53914	8.56737	1.50943e-07	3.47741e-05
ENSG00000090382	1764	LYZ	4069	12	3.49463	3.49465	10.3391	1.52828e-07	3.47741e-05
ENSG00000211677	462	NA	NA	22	-5.4253	-5.42553	8.5139	1.6766e-07	3.75879e-05
ENSG00000163518	3875	FCRL4	83417	1	-13.1961	-1.44269e+08	3.53993	1.76661e-07	3.81292e-05
ENSG00000132704	5058	FCRL2	79368	1	-11.3994	-12.0982	3.27615	1.77292e-07	3.81292e-05
ENSG00000173578	5403	XCR1	2829	3	6.27241	6.27331	7.53283	1.77578e-07	3.81292e-05
ENSG00000211666	402	NA	NA	22	-5.60253	-5.60329	6.96954	1.82332e-07	3.86063e-05
ENSG00000211962	655	NA	NA	14	-7.64649	-7.6583	4.95727	1.96742e-07	4.10867e-05
ENSG00000198223	3830	CSF2RA	1438	X	3.22308	3.22324	7.41271	2.03036e-07	4.18282e-05
ENSG00000211955	431	NA	NA	14	-8.19985	-8.21155	5.54511	2.2034e-07	4.47877e-05
ENSG00000116990	5063	MYCL	4610	1	4.88014	4.88067	8.14424	2.4213e-07	4.85694e-05
ENSG00000105270	3772	CLIP3	25999	19	-6.09423	-6.12814	6.49946	2.47234e-07	4.88405e-05
ENSG00000131238	3306	PPT1	5538	1	3.64787	3.64789	10.3355	2.49889e-07	4.88405e-05
ENSG00000211668	400	NA	NA	22	-8.77933	-8.79034	6.19226	2.8654e-07	5.51054e-05
ENSG00000131401	1915	NAPSB	256236	19	3.03171	3.03172	10.2707	2.89172e-07	5.51054e-05
ENSG00000159958	3944	TNFRSF13C	115650	22	-5.98745	-5.99789	3.805	2.98056e-07	5.60971e-05
ENSG00000182985	11017	CADM1	23705	11	4.92777	4.92812	7.72112	3.91687e-07	7.28204e-05
ENSG00000241755	409	NA	NA	2	-11.263	-11.9682	3.01642	4.26971e-07	7.84237e-05
ENSG00000197888	2077	UGT2B17	7367	4	-12.8411	-1.44269e+08	3.45747	4.47288e-07	8.11774e-05
ENSG00000135318	4533	NT5E	4907	6	-12.3085	-1.44269e+08	3.21018	4.90676e-07	8.80042e-05
ENSG00000211941	473	NA	NA	14	-10.9865	-11.3995	3.33117	5.06849e-07	8.98479e-05
ENSG00000198478	4653	SH3BGRL2	83699	6	-9.27338	-1.44269e+08	5.74538	5.2157e-07	9.10273e-05
ENSG00000280411	411	NA	NA	14	-8.54912	-8.57781	4.7046	5.25445e-07	9.10273e-05
ENSG00000182853	803	VMO1	284013	17	6.06111	6.06551	4.87347	5.40698e-07	9.26173e-05
ENSG00000100453	1411	GZMB	3002	14	4.29695	4.29717	9.39641	5.522e-07	9.35365e-05
ENSG00000085719	6793	CPNE3	8895	8	3.47077	3.47081	9.36263	5.73582e-07	9.60908e-05
ENSG00000211642	365	NA	NA	22	-12.6812	-1.44269e+08	3.0802	7.02413e-07	0.000116394
ENSG00000215866	1823	LINC01356	100996702	1	11.7958	1.44269e+08	2.51748	7.70391e-07	0.000126269
ENSG00000187164	8247	SHTN1	57698	10	5.08222	5.08309	6.54627	7.80069e-07	0.000126269
ENSG00000211637	419	NA	NA	22	-7.42593	-7.43236	5.65009	7.86852e-07	0.000126269
ENSG00000242371	398	NA	NA	2	-7.07456	-7.08887	4.12753	8.03322e-07	0.000127569
ENSG00000214688	4934	C10orf105	414152	10	10.3479	11.2965	2.08913	8.2637e-07	0.000129876
ENSG00000114923	5091	SLC4A3	6508	2	9.06599	9.46258	2.61971	8.93408e-07	0.00013898
ENSG00000140090	14412	SLC24A4	123041	14	6.08142	6.08631	4.97945	9.99128e-07	0.000153856
ENSG00000276600	3686	RAB7B	338382	1	6.26343	6.26428	7.62173	1.02983e-06	0.000156998
ENSG00000223336	190	NA	NA	13	9.24521	1.44269e+08	0.232834	1.04847e-06	0.000158257
ENSG00000119772	12020	DNMT3A	1788	2	-5.79505	-5.80494	4.91344	1.08518e-06	0.000160819
ENSG00000211640	623	NA	NA	22	-8.37151	-8.38427	5.5636	1.08654e-06	0.000160819
ENSG00000211651	467	NA	NA	22	-7.21593	-7.21972	6.28782	1.21567e-06	0.000178201
ENSG00000165929	6147	TC2N	123036	14	-7.4378	-7.48401	6.10928	1.34713e-06	0.000195591
ENSG00000241544	1497	LOC105374177	105374177	3	9.83737	1.44269e+08	0.495717	1.42596e-06	0.000205083
ENSG00000232216	434	NA	NA	14	-11.2345	-11.6283	3.64077	1.47624e-06	0.00021033
ENSG00000171385	7863	KCND3	3752	1	11.2188	1.44269e+08	1.58649	1.50509e-06	0.000212454
ENSG00000185950	8138	IRS2	8660	13	-4.38188	-4.38504	5.11152	1.65938e-06	0.000232085
ENSG00000211665	375	NA	NA	22	-10.913	-1.44269e+08	1.33126	1.83031e-06	0.000252482
ENSG00000135077	3804	HAVCR2	84868	5	3.31226	3.31247	6.84677	1.83834e-06	0.000252482
ENSG00000177455	2711	CD19	930	16	-7.1564	-7.15963	6.45042	1.91036e-06	0.000260031
ENSG00000124334	2504	IL9R	3581	X	-8.72811	-9.42827	0.699898	2.0622e-06	0.000278215
ENSG00000204475	1212	NCR3	259197	6	-10.5209	-11.2221	2.36909	2.09369e-06	0.000278668
ENSG00000107447	1972	DNTT	1791	10	-4.93731	-4.93785	6.8286	2.10212e-06	0.000278668
ENSG00000168813	11239	ZNF507	22847	19	-8.51014	-8.65684	4.29662	2.26427e-06	0.000296148
ENSG00000211970	457	NA	NA	14	-8.17071	-8.25698	2.6303	2.27283e-06	0.000296148
ENSG00000102760	1032	RGCC	28984	13	4.01804	4.01816	8.12607	2.30126e-06	0.000297311
ENSG00000250041	947	NA	NA	11	8.86005	9.8259	1.62744	2.41954e-06	0.000309965
ENSG00000162894	2348	FCMR	9214	1	-5.05375	-5.05441	6.59706	2.57841e-06	0.000327565
ENSG00000211679	462	NA	NA	22	-5.05037	-5.0506	8.10453	2.61703e-06	0.000329725
ENSG00000253755	1178	NA	NA	14	-6.46757	-6.49101	2.86615	2.71931e-06	0.000337875
ENSG00000049192	8567	ADAMTS6	11174	5	-10.482	-1.44269e+08	0.922479	2.72605e-06	0.000337875
ENSG00000263961	3557	C1orf186	440712	1	2.88006	2.88025	7.34738	2.97675e-06	0.000365861
ENSG00000138795	5361	LEF1	51176	4	-4.11396	-4.11412	7.76243	2.99985e-06	0.000365861
ENSG00000099954	10759	CECR2	27443	22	9.75792	1.44269e+08	1.25347	3.1849e-06	0.000385348
ENSG00000012124	6159	CD22	933	19	-6.70453	-6.70683	6.4743	3.23733e-06	0.000388228
ENSG00000250413	459	NA	NA	4	9.86527	1.44269e+08	0.306578	3.25964e-06	0.000388228
ENSG00000227051	7966	C14orf132	56967	14	6.57383	6.71137	6.0403	3.33122e-06	0.000393678
ENSG00000242076	421	NA	NA	2	-6.97116	-6.99124	3.61302	3.38749e-06	0.000397248
ENSG00000158714	2996	SLAMF8	56833	1	4.15641	4.15668	7.15959	3.57042e-06	0.000415214
ENSG00000143632	1495	ACTA1	58	1	4.51068	4.52672	7.79501	3.59516e-06	0.000415214
ENSG00000211893	1132	NA	NA	14	-6.06386	-6.06423	8.36097	3.63877e-06	0.000417091
ENSG00000211662	602	NA	NA	22	-6.09133	-6.0925	6.84306	3.72543e-06	0.000423837
ENSG00000249334	640	NA	NA	4	10.4543	11.4023	2.04951	3.81694e-06	0.000431031
ENSG00000251002	3284	NA	NA	14	-9.55737	-10.2581	1.30146	4.00548e-06	0.000447369
ENSG00000160097	3139	FNDC5	252995	1	9.28822	1.44269e+08	4.6044	4.02031e-06	0.000447369
ENSG00000172243	4190	CLEC7A	64581	12	5.1162	5.11709	6.75926	4.46888e-06	0.000493682
ENSG00000182866	3339	LCK	3932	1	-4.18105	-4.18135	6.9267	4.53232e-06	0.000497087
ENSG00000100448	1374	CTSG	1511	14	-11.2438	-1.44269e+08	1.5885	4.60617e-06	0.000501579
ENSG00000160683	4431	CXCR5	643	11	-11.2542	-1.44269e+08	1.69611	4.696e-06	0.000507734
ENSG00000150048	3169	CLEC1A	51267	12	5.92355	5.92981	6.53807	4.76103e-06	0.000511141
ENSG00000127528	2018	KLF2	10365	19	-4.40761	-4.40834	5.98087	5.21853e-06	0.000556339
ENSG00000239951	400	NA	NA	2	-6.64863	-6.65043	6.72901	5.35163e-06	0.000566567
ENSG00000211967	571	NA	NA	14	-8.63482	-8.67524	4.15623	5.42203e-06	0.000570061
ENSG00000135116	6853	HRK	8739	12	-7.4017	-7.57682	4.53232	5.47931e-06	0.000572137
ENSG00000182511	4237	FES	2242	15	4.21533	4.21596	6.41112	5.76357e-06	0.000597725
ENSG00000150681	2806	RGS18	64407	1	5.47736	5.47998	5.67965	6.09588e-06	0.000627917
ENSG00000239571	395	NA	NA	2	-10.1398	-1.44269e+08	0.648279	7.42587e-06	0.000759781
ENSG00000136810	1142	TXN	7295	9	2.61691	2.61694	9.3792	7.97229e-06	0.00081025
ENSG00000140968	5162	IRF8	3394	16	3.28809	3.2881	11.5988	8.04333e-06	0.000812056
ENSG00000136237	10245	RAPGEF5	9771	7	-8.75813	-9.12515	3.15437	8.21721e-06	0.000824154
ENSG00000196091	7385	MYBPC1	4604	12	6.93233	7.17751	5.12105	8.40048e-06	0.000837028
ENSG00000239961	2171	LILRA4	23547	19	3.0927	3.09295	8.69325	8.64907e-06	0.000856202
ENSG00000243264	400	NA	NA	2	-10.4326	-10.5438	4.60398	8.72104e-06	0.000857756
ENSG00000167711	2348	SERPINF2	5345	17	5.21494	5.21714	5.83637	8.91622e-06	0.000871332
ENSG00000211650	397	NA	NA	22	-9.24677	-9.28992	4.77644	8.98464e-06	0.000872425
ENSG00000073282	7454	TP63	8626	3	-5.95561	-6.00402	6.2843	9.85881e-06	0.000950162
ENSG00000198467	4047	TPM2	7169	9	4.03769	4.03889	7.86035	9.90985e-06	0.000950162
ENSG00000177990	5646	DPY19L2	283417	12	-9.57283	-1.44269e+08	0.0902918	1.01182e-05	0.000964072
ENSG00000211829	1141	NA	NA	14	-5.33976	-5.34148	5.54176	1.03807e-05	0.000982942
ENSG00000196562	6657	SULF2	55959	20	3.74465	3.74495	7.81895	1.06084e-05	0.000998301
ENSG00000211968	414	NA	NA	14	-10.3949	-10.7889	2.87415	1.1062e-05	0.00103292
ENSG00000110876	2494	SELPLG	6404	12	3.18929	3.18934	8.98815	1.11118e-05	0.00103292
ENSG00000115738	2205	ID2	3398	2	2.94103	2.94105	9.62274	1.17039e-05	0.00107113
ENSG00000175318	4987	GRAMD2	196996	15	10.7022	11.649	3.25584	1.17585e-05	0.00107113
ENSG00000123685	2713	BATF3	55509	1	4.60622	4.60672	6.54491	1.18748e-05	0.00107113
ENSG00000211669	386	NA	NA	22	-7.96369	-7.98236	4.60155	1.1884e-05	0.00107113
ENSG00000226953	810	LOC101928161	101928161	2	9.20058	1.44269e+08	-0.22415	1.18921e-05	0.00107113
ENSG00000224373	495	NA	NA	14	-6.99772	-7.01182	4.20199	1.19444e-05	0.00107113
ENSG00000211966	410	NA	NA	14	-6.79273	-6.79706	5.67002	1.23856e-05	0.00110421
ENSG00000276566	376	NA	NA	2	-12.4665	-1.44269e+08	2.8109	1.2607e-05	0.00111397
ENSG00000214050	3972	FBXO16	157574	8	9.59013	1.44269e+08	1.26017	1.26414e-05	0.00111397
ENSG00000226535	1580	NA	NA	9	7.52535	7.60285	2.37157	1.31725e-05	0.00115411
ENSG00000105251	2811	SHD	56961	19	5.84138	5.88663	5.01656	1.3559e-05	0.00118118
ENSG00000272994	3449	NA	NA	2	-8.92963	-1.44269e+08	2.47317	1.42867e-05	0.00122722
ENSG00000237111	50	NA	NA	14	-9.0974	-1.44269e+08	-0.284805	1.43441e-05	0.00122722
ENSG00000075275	12806	CELSR1	9620	22	-10.9659	-1.44269e+08	3.39255	1.44044e-05	0.00122722
ENSG00000160654	3836	CD3G	917	11	-4.88461	-4.88586	5.50884	1.44095e-05	0.00122722
ENSG00000203739	2282	LOC101928673	101928673	1	-9.36159	-1.44269e+08	-0.150525	1.46954e-05	0.00124462
ENSG00000223865	2791	HLA-DPB1	3115	6	2.73282	2.73283	11.1496	1.50671e-05	0.00126905
ENSG00000171502	9568	COL24A1	255631	1	7.22561	7.43069	3.52771	1.54934e-05	0.00129361
ENSG00000160789	6985	LMNA	4000	1	2.57369	2.57371	9.6078	1.55285e-05	0.00129361
ENSG00000247982	3669	LINC00926	283663	15	-9.89521	-10.2689	2.51319	1.60598e-05	0.00133061
ENSG00000149571	6599	KIRREL3	84623	11	8.19606	9.1427	3.29014	1.69045e-05	0.00139303
ENSG00000186998	4899	EMID1	129080	22	-8.84257	-9.23393	1.78336	1.70035e-05	0.00139365
ENSG00000211659	380	NA	NA	22	-8.08927	-8.09829	5.88154	1.71237e-05	0.001396
ENSG00000165795	7550	NDRG2	57447	14	3.63291	3.63308	7.59021	1.75082e-05	0.00141975
ENSG00000101493	8217	ZNF516	9658	18	4.31479	4.31739	5.01338	1.76853e-05	0.00142652
ENSG00000140955	4111	ADAD2	161931	16	10.073	1.44269e+08	0.735069	1.79743e-05	0.0014422
ENSG00000265929	115	MIR5195	100847062	14	-10.2975	-1.44269e+08	0.728385	1.86743e-05	0.00149053
ENSG00000161642	3179	ZNF385A	25946	12	3.33731	3.33803	5.54825	1.97859e-05	0.00157102
ENSG00000176014	4117	TUBB6	84617	18	3.27905	3.27927	7.3212	2.02068e-05	0.00159612
ENSG00000164100	7009	NDST3	9348	4	-7.68498	-7.75334	2.60749	2.06668e-05	0.00161665
ENSG00000166002	1223	SMCO4	56935	11	4.06122	4.06171	6.44975	2.06787e-05	0.00161665
ENSG00000124942	19465	AHNAK	79026	11	3.71456	3.7147	7.86658	2.08857e-05	0.00162393
ENSG00000267654	569	LOC100996324	100996324	18	-10.0126	-1.44269e+08	0.504762	2.09848e-05	0.00162393
ENSG00000251546	376	NA	NA	2	-8.41891	-8.59266	1.90755	2.16816e-05	0.00166937
ENSG00000170956	3080	CEACAM3	1084	19	7.62071	7.64477	3.96232	2.25207e-05	0.00172527
ENSG00000160593	8587	JAML	120425	11	2.84937	2.84954	7.82085	2.34869e-05	0.00178704
ENSG00000211655	393	NA	NA	22	-8.51999	-8.55339	4.31751	2.35615e-05	0.00178704
ENSG00000135414	8657	GDF11	10220	12	-8.42658	-9.08717	1.50661	2.46217e-05	0.00185821
ENSG00000143850	7820	PLEKHA6	22874	1	10.6741	1.44269e+08	1.87835	2.62495e-05	0.0019713
ENSG00000211965	468	NA	NA	14	-8.40094	-8.43117	4.38746	2.65312e-05	0.00198269
ENSG00000211611	406	NA	NA	2	-10.3639	-1.44269e+08	0.776048	2.67441e-05	0.00198885
ENSG00000275063	351	NA	NA	KI270726.1	-7.61396	-7.66402	2.95382	2.7226e-05	0.00201139
ENSG00000277856	294	NA	NA	KI270726.1	-7.85949	-7.91031	3.07335	2.75278e-05	0.00201139
ENSG00000149557	5937	FEZ1	9638	11	-10.3888	-1.44269e+08	1.00038	2.75364e-05	0.00201139
ENSG00000121297	5817	TSHZ3	57616	19	9.34632	10.3196	1.35561	2.75856e-05	0.00201139
ENSG00000276715	2996	YWHAEP7	284100	17	10.498	1.44269e+08	1.30088	2.77069e-05	0.00201139
ENSG00000112414	8473	ADGRG6	57211	6	9.32961	9.48905	4.70908	2.91391e-05	0.00210534
ENSG00000150347	8164	ARID5B	84159	10	-3.4651	-3.46556	6.77461	3.05227e-05	0.0021949
ENSG00000134954	7149	ETS1	2113	11	-3.15566	-3.15588	6.8223	3.24481e-05	0.00231841
ENSG00000267364	714	NA	NA	17	-9.37228	-1.44269e+08	-0.0151803	3.25444e-05	0.00231841
ENSG00000205336	8659	ADGRG1	9289	16	-6.33767	-6.35195	4.47203	3.26984e-05	0.00231854
ENSG00000166394	8596	CYB5R2	51700	11	-11.0454	-1.44269e+08	1.49639	3.32705e-05	0.00233797
ENSG00000157514	4766	TSC22D3	1831	X	-3.33194	-3.33199	8.91581	3.32791e-05	0.00233797
ENSG00000164142	4932	FAM160A1	729830	4	9.35702	10.2697	2.99633	3.41539e-05	0.00238843
ENSG00000161921	2794	CXCL16	58191	17	3.78288	3.78302	7.75992	3.51027e-05	0.00244357
ENSG00000134532	8885	SOX5	6660	12	-9.74242	-1.44269e+08	0.450706	3.55106e-05	0.00246072
ENSG00000128218	610	VPREB3	29802	22	-6.44755	-6.46122	3.64672	3.64892e-05	0.0025171
ENSG00000144488	5362	ESPNL	339768	2	-7.11637	-7.24159	6.98059	3.78758e-05	0.00260097
ENSG00000198576	2991	ARC	23237	8	6.5313	6.70667	5.91827	3.94184e-05	0.00269477
ENSG00000137941	10543	TTLL7	79739	1	10.6821	1.44269e+08	2.67999	4.02827e-05	0.00274156
ENSG00000172201	2344	ID4	3400	6	5.65283	5.75548	5.99675	4.09996e-05	0.00277795
ENSG00000251611	358	NA	NA	4	7.48356	1.44269e+08	0.847901	4.218e-05	0.00284529
ENSG00000165591	2019	FAAH2	158584	X	-7.10614	-7.29119	3.55397	4.26366e-05	0.00286341
ENSG00000132185	3275	FCRLA	84824	1	-5.47111	-5.47231	6.2764	4.35665e-05	0.00291303
ENSG00000275301	65	NA	NA	14	-6.66509	-6.72061	1.86788	4.3909e-05	0.00292311
ENSG00000233108	568	NA	NA	7	-7.90652	-1.44269e+08	-0.323321	4.41889e-05	0.00292895
ENSG00000168530	1342	MYL1	4632	2	7.02096	7.40639	6.02463	4.52825e-05	0.00298845
ENSG00000114854	1168	TNNC1	7134	3	8.54699	1.44269e+08	3.92977	4.66516e-05	0.00306553
ENSG00000246898	2147	NA	NA	16	-8.47142	-9.1756	0.912894	4.84589e-05	0.00317063
ENSG00000137364	3181	TPMT	7172	6	3.28396	3.28411	7.21709	4.92798e-05	0.00321056
ENSG00000117322	4885	CR2	1380	1	-7.5079	-7.55211	3.0007	4.99127e-05	0.0032246
ENSG00000235621	4204	LINC00494	284749	20	-7.00978	-7.07921	2.60132	4.99474e-05	0.0032246
ENSG00000211972	427	NA	NA	14	-8.82881	-9.0981	1.77032	5.013e-05	0.0032246
ENSG00000163293	5983	NIPAL1	152519	4	9.37071	1.44269e+08	0.239757	5.15857e-05	0.0033043
ENSG00000137509	12798	PRCP	5547	11	2.91821	2.9183	7.62484	5.27918e-05	0.00336741
ENSG00000211973	412	NA	NA	14	-6.51207	-6.51911	4.65568	5.32478e-05	0.0033779
ENSG00000176771	9552	NCKAP5	344148	2	7.80704	7.94736	2.85698	5.33994e-05	0.0033779
ENSG00000196169	5640	KIF19	124602	17	4.4607	4.53695	7.28675	5.43487e-05	0.00342374
ENSG00000211648	407	NA	NA	22	-6.36738	-6.36943	6.2581	5.58196e-05	0.00350193
ENSG00000205464	7185	ATP6AP1L	92270	5	-8.46755	-8.66805	2.31681	5.66197e-05	0.00353247
ENSG00000231389	5748	HLA-DPA1	3113	6	2.4283	2.4283	11.8449	5.67697e-05	0.00353247
ENSG00000161243	2833	FBXO27	126433	19	4.41629	4.41709	5.76951	5.7274e-05	0.00354936
ENSG00000161905	3404	ALOX15	246	17	5.03575	5.0385	4.79594	5.85421e-05	0.00361206
ENSG00000224650	587	NA	NA	14	-6.83144	-6.841	4.47415	5.87597e-05	0.00361206
ENSG00000119782	1677	FKBP1B	2281	2	6.22535	6.2382	3.71705	5.97397e-05	0.00364718
ENSG00000030582	3520	GRN	2896	17	2.18914	2.18915	10.2365	5.98095e-05	0.00364718
ENSG00000259162	992	NA	NA	14	8.5161	1.44269e+08	1.52777	6.01565e-05	0.00365373
ENSG00000166928	4006	MS4A14	84689	11	-8.71207	-9.41238	1.72075	6.1001e-05	0.00369032
ENSG00000183578	2262	TNFAIP8L3	388121	15	10.7768	1.44269e+08	2.16109	6.22289e-05	0.00374972
ENSG00000272079	1269	NA	NA	16	7.85537	1.44269e+08	3.26192	6.30601e-05	0.00378484
ENSG00000100385	4700	IL2RB	3560	22	-6.98195	-6.99271	4.5481	6.34149e-05	0.00379121
ENSG00000166920	1405	C15orf48	84419	15	3.88276	3.88367	4.9568	6.52581e-05	0.00388606
ENSG00000164953	8281	TMEM67	91147	8	-8.20249	-8.56651	3.49905	6.55112e-05	0.00388606
ENSG00000104921	2451	FCER2	2208	19	-6.66948	-6.67226	6.4052	6.59718e-05	0.00389821
ENSG00000103043	8276	VAC14	55697	16	2.90816	2.90821	8.40465	6.69767e-05	0.00394232
ENSG00000270550	431	NA	NA	14	-5.90047	-5.90284	5.55385	6.74793e-05	0.00395565
ENSG00000204186	10340	ZDBF2	57683	2	-9.00798	-9.29635	3.35483	6.77962e-05	0.00395565
ENSG00000124570	4729	SERPINB6	5269	6	3.53025	3.53048	7.00772	6.81772e-05	0.00395565
ENSG00000258897	308	NA	NA	14	7.5054	1.44269e+08	0.930599	6.82411e-05	0.00395565
ENSG00000129521	7359	EGLN3	112399	14	4.77933	4.78055	6.29657	6.89712e-05	0.00397262
ENSG00000269388	1472	NA	NA	19	-6.8222	-7.49318	1.93109	6.90551e-05	0.00397262
ENSG00000165272	2928	AQP3	360	9	-3.31109	-3.31159	6.17683	7.59721e-05	0.00435412
ENSG00000243238	390	NA	NA	2	-8.57828	-1.44269e+08	-0.49728	7.66231e-05	0.00436779
ENSG00000211652	385	NA	NA	22	-8.23632	-8.27684	3.93876	7.70687e-05	0.00436779
ENSG00000169435	6632	RASSF6	166824	4	-5.66063	-5.67547	5.27606	7.70701e-05	0.00436779
ENSG00000256271	609	CACNA1C-AS2	100874235	12	-7.48746	-8.18344	-0.281416	7.77982e-05	0.00439272
ENSG00000066336	2069	SPI1	6688	11	2.68047	2.68056	7.18184	7.88042e-05	0.0044331
ENSG00000132334	11235	PTPRE	5791	10	3.96092	3.96114	7.79446	7.97422e-05	0.00446937
ENSG00000106415	6885	GLCCI1	113263	7	-3.27645	-3.27705	5.78462	8.04982e-05	0.00449514
ENSG00000104490	8042	NCALD	83988	8	4.43146	4.43276	6.30248	8.07916e-05	0.00449514
ENSG00000170425	2551	ADORA2B	136	17	6.43016	6.43865	4.45424	8.2739e-05	0.00457265
ENSG00000225511	3858	NA	NA	9	7.10208	8.04618	0.257109	8.33483e-05	0.00457265
ENSG00000221869	2178	CEBPD	1052	8	2.86586	2.86612	6.74555	8.33941e-05	0.00457265
ENSG00000143674	7916	MLK4	84451	1	6.95446	6.99689	3.07704	8.35496e-05	0.00457265
ENSG00000147257	2711	GPC3	2719	X	-7.42335	-7.54281	1.72894	8.36845e-05	0.00457265
ENSG00000136250	3510	AOAH	313	7	2.90677	2.90689	6.99104	8.46618e-05	0.00457992
ENSG00000253818	406	NA	NA	22	-9.31276	-1.44269e+08	-0.143242	8.49455e-05	0.00457992
ENSG00000110987	6565	BCL7A	605	12	-2.77492	-2.77532	6.2366	8.49715e-05	0.00457992
ENSG00000163492	15446	CCDC141	285025	2	-6.74199	-6.7722	3.05863	8.52898e-05	0.00457992
ENSG00000161405	10008	IKZF3	22806	17	-4.46061	-4.4618	5.39667	8.53196e-05	0.00457992
ENSG00000113302	2761	IL12B	3593	5	5.20596	5.20727	5.77085	8.76826e-05	0.00467802
ENSG00000205403	3875	CFI	3426	4	10.7578	1.44269e+08	1.306	8.77608e-05	0.00467802
ENSG00000254140	1003	NA	NA	14	-7.84635	-8.50315	0.0755266	8.81085e-05	0.00468019
ENSG00000215218	4317	UBE2QL1	134111	5	-6.63836	-6.70297	4.92241	8.89469e-05	0.00470832
ENSG00000159335	1475	PTMS	5763	12	2.44672	2.44689	6.77597	8.92696e-05	0.00470905
ENSG00000079308	15595	TNS1	7145	2	-6.86166	-7.02051	4.59459	9.11695e-05	0.00479269
ENSG00000211956	400	NA	NA	14	-6.7206	-6.72759	4.9027	9.28125e-05	0.00486229
ENSG00000163191	680	S100A11	6282	1	2.61549	2.61556	8.06745	9.38199e-05	0.00489347
ENSG00000255026	860	NA	NA	11	-8.73154	-1.44269e+08	-0.469474	9.40496e-05	0.00489347
ENSG00000007968	5457	E2F2	1870	1	-3.47216	-3.47302	4.96679	9.46216e-05	0.00490648
ENSG00000114126	11897	TFDP2	7029	3	-3.01349	-3.01363	7.03353	9.64429e-05	0.00498397
ENSG00000050730	3768	TNIP3	79931	4	-10.1659	-1.44269e+08	1.34716	9.70284e-05	0.00499729
ENSG00000111275	9720	ALDH2	217	12	2.99604	2.9961	8.51251	9.78268e-05	0.00499886
ENSG00000277054	64	NA	NA	14	-6.9459	-6.98757	2.55684	9.80162e-05	0.00499886
ENSG00000124249	2599	KCNK15	60598	20	8.53875	9.51195	0.0675328	9.80426e-05	0.00499886
ENSG00000106123	5325	EPHB6	2051	7	-3.48764	-3.48827	5.39583	0.000100168	0.00508143
ENSG00000099139	12705	PCSK5	5125	9	-6.61326	-6.65639	2.60307	0.000100621	0.00508143
ENSG00000223648	530	NA	NA	14	-9.28634	-1.44269e+08	-0.0677777	0.000100662	0.00508143
ENSG00000227468	634	NA	NA	14	-7.62874	-8.32744	-0.272254	0.000101731	0.0051041
ENSG00000117090	4269	SLAMF1	6504	1	-4.95488	-4.95657	5.28414	0.000101781	0.0051041
ENSG00000116667	10971	C1orf21	81563	1	3.72427	3.72492	5.6287	0.000102285	0.00511258
ENSG00000162804	13592	SNED1	25992	2	-8.51098	-8.90234	1.15949	0.000105995	0.00525398
ENSG00000211951	381	NA	NA	14	-8.33832	-8.40471	3.1443	0.000106014	0.00525398
ENSG00000247950	2584	SEC24B-AS1	100533182	4	-7.76436	-8.46334	0.700123	0.00010638	0.00525398
ENSG00000242193	5564	LOC730102	730102	1	10.2503	1.44269e+08	0.948175	0.000106493	0.00525398
ENSG00000074660	4961	SCARF1	8578	17	4.41798	4.419	5.61892	0.000108447	0.00533314
ENSG00000095203	7879	EPB41L4B	54566	9	-10.1167	-10.8183	2.92301	0.00010949	0.00534995
ENSG00000253239	390	NA	NA	22	-9.39107	-1.44269e+08	-0.0118255	0.000109491	0.00534995
ENSG00000116014	1680	KISS1R	84634	19	8.86935	1.44269e+08	2.05949	0.00011002	0.00535862
ENSG00000211772	1658	NA	NA	7	-3.29295	-3.29302	8.1037	0.000111668	0.00542158
ENSG00000157890	9828	MEGF11	84465	15	7.42733	1.44269e+08	4.27514	0.000114481	0.00554052
ENSG00000267337	2267	LINC01478	101927921	18	9.50956	1.44269e+08	1.51292	0.000115033	0.00554961
ENSG00000132561	6933	MATN2	4147	8	-10.6717	-1.44269e+08	1.47602	0.000115479	0.00555356
ENSG00000157551	9728	KCNJ15	3772	21	9.65121	1.44269e+08	0.769332	0.000116639	0.00555937
ENSG00000211950	411	NA	NA	14	-6.30895	-6.31719	4.28088	0.000116727	0.00555937
ENSG00000169413	1061	RNASE6	6039	14	2.67265	2.67276	7.84256	0.000117033	0.00555937
ENSG00000103460	5031	TOX3	27324	16	5.02092	5.19486	6.08627	0.000117406	0.00555937
ENSG00000121653	3498	MAPK8IP1	9479	11	-6.18607	-6.57336	4.45102	0.000117423	0.00555937
ENSG00000267147	768	LOC101928845	101928845	19	10.2142	1.44269e+08	0.718261	0.000118054	0.00557195
ENSG00000136488	1660	CSH1	1442	17	6.28915	7.2302	2.96323	0.000121717	0.00570257
ENSG00000272398	3097	CD24	100133941	6	-5.50567	-5.50708	7.4133	0.000121728	0.00570257
ENSG00000135426	5025	TESPA1	9840	12	-4.76515	-4.76728	4.77833	0.000121944	0.00570257
ENSG00000155367	2874	PPM1J	333926	1	4.5862	4.5887	4.65364	0.000123174	0.00574154
ENSG00000211942	430	NA	NA	14	-8.39189	-8.47146	3.0948	0.000123531	0.00574154
ENSG00000164484	6137	TMEM200A	114801	6	-7.61561	-7.77476	4.3032	0.000125856	0.00581679
ENSG00000213694	8754	S1PR3	1903	9	-10.4174	-1.44269e+08	0.975788	0.000126268	0.00581679
ENSG00000163534	3935	FCRL1	115350	1	-9.09329	-9.14179	4.52307	0.000126294	0.00581679
ENSG00000016391	7758	CHDH	55349	3	-10.8974	-11.5947	2.97842	0.000127598	0.00584363
ENSG00000245869	1646	NA	NA	11	-10.4436	-1.44269e+08	0.842685	0.000127644	0.00584363
ENSG00000166265	3266	CYYR1	116159	21	4.74276	4.74399	5.6883	0.000128902	0.00588355
ENSG00000211638	414	NA	NA	22	-6.9991	-7.01461	3.94797	0.000133364	0.00606905
ENSG00000182871	8525	COL18A1	80781	21	-6.79301	-6.91675	2.7748	0.000139579	0.00633297
ENSG00000211964	432	NA	NA	14	-7.94245	-8.11429	1.58072	0.000141024	0.00637956
[truncated: 432 more rows]

## Sheet: CD141vsmTEC
Table S4.6: List of significantly (FDR < 0.05) differentially expressed genes (log FC > 1) between CD141+ (positive logFC) and mTECs (negative logFC).
[truncated: 3,094 more rows]
