# Supplementary material for: Transcriptomes of antigen presenting cells in human thymus
Source: PLoS One. 2019 Jul 1;14(7):e0218858. doi: 10.1371/journal.pone.0218858 (PMC6602790; doi:10.1371/journal.pone.0218858)
Supplement: S7 Table — (XLSX) [file pone.0218858.s021.xlsx]

## Sheet: All_tissue_enriched_genes
Table S7.1: Expression levels (FPKM) of tissue-enriched genes (retrieved from the Human Protein Atlas) in the individual thymic APCs. TS: Tissue specificity, TPM: transcript per million, MED: median, IQR: Interquartile range.
Ensembl	Gene	Gene description	RNA tissue category	RNA TS TPM	TPM max in non-specific	RNA TS (RNA TS TPM / TPM max in non-specific)	mTEC.MED	mTEC.IQR	CD123.MED	CD123.IQR	CD141.MED	CD141.IQR	CD19.MED	CD19.IQR
ENSG00000003509	NDUFAF7	NADH dehydrogenase (ubiquinone) complex I, assembly factor 7	Tissue enriched	testis: 68.6	adrenal gland: 12.9	5	0.049908	7.91014	5.74241	2.32321	3.35537	2.35869	5.63415	0.977172
ENSG00000004848	ARX	Aristaless related homeobox	Tissue enriched	ovary: 41.0	skeletal muscle: 6.9	6	0	0	0	0	0	0	0	0.0078667
ENSG00000005189	AC004381.6	Putative RNA exonuclease NEF-sp	Tissue enriched	testis: 615.7	parathyroid gland: 18.5	33	0.0396185	0.0772631	0.00402104	0.172666	0.00506806	0.52302	3.12375	3.66226
ENSG00000005381	MPO	Myeloperoxidase	Tissue enriched	bone marrow: 2504.1	salivary gland: 30.8	81	0.0528282	1.38708	0.0196789	1.76499	0	0.351615	6.60398	26.6763
ENSG00000005421	PON1	Paraoxonase 1	Tissue enriched	liver: 234.0	adrenal gland: 3.3	69	0.0164435	1.29037	0	0.00918799	0	0.0220869	0.492191	1.19789
ENSG00000005471	ABCB4	ATP-binding cassette, sub-family B (MDR/TAP), member 4	Tissue enriched	liver: 69.2	adrenal gland: 10.7	6	0.00438392	0.00473432	0.742001	2.12826	0.184849	0.95024	1.37336	2.55007
ENSG00000005513	SOX8	SRY (sex determining region Y)-box 8	Tissue enriched	cerebral cortex: 110.2	salivary gland: 3.8	29	2.84985	5.57771	0.00390843	0.0136963	0	0	0	0.980371
ENSG00000006047	YBX2	Y box binding protein 2	Tissue enriched	testis: 384.9	adipose tissue: 6.0	64	0	0	0	0.00562651	0	0	0	0.00489922
ENSG00000006116	CACNG3	Calcium channel, voltage-dependent, gamma subunit 3	Tissue enriched	cerebral cortex: 42.6	adrenal gland: 1.5	28	0	0	0	0	0	0	0	0
ENSG00000006634	DBF4	DBF4 zinc finger	Tissue enriched	testis: 21.3	epididymis: 0.5	40	2.39169	0.384934	4.65886	4.94657	4.45512	4.16469	7.04677	2.60585
ENSG00000006659	LGALS14	Lectin, galactoside-binding, soluble, 14	Tissue enriched	placenta: 69.0	skin: 1.2	57	0.0328814	0.0431585	0	0	0	0	0	0
ENSG00000006837	CDKL3	Cyclin-dependent kinase-like 3	Tissue enriched	testis: 28.7	cerebral cortex: 3.2	9	0.0928466	0.247177	0.0286559	0.161347	0	0.040556	0.101308	0.196632
ENSG00000007038	PRSS21	Protease, serine, 21 (testisin)	Tissue enriched	testis: 49.3	bone marrow: 4.7	10	0	0.0180371	0.114623	0.740986	0.286197	0.660848	0.429525	1.51561
ENSG00000007174	DNAH9	Dynein, axonemal, heavy chain 9	Tissue enriched	fallopian tube: 55.6	testis: 11.1	5	0	0.00835784	0	0.0016131	0	0	0	0.0013094
ENSG00000007341	ST7L	Suppression of tumorigenicity 7 like	Tissue enriched	testis: 64.6	thyroid gland: 12.3	5	1.2204	1.62196	2.49222	2.60843	2.06505	2.33298	1.79971	1.03985
ENSG00000007350	TKTL1	Transketolase-like 1	Tissue enriched	testis: 225.1	lung: 1.5	141	0	0	0	0	0	0	0	0
ENSG00000007402	CACNA2D2	Calcium channel, voltage-dependent, alpha 2/delta subunit 2	Tissue enriched	lung: 73.0	testis: 12.4	6	3.1453	2.64409	0	0	0	0	0	0.0372645
ENSG00000008056	SYN1	Synapsin I	Tissue enriched	cerebral cortex: 236.8	adrenal gland: 7.7	31	14.9963	19.1461	0.0051541	0.0106856	0.0129947	0.564244	0.544141	1.08127
ENSG00000008438	PGLYRP1	Peptidoglycan recognition protein 1	Tissue enriched	bone marrow: 421.9	spleen: 7.6	55	0	0	1.15925	1.59064	0	0	0.505204	1.45692
ENSG00000008735	MAPK8IP2	Mitogen-activated protein kinase 8 interacting protein 2	Tissue enriched	cerebral cortex: 78.5	adrenal gland: 10.1	8	4.87603	0.681178	0	0	0.0035333	0.0409641	0	0
ENSG00000009724	MASP2	Mannan-binding lectin serine peptidase 2	Tissue enriched	liver: 105.4	skin: 5.7	18	0	0	0	0	0	0	0	0.0398331
ENSG00000010318	PHF7	PHD finger protein 7	Tissue enriched	testis: 2170.2	rectum: 5.1	422	0.105235	1.13843	2.45659	2.23987	1.14827	1.44004	2.60715	2.4256
ENSG00000010379	SLC6A13	Solute carrier family 6 (neurotransmitter transporter), member 13	Tissue enriched	kidney: 152.9	fallopian tube: 11.2	14	0	0	0	0	0	0	0	0
ENSG00000010438	PRSS3	Protease, serine, 3	Tissue enriched	pancreas: 6299.8	small intestine: 101.1	62	0	0	0	0	0	0.300721	0.54126	0.655647
ENSG00000010932	FMO1	Flavin containing monooxygenase 1	Tissue enriched	kidney: 218.3	small intestine: 25.7	8	15.8941	19.9182	0.0481084	0.0720302	0.134407	0.0341946	0.160501	0.0901292
ENSG00000011332	DPF1	D4, zinc and double PHD fingers family 1	Tissue enriched	cerebral cortex: 27.5	testis: 1.8	15	0	0	0.00344637	0.00742953	0	0.00621461	0	0
ENSG00000011590	ZBTB32	Zinc finger and BTB domain containing 32	Tissue enriched	testis: 43.4	lymph node: 3.9	11	0.0168116	0.0657813	0.00597094	0.838454	0	0.00942713	7.36781	8.24932
ENSG00000014257	ACPP	Acid phosphatase, prostate	Tissue enriched	prostate: 6368.2	esophagus: 41.6	153	0.016923	0.0037656	3.46177	0.656978	11.2436	3.30404	0.0227894	0.728543
ENSG00000015592	STMN4	Stathmin-like 4	Tissue enriched	cerebral cortex: 339.4	adrenal gland: 13.4	25	3.73013	5.76238	0	0	0	0	0	0
ENSG00000019991	HGF	Hepatocyte growth factor (hepapoietin A; scatter factor)	Tissue enriched	placenta: 435.4	gallbladder: 27.6	16	0	0.00398775	0	0.00584925	0	0	0	0.363642
ENSG00000020129	NCDN	Neurochondrin	Tissue enriched	cerebral cortex: 285.2	adrenal gland: 22.8	12	7.73053	8.86674	3.92241	2.05382	2.70071	2.50517	4.79479	2.2279
ENSG00000022355	GABRA1	Gamma-aminobutyric acid (GABA) A receptor, alpha 1	Tissue enriched	cerebral cortex: 109.1	adrenal gland: 2.4	44	0.00847617	0.132664	0	0.00498552	0	0	0	0
ENSG00000025423	HSD17B6	Hydroxysteroid (17-beta) dehydrogenase 6	Tissue enriched	liver: 929.1	seminal vesicle: 94.8	10	0	0.01446	0.00803711	1.41068	0.00917694	0.947053	0.0130479	0.470262
ENSG00000028839	TBPL1	TBP-like 1	Tissue enriched	testis: 226.1	thyroid gland: 28.1	8	9.75227	4.4168	4.59016	3.52512	3.452	2.11305	4.00102	2.95798
ENSG00000036530	CYP46A1	Cytochrome P450, family 46, subfamily A, polypeptide 1	Tissue enriched	cerebral cortex: 64.3	heart muscle: 3.3	19	0.00379374	0.00497948	0.304584	0.445898	0.0529152	0.0897848	0	0.068945
ENSG00000036565	SLC18A1	Solute carrier family 18 (vesicular monoamine transporter), member 1	Tissue enriched	adrenal gland: 32.8	rectum: 3.1	10	0	0.01191	0.0638909	0.412704	0	0	0	0
ENSG00000036828	CASR	Calcium-sensing receptor	Tissue enriched	parathyroid gland: 1627.2	kidney: 27.0	60	2.41554	2.53046	0	0.00507419	0.00398019	0.0627777	0	0.00326371
ENSG00000039600	SOX30	SRY (sex determining region Y)-box 30	Tissue enriched	testis: 144.0	fallopian tube: 1.6	90	0	0.511078	0.0315649	0.308833	0.139171	0.321501	0.0819175	0.339085
ENSG00000042813	ZPBP	Zona pellucida binding protein	Tissue enriched	testis: 251.1	epididymis: 0.9	270	0	0	0.0125157	0.0344234	0	0	0	0
ENSG00000042832	TG	Thyroglobulin	Tissue enriched	thyroid gland: 15544.0	gallbladder: 14.1	1097	0	0	0.020504	0.0453393	0.00187298	0.00383153	0	0.0015826
ENSG00000043093	DCUN1D1	DCN1, defective in cullin neddylation 1, domain containing 1	Tissue enriched	testis: 389.4	thyroid gland: 29.4	13	9.05111	5.99028	10.5418	2.2809	13.3838	4.56294	5.11386	2.17834
ENSG00000043355	ZIC2	Zic family member 2	Tissue enriched	cerebral cortex: 7.4	testis: 1.2	6	0.0321562	0.0454835	0	0	0	0	0	0
ENSG00000046653	GPM6B	Glycoprotein M6B	Tissue enriched	cerebral cortex: 838.3	seminal vesicle: 48.9	17	3.16967	16.4766	14.6534	7.28347	3.20976	1.65487	0.503165	1.36047
ENSG00000047457	CP	Ceruloplasmin (ferroxidase)	Tissue enriched	liver: 916.4	cervix: 95.6	10	0	0.00972561	0.00237759	0.127003	0	0	0	0.00257874
ENSG00000048545	GUCA1A	Guanylate cyclase activator 1A (retina)	Tissue enriched	testis: 30.0	cerebral cortex: 1.6	19	0	0.0151555	0.00739946	0.459418	0	0	0	0
ENSG00000054356	PTPRN	Protein tyrosine phosphatase, receptor type, N	Tissue enriched	cerebral cortex: 183.6	adrenal gland: 35.2	5	0	0.00858952	0	0.00331564	0	0	0	0
ENSG00000054796	SPO11	SPO11 meiotic protein covalently bound to DSB	Tissue enriched	testis: 15.3	epididymis: 0.0	153	0	0	0	0.013937	0	0	0	0
ENSG00000054967	RELT	RELT tumor necrosis factor receptor	Tissue enriched	bone marrow: 96.0	spleen: 17.5	5	0.00736603	0.235704	12.5791	3.20526	5.00955	3.66842	6.20344	6.45507
ENSG00000055957	ITIH1	Inter-alpha-trypsin inhibitor heavy chain 1	Tissue enriched	liver: 785.8	spleen: 1.7	449	0	0.0156158	0.00381209	0.968466	0.559054	1.61137	0.629782	1.34339
ENSG00000056998	GYG2	Glycogenin 2	Tissue enriched	adipose tissue: 161.7	breast: 12.5	13	0.0291928	0.0372041	0	0	0	0	0	0
ENSG00000061337	LZTS1	Leucine zipper, putative tumor suppressor 1	Tissue enriched	parathyroid gland: 123.3	cerebral cortex: 12.4	10	20.8683	14.2025	0.0179506	0.133409	0.00724264	0.0318614	0	0.642339
ENSG00000063015	SEZ6	Seizure related 6 homolog (mouse)	Tissue enriched	cerebral cortex: 54.1	duodenum: 1.0	51	0.0208088	0.346836	0.0643901	0.188868	0.00430674	0.0204965	0	0.195603
ENSG00000063127	SLC6A16	Solute carrier family 6, member 16	Tissue enriched	testis: 161.8	lymph node: 9.0	18	0	0	0.0962815	0.626131	0.00579328	0.706697	0.724924	0.869347
ENSG00000063438	AHRR	Aryl-hydrocarbon receptor repressor	Tissue enriched	testis: 65.3	skin: 7.9	8	0	0.0138626	0	0	0	0	0.0107079	0.023034
ENSG00000064703	DDX20	DEAD (Asp-Glu-Ala-Asp) box polypeptide 20	Tissue enriched	testis: 130.0	parathyroid gland: 12.4	10	4.95138	5.2669	2.65276	2.30221	3.72683	3.20529	5.29921	1.29321
ENSG00000065609	SNAP91	Synaptosomal-associated protein, 91kDa	Tissue enriched	cerebral cortex: 152.6	testis: 22.4	7	7.82922	11.8318	0	0.00373016	0	0	0	0.00334289
ENSG00000065618	COL17A1	Collagen, type XVII, alpha 1	Tissue enriched	skin: 770.5	placenta: 52.8	15	60.0703	63.0449	0.013365	0.0204936	0.00324463	0.0479017	0.0214955	0.192003
ENSG00000067715	SYT1	Synaptotagmin I	Tissue enriched	cerebral cortex: 477.9	smooth muscle: 36.4	13	0.00717094	0.0163901	0	0.00421781	0	0	0	0.0952285
ENSG00000068078	FGFR3	Fibroblast growth factor receptor 3	Tissue enriched	skin: 334.6	cerebral cortex: 49.7	7	30.9523	27.7279	0.0215287	1.3617	0.0175155	0.0257076	0.00406127	0.0113913
ENSG00000068976	PYGM	Phosphorylase, glycogen, muscle	Tissue enriched	skeletal muscle: 2832.6	esophagus: 89.5	32	0	0	0	0.00522393	0	0.0565098	0	0.199856
ENSG00000069011	PITX1	Paired-like homeodomain 1	Tissue enriched	esophagus: 212.7	salivary gland: 38.8	5	0	0.0101051	0	0	0	0	0	0
ENSG00000070808	CAMK2A	Calcium/calmodulin-dependent protein kinase II alpha	Tissue enriched	cerebral cortex: 284.4	skeletal muscle: 33.3	9	0	0	0	0	0	0	0	0
ENSG00000070915	SLC12A3	Solute carrier family 12 (sodium/chloride transporter), member 3	Tissue enriched	kidney: 109.3	lymph node: 1.0	107	0.00574094	0.00221925	21.206	4.83762	5.36065	3.44131	0.00317673	0.159009
ENSG00000071539	TRIP13	Thyroid hormone receptor interactor 13	Tissue enriched	testis: 53.1	fallopian tube: 10.5	5	0.0130809	0.0909216	2.72403	0.594211	7.203	5.26216	9.22556	3.18181
ENSG00000072042	RDH11	Retinol dehydrogenase 11 (all-trans/9-cis/11-cis)	Tissue enriched	prostate: 945.5	parathyroid gland: 123.3	8	13.9736	9.74982	10.5757	1.56791	8.30936	3.44795	10.5063	1.04968
ENSG00000072694	FCGR2B	Fc fragment of IgG, low affinity IIb, receptor (CD32)	Tissue enriched	placenta: 571.2	adipose tissue: 36.3	16	0.0051337	0.00589606	0.654597	0.719366	0.459757	0.528912	3.3583	3.96293
ENSG00000072832	CRMP1	Collapsin response mediator protein 1	Tissue enriched	cerebral cortex: 134.1	endometrium: 26.8	5	45.0723	33.2958	0.012067	0.172709	0.0925448	0.232935	0.0115531	0.0123417
ENSG00000072954	TMEM38A	Transmembrane protein 38A	Tissue enriched	skeletal muscle: 199.8	cerebral cortex: 23.2	9	11.3361	11.5361	0.373474	1.34791	0	0	1.04579	2.83222
ENSG00000073969	NSF	N-ethylmaleimide-sensitive factor	Tissue enriched	cerebral cortex: 134.7	parathyroid gland: 25.1	5	23.9982	47.2356	12.7859	7.34465	11.0673	4.12308	3.79835	4.43529
ENSG00000074317	SNCB	Synuclein, beta	Tissue enriched	cerebral cortex: 330.1	adrenal gland: 4.6	70	0	0.0176864	0	0.0123698	0	0	0	0
ENSG00000074803	SLC12A1	Solute carrier family 12 (sodium/potassium/chloride transporter), member 1	Tissue enriched	kidney: 773.2	testis: 1.6	456	0.00373261	0.0170627	0	0	0	0	0.0015736	0.00622715
ENSG00000075043	KCNQ2	Potassium channel, voltage gated KQT-like subfamily Q, member 2	Tissue enriched	cerebral cortex: 56.3	adrenal gland: 8.2	7	3.5024	3.82467	0	0	0	0	0	0
ENSG00000075886	TUBA3D	Tubulin, alpha 3d	Tissue enriched	testis: 249.9	epididymis: 8.3	30	0	0	0.010848	0.0225645	0	0.0195713	0.0367491	0.089165
ENSG00000076555	ACACB	Acetyl-CoA carboxylase beta	Tissue enriched	adipose tissue: 194.0	parathyroid gland: 30.2	6	0.00561843	0.0163574	0.00479832	0.0582021	0.0181433	0.203262	0.0628275	0.33392
ENSG00000077080	ACTL6B	Actin-like 6B	Tissue enriched	cerebral cortex: 45.7	adrenal gland: 2.4	19	2.9999	7.94855	0	0.0103867	0	0	0	0
ENSG00000077800	FKBP6	FK506 binding protein 6, 36kDa	Tissue enriched	testis: 82.6	fallopian tube: 0.3	269	0	0	0	0	0	0	0.0119546	0.0131475
ENSG00000077935	SMC1B	Structural maintenance of chromosomes 1B	Tissue enriched	testis: 57.1	parathyroid gland: 0.4	115	0	0.0109495	0.0848474	0.183792	0.096901	0.380448	0	0.176953
ENSG00000077984	CST7	Cystatin F (leukocystatin)	Tissue enriched	bone marrow: 644.5	spleen: 75.4	9	0	0.0706518	26.8804	17.5918	329.461	150.573	16.5488	14.825
ENSG00000078018	MAP2	Microtubule-associated protein 2	Tissue enriched	cerebral cortex: 297.4	thyroid gland: 27.8	11	6.30758	13.8681	0.010578	0.138582	0.00322654	0.00568338	0.0820688	0.22783
ENSG00000078053	AMPH	Amphiphysin	Tissue enriched	cerebral cortex: 84.0	cervix: 8.9	9	0.00826261	0.0188852	0	0.0369095	0	0.0228727	0.101017	0.874998
ENSG00000078081	LAMP3	Lysosomal-associated membrane protein 3	Tissue enriched	lung: 320.1	appendix: 46.2	7	0.2865	2.22941	45.5701	53.1015	182.904	106.181	28.0796	13.779
ENSG00000078487	ZCWPW1	Zinc finger, CW type with PWWP domain 1	Tissue enriched	testis: 70.9	thyroid gland: 8.6	8	0	0	2.66828	3.59174	0.0419552	0.0963845	1.96901	0.986483
ENSG00000078725	BRINP1	Bone morphogenetic protein/retinoic acid inducible neural-specific 1	Tissue enriched	cerebral cortex: 59.7	seminal vesicle: 7.1	8	3.54336	6.53215	0	0	0	0	0.00321204	0.00843226
ENSG00000078795	PKD2L2	Polycystic kidney disease 2-like 2	Tissue enriched	testis: 15.6	thyroid gland: 1.4	11	0	0.0100082	0.147563	0.218389	0	0.0806577	0.0378627	0.139238
ENSG00000079215	SLC1A3	Solute carrier family 1 (glial high affinity glutamate transporter), member 3	Tissue enriched	cerebral cortex: 519.6	adipose tissue: 31.7	16	0.0169892	0.658543	1.51224	2.6154	1.761	2.72868	0.998025	1.41397
ENSG00000079387	SENP1	SUMO1/sentrin specific peptidase 1	Tissue enriched	testis: 109.5	lymph node: 13.4	8	1.14483	1.38817	3.45405	3.4159	2.53222	2.74338	5.01434	4.31217
ENSG00000079435	LIPE	Lipase, hormone-sensitive	Tissue enriched	adipose tissue: 868.9	testis: 44.2	20	0.0272601	0.132523	0.19899	0.437328	0.498621	0.234319	0.770825	0.809149
ENSG00000080007	DDX43	DEAD (Asp-Glu-Ala-Asp) box polypeptide 43	Tissue enriched	testis: 34.5	placenta: 6.8	5	0	0	0	0.00926355	0	0	0	0
ENSG00000080166	DCT	Dopachrome tautomerase	Tissue enriched	skin: 127.2	breast: 4.0	32	3.4016	7.83367	0	0.00689922	0	0.00414623	0.0026027	0.00730019
ENSG00000080618	CPB2	Carboxypeptidase B2 (plasma)	Tissue enriched	liver: 754.0	lung: 26.5	28	0	0.0185926	0	0.0155011	0	0	0	0
ENSG00000080644	CHRNA3	Cholinergic receptor, nicotinic, alpha 3 (neuronal)	Tissue enriched	adrenal gland: 48.2	appendix: 6.5	7	4.34832	6.05664	0.61804	1.7611	0.0177003	0.090002	4.07386	4.85006
ENSG00000081248	CACNA1S	Calcium channel, voltage-dependent, L type, alpha 1S subunit	Tissue enriched	skeletal muscle: 103.0	esophagus: 3.0	34	0	0.00754995	0	0.00421575	0	0	0	0
ENSG00000083807	SLC27A5	Solute carrier family 27 (fatty acid transporter), member 5	Tissue enriched	liver: 335.8	fallopian tube: 14.4	23	0.517914	0.521685	0.168318	0.147402	0.416824	0.353622	0.257317	0.156065
ENSG00000084693	AGBL5	ATP/GTP binding protein-like 5	Tissue enriched	testis: 357.5	parathyroid gland: 57.3	6	14.0666	6.96772	2.5128	2.37885	1.99593	3.34473	7.99735	2.93514
ENSG00000084731	KIF3C	Kinesin family member 3C	Tissue enriched	cerebral cortex: 133.6	adrenal gland: 10.0	13	6.38293	7.49086	0.0296362	0.166554	0.00597513	0.00530192	0.0138895	0.224309
ENSG00000085465	OVGP1	Oviductal glycoprotein 1, 120kDa	Tissue enriched	fallopian tube: 3120.0	endometrium: 26.6	117	0	0.0138212	0	0	0	0	0	0.706132
ENSG00000085662	AKR1B1	Aldo-keto reductase family 1, member B1 (aldose reductase)	Tissue enriched	adrenal gland: 2498.2	seminal vesicle: 444.1	6	15.5309	22.6016	18.6064	5.70081	30.4302	12.5331	41.507	9.34605
ENSG00000086159	AQP6	Aquaporin 6, kidney specific	Tissue enriched	kidney: 20.8	cerebral cortex: 2.3	9	0	0	0	0	0	0	0.00228992	0.00688648
ENSG00000086717	PPEF1	Protein phosphatase, EF-hand calcium binding domain 1	Tissue enriched	testis: 26.2	cerebral cortex: 3.6	7	0	0	0	0	0	0.00890265	0	0
ENSG00000086991	NOX4	NADPH oxidase 4	Tissue enriched	kidney: 133.6	parathyroid gland: 10.7	12	0	0	0	0	0	0	0	0.00483075
ENSG00000087128	TMPRSS11E	Transmembrane protease, serine 11E	Tissue enriched	esophagus: 128.6	epididymis: 24.6	5	0	0	0	0	0	0	0	0
ENSG00000087250	MT3	Metallothionein 3	Tissue enriched	cerebral cortex: 740.5	adrenal gland: 43.0	17	0.110908	1.51268	0	0	0	0	0	0
ENSG00000087258	GNAO1	Guanine nucleotide binding protein (G protein), alpha activating activity polypeptide O	Tissue enriched	cerebral cortex: 324.2	seminal vesicle: 36.8	9	1.71375	3.2035	0.0927624	0.195644	1.67871	1.42237	0	0
ENSG00000087495	PHACTR3	Phosphatase and actin regulator 3	Tissue enriched	cerebral cortex: 65.0	spleen: 7.5	9	0.052389	5.76209	0	0	0	0	0	0
ENSG00000089169	RPH3A	Rabphilin 3A	Tissue enriched	cerebral cortex: 95.5	bone marrow: 13.9	7	0.017573	2.52392	0.00167057	0.00334473	0	0.00318676	0	0.0043639
ENSG00000089199	CHGB	Chromogranin B	Tissue enriched	adrenal gland: 4403.0	cerebral cortex: 168.7	26	121.542	126.675	0.0300395	1.5006	0.580964	1.18577	0.0260231	0.936434
ENSG00000089234	BRAP	BRCA1 associated protein	Tissue enriched	testis: 120.2	bone marrow: 21.2	6	19.5945	22.7659	14.9355	11.726	11.8775	2.29469	16.2526	6.60875
ENSG00000089505	CMTM1	CKLF-like MARVEL transmembrane domain containing 1	Tissue enriched	testis: 28.8	spleen: 4.5	6	0.0317871	0.0448506	1.57429	1.06759	3.26952	2.2529	1.13377	1.17137
ENSG00000090932	DLL3	Delta-like 3 (Drosophila)	Tissue enriched	cerebral cortex: 51.5	testis: 1.0	49	0.013552	0.638142	0.00697491	0.281383	0.00759616	0.0635288	0.134588	0.309268
ENSG00000091513	TF	Transferrin	Tissue enriched	liver: 5384.6	cerebral cortex: 386.9	14	0	0	0	0	0	0	0	0
ENSG00000091583	APOH	Apolipoprotein H (beta-2-glycoprotein I)	Tissue enriched	liver: 9066.2	kidney: 32.6	278	0	0	0	0	0	0	0	0
ENSG00000091664	SLC17A6	Solute carrier family 17 (vesicular glutamate transporter), member 6	Tissue enriched	cerebral cortex: 6.5	epididymis: 0.0	65	0.025228	4.17833	0	0	0	0	0	0
ENSG00000091704	CPA1	Carboxypeptidase A1 (pancreatic)	Tissue enriched	pancreas: 48833.8	ovary: 133.3	366	0.0121462	0.0159425	0	0	0	0	0	0
ENSG00000092068	SLC7A8	Solute carrier family 7 (amino acid transporter light chain, L system), member 8	Tissue enriched	parathyroid gland: 1066.4	kidney: 131.5	8	0.007773	1.12519	0.400379	0.825617	0.00696044	0.0345217	1.54985	0.895875
ENSG00000092096	SLC22A17	Solute carrier family 22, member 17	Tissue enriched	cerebral cortex: 229.2	prostate: 38.6	6	3.42516	6.55833	0.00813531	0.571557	0	0	0.00567742	0.363897
ENSG00000092140	G2E3	G2/M-phase specific E3 ubiquitin protein ligase	Tissue enriched	testis: 80.1	thyroid gland: 12.9	6	1.24128	2.64429	3.15911	1.56084	1.82242	2.1121	3.10175	1.93925
ENSG00000092200	RPGRIP1	Retinitis pigmentosa GTPase regulator interacting protein 1	Tissue enriched	testis: 105.6	spleen: 2.2	47	0.00648611	0.00851336	0	0.108852	0.0485133	0.102875	0.00275742	0.00676231
ENSG00000092295	TGM1	Transglutaminase 1	Tissue enriched	esophagus: 835.1	tonsil: 75.0	11	0	0	0.413167	0.164982	0	0	0	0.00471687
ENSG00000092330	TINF2	TERF1 (TRF1)-interacting nuclear factor 2	Tissue enriched	parathyroid gland: 1333.2	smooth muscle: 56.5	24	31.8696	12.6361	50.4501	6.24446	37.2513	3.70253	50.8524	11.3219
ENSG00000092345	DAZL	Deleted in azoospermia-like	Tissue enriched	testis: 141.0	tonsil: 0.9	147	0	0	0	0	0	0	1.14393	1.95649
ENSG00000092439	TRPM7	Transient receptor potential cation channel, subfamily M, member 7	Tissue enriched	parathyroid gland: 212.8	thyroid gland: 29.0	7	0.0295491	0.81284	3.1767	3.32379	3.0116	3.99009	3.37755	2.09639
ENSG00000095596	CYP26A1	Cytochrome P450, family 26, subfamily A, polypeptide 1	Tissue enriched	liver: 9.7	cerebral cortex: 1.0	9	0	0	0.41209	0.908898	0	0	0	0.00633058
ENSG00000095627	TDRD1	Tudor domain containing 1	Tissue enriched	testis: 31.9	kidney: 2.3	13	0	0.0202506	1.00709	2.11471	0	0.00567544	0	0
ENSG00000095777	MYO3A	Myosin IIIA	Tissue enriched	testis: 6.8	skin: 0.8	9	0	0.00568736	0	0.00317787	0	0	0	0
ENSG00000096395	MLN	Motilin	Tissue enriched	duodenum: 260.7	small intestine: 43.6	6	0	0	0	0	0	0	0	0
ENSG00000099338	CATSPERG	Catsper channel auxiliary subunit gamma	Tissue enriched	testis: 48.5	skin: 1.1	41	0	0.00443391	0.366718	0.286764	0.453436	0.591215	0.113473	0.251271
ENSG00000099840	IZUMO4	IZUMO family member 4	Tissue enriched	testis: 341.4	ovary: 6.5	52	0	0.102972	0	0.00988825	0.433802	0.277711	0.395265	0.286812
ENSG00000099937	SERPIND1	Serpin peptidase inhibitor, clade D (heparin cofactor), member 1	Tissue enriched	liver: 584.7	parathyroid gland: 35.5	16	0	0	0.187875	0.430049	0.00778956	0.0427238	0.00590798	0.233649
ENSG00000100095	SEZ6L	Seizure related 6 homolog (mouse)-like	Tissue enriched	cerebral cortex: 89.4	adrenal gland: 13.7	6	30.2474	30.7888	0.00473698	0.520183	0.0113442	0.00912459	0.00175451	0.00404198
ENSG00000100167	2003-09-01	Septin 3	Tissue enriched	cerebral cortex: 235.5	parathyroid gland: 21.5	11	14.2866	37.403	1.38436	2.03805	8.28475	2.59956	0.402993	1.1202
ENSG00000100206	DMC1	DNA meiotic recombinase 1	Tissue enriched	testis: 22.0	endometrium: 4.0	5	0.0517067	2.95994	0.0239185	0.0443692	1.23283	1.34809	3.05133	1.82797
ENSG00000100253	MIOX	Myo-inositol oxygenase	Tissue enriched	kidney: 818.9	thyroid gland: 26.8	30	0	0.294944	0	0	0	0	0	0
ENSG00000100276	RASL10A	RAS-like, family 10, member A	Tissue enriched	cerebral cortex: 33.6	breast: 2.2	15	0	1.93234	0	0.0115996	0	0.0139621	0	0.0119002
ENSG00000100285	NEFH	Neurofilament, heavy polypeptide	Tissue enriched	prostate: 484.2	cerebral cortex: 37.4	13	0	0.00937854	0.279315	1.13649	2.7925	2.05447	1.09776	2.63093
ENSG00000100362	PVALB	Parvalbumin	Tissue enriched	parathyroid gland: 536.6	kidney: 43.1	12	0	2.91055	0	0	0	0	0	0
ENSG00000100427	MLC1	Megalencephalic leukoencephalopathy with subcortical cysts 1	Tissue enriched	cerebral cortex: 181.4	bone marrow: 23.1	8	0	0	0	0.00605548	0	0	2.21544	2.04219
ENSG00000100448	CTSG	Cathepsin G	Tissue enriched	bone marrow: 3465.6	gallbladder: 41.5	83	0	0	0	0	0	0	2.53854	13.575
ENSG00000100505	TRIM9	Tripartite motif containing 9	Tissue enriched	cerebral cortex: 79.4	gallbladder: 6.9	11	1.25728	1.76559	0.00193929	0.00403174	0	0.00369407	0.0016862	0.0157566
ENSG00000100526	CDKN3	Cyclin-dependent kinase inhibitor 3	Tissue enriched	testis: 340.0	lymph node: 32.1	11	0.0536815	3.68416	3.76391	2.36193	10.2929	5.80454	19.279	6.80499
ENSG00000100604	CHGA	Chromogranin A	Tissue enriched	parathyroid gland: 6987.1	adrenal gland: 822.0	8	24.6451	23.2018	0.00559218	0.011626	0.0202487	0.225007	0.00404352	0.0166089
ENSG00000101146	RAE1	Ribonucleic acid export 1	Tissue enriched	testis: 182.6	bone marrow: 31.4	6	25.6595	14.5248	10.2881	1.91508	8.18803	3.07745	15.759	4.62393
ENSG00000101180	HRH3	Histamine receptor H3	Tissue enriched	cerebral cortex: 11.1	adrenal gland: 0.6	17	0	0.356698	0	0.0205095	0	0	0	0
ENSG00000101189	MRGBP	MRG/MORF4L binding protein	Tissue enriched	testis: 64.3	ovary: 10.6	6	6.21297	10.393	7.56529	3.35893	9.30037	3.25723	10.7832	1.21987
ENSG00000101198	NKAIN4	Na+/K+ transporting ATPase interacting 4	Tissue enriched	cerebral cortex: 71.9	kidney: 5.5	13	0	0	0	0	0	0	0	0
ENSG00000101306	MYLK2	Myosin light chain kinase 2	Tissue enriched	skeletal muscle: 253.2	esophagus: 5.1	49	0.0119217	6.21621	0	0	0	0	0	0.00760236
ENSG00000101327	PDYN	Prodynorphin	Tissue enriched	cerebral cortex: 63.5	testis: 5.5	11	0	0	0	0	0	0.0113198	0	0
ENSG00000101349	PAK7	P21 protein (Cdc42/Rac)-activated kinase 7	Tissue enriched	cerebral cortex: 13.4	adrenal gland: 2.6	5	0.179962	0.300067	0	0	0	0	0	0
ENSG00000101425	BPI	Bactericidal/permeability-increasing protein	Tissue enriched	bone marrow: 963.1	testis: 27.0	36	0	0.0126125	0.0061667	0.474927	0	0	0	0.426273
ENSG00000101438	SLC32A1	Solute carrier family 32 (GABA vesicular transporter), member 1	Tissue enriched	cerebral cortex: 15.9	testis: 0.4	34	0	0	3.74541	5.17345	1.50959	1.17846	0.00487296	0.969865
ENSG00000101443	WFDC2	WAP four-disulfide core domain 2	Tissue enriched	cervix, uterine: 6507.3	seminal vesicle: 1038.0	6	6.59776	3.29939	0.429848	0.382438	0	0	0.0169971	0.775603
ENSG00000101470	TNNC2	Troponin C type 2 (fast)	Tissue enriched	skeletal muscle: 9900.8	esophagus: 127.0	78	153.688	176.658	1.1867	2.18611	0.385018	0.739438	0	0.182579
ENSG00000101489	CELF4	CUGBP, Elav-like family member 4	Tissue enriched	cerebral cortex: 127.3	adrenal gland: 14.7	9	0.962445	1.00102	0	0.00398353	0.00266515	0.00612055	0	0.00408091
ENSG00000101542	CDH20	Cadherin 20, type 2	Tissue enriched	cerebral cortex: 26.9	adipose tissue: 4.9	5	0	0.017227	0	0	0	0	0	0.103545
ENSG00000102003	SYP	Synaptophysin	Tissue enriched	cerebral cortex: 573.3	adrenal gland: 51.4	11	3.52409	2.89717	0	0.239335	0.00411986	0.0120746	0.0411553	0.201909
ENSG00000102145	GATA1	GATA binding protein 1 (globin transcription factor 1)	Tissue enriched	bone marrow: 33.3	testis: 1.8	18	0	0	0	0	0	0	0	0
ENSG00000102385	DRP2	Dystrophin related protein 2	Tissue enriched	cerebral cortex: 12.3	prostate: 2.1	6	0	0	0	0	0	0	0	0
ENSG00000102755	FLT1	Fms-related tyrosine kinase 1	Tissue enriched	placenta: 617.5	thyroid gland: 81.7	8	0.00848104	0.358635	0.0332755	0.227282	0.065859	0.272213	0.310861	0.534141
ENSG00000102891	MT4	Metallothionein 4	Tissue enriched	skin: 13.7	testis: 2.6	5	11.7808	17.6198	0	0	0	0	0	0
ENSG00000103184	SEC14L5	SEC14-like lipid binding 5	Tissue enriched	cerebral cortex: 17.2	heart muscle: 2.4	7	0.0109554	0.202891	0	0.10029	0	0	0	0.0034327
ENSG00000104112	SCG3	Secretogranin III	Tissue enriched	cerebral cortex: 279.1	adrenal gland: 22.0	13	9.38518	16.5462	0	0	0	0	0	0.00567556
ENSG00000104147	OIP5	Opa interacting protein 5	Tissue enriched	testis: 37.2	lymph node: 6.8	5	0.147423	6.09428	7.8794	2.8728	8.25732	2.9072	16.5088	8.69517
ENSG00000104154	SLC30A4	Solute carrier family 30 (zinc transporter), member 4	Tissue enriched	prostate: 64.1	testis: 11.8	5	0.0115367	0.0451416	1.09613	0.404674	2.15414	0.785781	0.822096	0.706655
ENSG00000104327	CALB1	Calbindin 1, 28kDa	Tissue enriched	kidney: 337.3	cerebral cortex: 24.8	14	0	0	0	0.0973364	0	0.00365833	0.124593	0.368521
ENSG00000104369	JPH1	Junctophilin 1	Tissue enriched	skeletal muscle: 88.0	cerebral cortex: 8.6	10	1.68843	3.95472	0	0	0	0.0150952	0.201972	2.11952
ENSG00000104435	STMN2	Stathmin 2	Tissue enriched	cerebral cortex: 490.7	adrenal gland: 88.6	6	41.268	37.193	0	0.0330488	0.00841945	0.092654	0	0.0223762
ENSG00000104804	TULP2	Tubby like protein 2	Tissue enriched	testis: 40.9	bone marrow: 3.4	12	0	0	0.26657	0.771266	0.00959154	0.272922	0	0.210345
ENSG00000104848	KCNA7	Potassium channel, voltage gated shaker related subfamily A, member 7	Tissue enriched	skeletal muscle: 26.2	esophagus: 0.7	37	0	0.0213029	0	0	0	0	0	0
ENSG00000104879	CKM	Creatine kinase, muscle	Tissue enriched	skeletal muscle: 23804.3	heart muscle: 1618.7	15	448.509	516.122	0.620321	1.39296	5.02976	1.87227	0.0853981	0.180301
ENSG00000104885	DOT1L	DOT1-like histone H3K79 methyltransferase	Tissue enriched	testis: 92.5	appendix: 14.5	6	0.263891	1.67678	0.742524	0.215625	0.887297	0.458566	2.07598	0.617904
ENSG00000104888	SLC17A7	Solute carrier family 17 (vesicular glutamate transporter), member 7	Tissue enriched	cerebral cortex: 586.2	adipose tissue: 3.2	178	3.43665	4.6141	0	0.203248	0	0	0.00208598	0.00480561
ENSG00000104892	KLC3	Kinesin light chain 3	Tissue enriched	skin: 64.0	esophagus: 10.0	6	0	5.92506	0.00474738	0.0398538	0	0.00881981	0	0
ENSG00000104899	AMH	Anti-Mullerian hormone	Tissue enriched	testis: 1.7	cerebral cortex: 0.2	6	0	0.0137143	0	0	0	0	0	0
ENSG00000104901	DKKL1	Dickkopf-like 1	Tissue enriched	testis: 265.5	fallopian tube: 1.9	137	0	0	0	0	0	0	0	0
ENSG00000104918	RETN	Resistin	Tissue enriched	bone marrow: 159.8	lung: 26.1	6	0	0	0.643749	1.61134	0.200481	0.673897	1.18419	0.953705
ENSG00000105048	TNNT1	Troponin T type 1 (skeletal, slow)	Tissue enriched	skeletal muscle: 7570.4	esophagus: 636.8	12	51.3334	135.133	0.550759	0.536629	1.32849	1.1061	0.0162299	0.226962
ENSG00000105085	MED26	Mediator complex subunit 26	Tissue enriched	testis: 42.0	bone marrow: 6.8	6	0.970911	1.80182	1.93979	0.868633	0.390745	0.909729	2.94489	1.68032
ENSG00000105141	CASP14	Caspase 14, apoptosis-related cysteine peptidase	Tissue enriched	skin: 560.0	breast: 10.0	56	0	0	0.274318	3.07207	0	0.00921578	0.0150735	1.96987
ENSG00000105146	AURKC	Aurora kinase C	Tissue enriched	testis: 73.4	spleen: 7.0	10	0	3.62598	0	0	0.0428132	0.276104	1.19674	1.84686
ENSG00000105246	EBI3	Epstein-Barr virus induced 3	Tissue enriched	placenta: 208.2	spleen: 26.5	8	0.217608	0.220353	41.4035	49.3376	161.913	53.8944	92.5247	107.474
ENSG00000105290	APLP1	Amyloid beta (A4) precursor-like protein 1	Tissue enriched	cerebral cortex: 441.8	adrenal gland: 34.6	13	36.8339	23.0016	0.0147272	0.0310943	0.0285089	0.0461477	0.00486077	0.0148071
ENSG00000105376	ICAM5	Intercellular adhesion molecule 5, telencephalin	Tissue enriched	cerebral cortex: 21.6	lung: 2.0	10	0	0	0.00467494	0.17554	0	0.0422984	0	0.00451038
ENSG00000105467	SYNGR4	Synaptogyrin 4	Tissue enriched	testis: 46.8	parathyroid gland: 4.4	11	0	0.0286121	0	0	0	0	0	0
ENSG00000105492	SIGLEC6	Sialic acid binding Ig-like lectin 6	Tissue enriched	placenta: 147.1	lung: 6.0	24	0	0	4.96081	3.48273	1.06485	1.24611	0.0409331	0.0948216
ENSG00000105519	CAPS	Calcyphosine	Tissue enriched	fallopian tube: 493.6	cervix: 51.4	10	0.0240373	0.184045	0.615487	0.250845	0.348671	0.319364	0.348247	0.574303
ENSG00000105549	THEG	Theg spermatid protein	Tissue enriched	testis: 33.5	skin: 3.9	9	3.1266	8.94711	0	0	0	0	0	0
ENSG00000105610	KLF1	Kruppel-like factor 1 (erythroid)	Tissue enriched	bone marrow: 25.8	placenta: 1.0	24	0	0	0	0	0	0	0	0
ENSG00000105613	MAST1	Microtubule associated serine/threonine kinase 1	Tissue enriched	cerebral cortex: 35.3	testis: 3.0	12	0.0278914	2.70111	0	0	0	0.00456607	0	0.00340327
ENSG00000105642	KCNN1	Potassium channel, calcium activated intermediate/small conductance subfamily N alpha, member 1	Tissue enriched	cerebral cortex: 21.5	testis: 2.0	10	0	0.00891209	0.203576	1.23254	0.995555	0.890938	0.559862	0.813217
ENSG00000105649	RAB3A	RAB3A, member RAS oncogene family	Tissue enriched	cerebral cortex: 251.3	adrenal gland: 20.7	12	6.81359	4.62661	0.547864	0.750536	0.0227319	0.226821	0.904731	0.14963
ENSG00000105679	GAPDHS	Glyceraldehyde-3-phosphate dehydrogenase, spermatogenic	Tissue enriched	testis: 243.7	thyroid gland: 20.6	12	0	0	0	0	0	0	0	0
ENSG00000105695	MAG	Myelin associated glycoprotein	Tissue enriched	cerebral cortex: 164.0	ovary: 27.5	6	0	0	0	0.615554	0	0	0	0
ENSG00000105696	TMEM59L	Transmembrane protein 59-like	Tissue enriched	cerebral cortex: 367.2	adrenal gland: 22.3	16	2.82742	5.16108	0	0.00944755	0	0.0113595	0	0
ENSG00000105697	HAMP	Hepcidin antimicrobial peptide	Tissue enriched	liver: 257.0	heart muscle: 38.7	7	0	1.53232	1.13193	0.604813	0.116614	0.239148	0.0354239	0.401053
ENSG00000105825	TFPI2	Tissue factor pathway inhibitor 2	Tissue enriched	placenta: 1205.5	ovary: 52.0	23	3.73807	10.8562	4.60045	7.34137	42.5573	25.5208	2.04847	3.39406
ENSG00000105852	PON3	Paraoxonase 3	Tissue enriched	liver: 327.2	breast: 42.7	8	1.3011	2.23629	0	0.0128727	0	0	0	0.242148
ENSG00000105877	DNAH11	Dynein, axonemal, heavy chain 11	Tissue enriched	parathyroid gland: 141.9	fallopian tube: 8.4	17	0.739287	1.14074	0.00656301	0.0525619	0.00124308	0.00257647	0.0518849	0.106332
ENSG00000105982	RNF32	Ring finger protein 32	Tissue enriched	testis: 110.0	epididymis: 13.7	8	0.0213077	0.0416871	0.0158519	0.228036	0.0998005	0.36314	0.0746037	0.622198
ENSG00000106089	STX1A	Syntaxin 1A (brain)	Tissue enriched	cerebral cortex: 167.1	gallbladder: 10.8	15	13.8422	31.5153	0.00938778	0.161233	0.00581778	0.0283151	0	0.0490108
ENSG00000106327	TFR2	Transferrin receptor 2	Tissue enriched	liver: 155.8	bone marrow: 13.9	11	0	0	0.205723	0.651767	0	0.265513	0.0157965	0.692271
ENSG00000106328	FSCN3	Fascin actin-bundling protein 3, testicular	Tissue enriched	testis: 105.3	skin: 0.4	244	0	0.0110389	0	0	0	0	0	0.0054815
ENSG00000106336	FBXO24	F-box protein 24	Tissue enriched	testis: 71.5	ovary: 2.8	25	0	0	0	0	0	0	0	0.67896
ENSG00000106351	AGFG2	ArfGAP with FG repeats 2	Tissue enriched	salivary gland: 128.0	skin: 22.8	6	0.00647664	5.56547	2.86961	0.456161	4.90039	2.91618	2.33943	1.80981
ENSG00000106484	MEST	Mesoderm specific transcript	Tissue enriched	placenta: 1079.4	adipose tissue: 131.7	8	31.72	31.7481	1.00321	3.09457	1.92284	1.88858	5.33831	5.75608
ENSG00000106526	ACTR3C	ARP3 actin-related protein 3 homolog C (yeast)	Tissue enriched	parathyroid gland: 85.6	adrenal gland: 15.9	5	1.01055	1.84692	0.17866	0.416684	0.0218807	0.0698606	0.585921	1.29345
ENSG00000106631	MYL7	Myosin, light chain 7, regulatory	Tissue enriched	heart muscle: 9298.4	breast: 6.3	1460	1.62096	3.73507	0	0	0	0	0	0
ENSG00000106638	TBL2	Transducin (beta)-like 2	Tissue enriched	testis: 83.4	parathyroid gland: 13.0	6	8.77249	2.35905	14.7977	3.63649	9.67516	1.07174	8.70136	2.38887
ENSG00000106689	LHX2	LIM homeobox 2	Tissue enriched	cerebral cortex: 56.4	placenta: 5.1	11	0	0.070159	0.0130585	0.418151	0	0	0.744872	1.18172
ENSG00000106804	C5	Complement component 5	Tissue enriched	liver: 225.4	lung: 10.5	21	0.0162922	3.41035	0.952569	1.59322	0.021318	0.181456	0.0386502	0.597761
ENSG00000106976	DNM1	Dynamin 1	Tissue enriched	cerebral cortex: 365.7	cervix: 25.2	14	0.846289	2.68843	0.0980661	0.206597	0.153976	0.545876	0.107738	0.143391
ENSG00000107018	RLN1	Relaxin 1	Tissue enriched	prostate: 33.4	testis: 0.6	54	0	0	0	0.330095	0	0	0.112883	0.540658
ENSG00000107295	SH3GL2	SH3-domain GRB2-like 2	Tissue enriched	cerebral cortex: 170.6	kidney: 17.3	10	0	6.19097	0	0	0	0	0	0
ENSG00000107331	ABCA2	ATP-binding cassette, sub-family A (ABC1), member 2	Tissue enriched	cerebral cortex: 98.2	thyroid gland: 17.0	6	0.586449	0.88504	0.887668	0.714091	0.036826	0.191235	0.0213137	0.240468
ENSG00000107447	DNTT	DNA nucleotidylexotransferase	Tissue enriched	bone marrow: 18.4	tonsil: 2.2	8	1.75561	9.09136	14.1812	25.9661	5.59453	4.04854	107.077	192.605
ENSG00000107831	FGF8	Fibroblast growth factor 8 (androgen-induced)	Tissue enriched	skeletal muscle: 15.7	testis: 2.5	6	0	3.28189	0	0	0	0	0	0
ENSG00000108309	RUNDC3A	RUN domain containing 3A	Tissue enriched	cerebral cortex: 191.3	adrenal gland: 21.4	9	1.63631	4.81956	0	0.0055683	0.634765	1.44838	0	0
ENSG00000108515	ENO3	Enolase 3 (beta, muscle)	Tissue enriched	skeletal muscle: 5975.8	heart muscle: 311.9	19	30.8682	27.6086	1.62637	0.91016	3.77982	4.56859	0.931549	0.880947
ENSG00000108556	CHRNE	Cholinergic receptor, nicotinic, epsilon (muscle)	Tissue enriched	heart muscle: 34.4	epididymis: 1.2	27	0	0	0.328314	0.464095	0.540494	0.930877	0	0
ENSG00000108702	CCL1	Chemokine (C-C motif) ligand 1	Tissue enriched	rectum: 2.7	testis: 0.4	5	0	0	0	0	0	0	0.625677	3.88997
ENSG00000108786	HSD17B1	Hydroxysteroid (17-beta) dehydrogenase 1	Tissue enriched	placenta: 98.3	cerebral cortex: 7.1	14	0	0.783875	0	0.110215	0.0492295	0.135166	0	0
ENSG00000108878	CACNG1	Calcium channel, voltage-dependent, gamma subunit 1	Tissue enriched	skeletal muscle: 113.5	esophagus: 4.4	25	0	0	0	0.0205239	0	0	0	1.72657
ENSG00000109072	VTN	Vitronectin	Tissue enriched	liver: 2540.4	gallbladder: 91.6	28	0	0	0	0	0.281376	0.831184	0	0
ENSG00000109107	ALDOC	Aldolase C, fructose-bisphosphate	Tissue enriched	cerebral cortex: 768.7	heart muscle: 110.6	7	9.89971	64.1241	6.58671	7.27489	2.73141	2.26723	11.3423	10.1678
ENSG00000109132	PHOX2B	Paired-like homeobox 2b	Tissue enriched	adrenal gland: 10.4	small intestine: 1.2	8	0	0.0150608	0	0	0	0	0	0
ENSG00000110076	NRXN2	Neurexin 2	Tissue enriched	cerebral cortex: 143.0	testis: 17.0	8	0	0	0.0114772	0.122985	0.0265177	0.0614296	0	0.00333035
ENSG00000110104	CCDC86	Coiled-coil domain containing 86	Tissue enriched	parathyroid gland: 611.5	testis: 58.2	11	7.40962	15.8602	17.3966	11.232	25.0608	19.0641	20.848	7.66415
ENSG00000110375	UPK2	Uroplakin 2	Tissue enriched	urinary bladder: 71.3	adipose tissue: 1.5	46	0	0.921059	0.0156738	0.0751315	0	0	0.200672	0.967615
ENSG00000110436	SLC1A2	Solute carrier family 1 (glial high affinity glutamate transporter), member 2	Tissue enriched	cerebral cortex: 367.1	liver: 12.2	30	0.00266427	0.00287722	0	0.172786	0.0402172	0.228085	0	0.242115
ENSG00000110484	SCGB2A2	Secretoglobin, family 2A, member 2	Tissue enriched	breast: 3633.4	cervix: 504.4	7	0	1.48144	0	0	0	0	0	0
ENSG00000110881	ASIC1	Acid sensing (proton gated) ion channel 1	Tissue enriched	cerebral cortex: 57.0	parathyroid gland: 5.5	10	0	0	0	0	0.00346158	0.0108215	0	1.02424
ENSG00000111046	MYF6	Myogenic factor 6 (herculin)	Tissue enriched	skeletal muscle: 99.2	esophagus: 5.3	18	6.14692	43.55	0	0	0	0	0	0
ENSG00000111215	PRR4	Proline rich 4 (lacrimal)	Tissue enriched	salivary gland: 1536.8	stomach: 66.9	23	0	0.0117247	0.499721	0.533696	0.365308	0.616519	0.287391	0.419318
ENSG00000111218	PRMT8	Protein arginine methyltransferase 8	Tissue enriched	cerebral cortex: 20.0	testis: 2.4	8	0	0	0	0	0	0.00393034	0.0963761	0.169838
ENSG00000111241	FGF6	Fibroblast growth factor 6	Tissue enriched	skeletal muscle: 5.6	esophagus: 0.7	8	0	0	0	0	0	0	0	0
ENSG00000111254	AKAP3	A kinase (PRKA) anchor protein 3	Tissue enriched	testis: 179.0	fallopian tube: 3.9	45	0	0	0	0.00746741	0	0	0	0.0256468
ENSG00000111262	KCNA1	Potassium channel, voltage gated shaker related subfamily A, member 1	Tissue enriched	cerebral cortex: 13.5	parathyroid gland: 2.0	6	0	0.00556968	0	0	0	0.00385451	0	0
ENSG00000111344	RASAL1	RAS protein activator like 1 (GAP1 like)	Tissue enriched	parathyroid gland: 116.7	cerebral cortex: 19.5	6	0.0221145	0.0281833	0.841545	1.41336	0.255124	1.48295	1.04029	2.6229
ENSG00000111644	ACRBP	Acrosin binding protein	Tissue enriched	testis: 432.6	thyroid gland: 22.6	19	0.0143326	0.00390048	1.68614	3.83426	4.16572	3.46373	1.68062	1.44593
ENSG00000111674	ENO2	Enolase 2 (gamma, neuronal)	Tissue enriched	cerebral cortex: 432.2	parathyroid gland: 64.5	7	53.606	32.0582	0.951189	2.28548	0.815603	0.945163	7.21843	1.07684
ENSG00000111713	GYS2	Glycogen synthase 2 (liver)	Tissue enriched	liver: 91.7	adipose tissue: 3.9	23	0	0.0113279	0	0	0	0	0	0
ENSG00000111834	RSPH4A	Radial spoke head 4 homolog A (Chlamydomonas)	Tissue enriched	fallopian tube: 59.4	lung: 7.1	8	0.0124926	2.78347	0	0	0	0	0	0
ENSG00000112167	SAYSD1	SAYSVFN motif domain containing 1	Tissue enriched	testis: 85.5	prostate: 14.9	6	10.8724	16.8585	5.31204	2.25384	7.59283	4.42661	4.64943	2.74425
ENSG00000112280	COL9A1	Collagen, type IX, alpha 1	Tissue enriched	prostate: 32.7	testis: 5.0	6	0	0.0201043	0	0	0	0	0	0.00266532
ENSG00000112309	B3GAT2	Beta-1,3-glucuronyltransferase 2	Tissue enriched	cerebral cortex: 19.6	testis: 1.9	10	1.76179	4.94104	0.0105693	0.0250888	0.00317593	0.00662125	0	0
ENSG00000113073	SLC4A9	Solute carrier family 4, sodium bicarbonate cotransporter, member 9	Tissue enriched	kidney: 12.1	testis: 0.6	17	0	0.00903799	0	0	0	0	0	0
ENSG00000113231	PDE8B	Phosphodiesterase 8B	Tissue enriched	thyroid gland: 292.2	cerebral cortex: 53.2	5	0.00473115	0.0117361	0.434051	1.46772	4.91741	3.66544	0.00565443	0.271782
ENSG00000113389	NPR3	Natriuretic peptide receptor 3	Tissue enriched	kidney: 113.3	adipose tissue: 21.9	5	0.0107883	0.0184689	0	0	0	0	0	0
ENSG00000113569	NUP155	Nucleoporin 155kDa	Tissue enriched	testis: 126.2	parathyroid gland: 14.1	9	2.94621	4.564	6.4215	0.627394	2.91854	3.57109	6.24783	5.49497
ENSG00000113600	C9	Complement component 9	Tissue enriched	liver: 728.8	epididymis: 6.1	119	0	0.0315609	0	0.0588495	0	0	0	0
ENSG00000113716	HMGXB3	HMG box domain containing 3	Tissue enriched	parathyroid gland: 278.2	prostate: 26.2	11	4.66857	6.41194	9.18583	5.28947	3.3429	3.14721	5.74406	0.892026
ENSG00000113946	CLDN16	Claudin 16	Tissue enriched	kidney: 51.3	thyroid gland: 8.7	6	0.0129969	0.10171	0.00483818	1.24248	0	0.467129	0	0.0126289
ENSG00000114204	SERPINI2	Serpin peptidase inhibitor, clade I (pancpin), member 2	Tissue enriched	pancreas: 288.1	fallopian tube: 6.0	48	0	0.0164261	0	0.0641561	0	0	0	0
ENSG00000114487	MORC1	MORC family CW-type zinc finger 1	Tissue enriched	testis: 29.6	epididymis: 0.4	69	0	0.00942588	0.00460864	0.00958128	0	0	0	0
ENSG00000114547	ROPN1B	Rhophilin associated tail protein 1B	Tissue enriched	testis: 370.5	breast: 45.0	8	0	0.00876458	0	0.00642796	0	0	0	0
ENSG00000114646	CSPG5	Chondroitin sulfate proteoglycan 5 (neuroglycan C)	Tissue enriched	cerebral cortex: 157.1	testis: 2.8	56	0	0	0	0	0	0	0	0
ENSG00000115257	PCSK4	Proprotein convertase subtilisin/kexin type 4	Tissue enriched	testis: 41.3	fallopian tube: 4.7	9	0	0.687724	1.25502	1.10947	0	0.008714	0	0.702966
ENSG00000115266	APC2	Adenomatosis polyposis coli 2	Tissue enriched	cerebral cortex: 70.7	adrenal gland: 3.3	21	0	0.911594	0.00262324	0.00543857	0.00157706	0.00589996	0.000931405	0.0109099
ENSG00000115592	PRKAG3	Protein kinase, AMP-activated, gamma 3 non-catalytic subunit	Tissue enriched	skeletal muscle: 23.9	esophagus: 1.3	18	0	0	0	0	0	0	0	0
ENSG00000115718	PROC	Protein C (inactivator of coagulation factors Va and VIIIa)	Tissue enriched	liver: 139.9	kidney: 12.0	12	0	0.0186646	17.5406	7.81684	2.92955	1.70522	0.408091	0.937565
ENSG00000115738	ID2	Inhibitor of DNA binding 2, dominant negative helix-loop-helix protein	Tissue enriched	parathyroid gland: 1947.2	thyroid gland: 357.9	5	36.4097	13.1181	179.799	27.8496	773.064	178.974	126.715	16.3612
ENSG00000115977	AAK1	AP2 associated kinase 1	Tissue enriched	parathyroid gland: 382.6	thyroid gland: 59.1	6	0.991873	3.32507	0.639707	0.479193	0.500091	0.377088	0.425169	0.234073
ENSG00000115998	C2orf42	Chromosome 2 open reading frame 42	Tissue enriched	testis: 109.3	fallopian tube: 18.4	6	0.0112253	0.0104972	3.74054	0.81215	1.77008	2.29034	4.25334	0.751506
ENSG00000116014	KISS1R	KISS1 receptor	Tissue enriched	cerebral cortex: 1.2	placenta: 0.2	5	5.2585	2.20707	0	0.753138	0.604685	1.4085	0	0
ENSG00000116031	CD207	CD207 molecule, langerin	Tissue enriched	skin: 104.2	esophagus: 19.4	5	0	0	2.1096	3.13987	6.14393	9.09117	1.70723	4.59164
ENSG00000116183	PAPPA2	Pappalysin 2	Tissue enriched	placenta: 82.1	cervix: 10.8	8	0	0.00973806	0	0.00238064	0	0	0	0
ENSG00000116218	NPHS2	Nephrosis 2, idiopathic, steroid-resistant (podocin)	Tissue enriched	kidney: 92.9	testis: 1.1	79	0	0	0	0	0	0	0	0
ENSG00000116254	CHD5	Chromodomain helicase DNA binding protein 5	Tissue enriched	cerebral cortex: 42.2	testis: 6.1	7	0	0.20448	0	0.00553902	0	0	0	0
ENSG00000116668	SWT1	SWT1 RNA endoribonuclease homolog	Tissue enriched	testis: 69.0	thyroid gland: 8.7	8	0.0100512	2.1529	1.40736	2.38856	0.635069	4.36007	0.923635	1.66525
ENSG00000116675	DNAJC6	DnaJ (Hsp40) homolog, subfamily C, member 6	Tissue enriched	cerebral cortex: 163.3	adrenal gland: 15.7	10	7.2856	20.1512	0.0249132	0.331538	0.0180649	0.0508325	0.00938382	0.319049
ENSG00000116690	PRG4	Proteoglycan 4	Tissue enriched	liver: 97.3	lung: 15.4	6	0	0.00923237	0	0	0	0	0	0
ENSG00000116748	AMPD1	Adenosine monophosphate deaminase 1	Tissue enriched	skeletal muscle: 208.6	duodenum: 18.6	11	0	0.0142143	0	0	0	0	0	0
ENSG00000116785	CFHR3	Complement factor H-related 3	Tissue enriched	liver: 313.3	adipose tissue: 1.2	242	0	0.0123392	0	0	0	0	0	0
ENSG00000117016	RIMS3	Regulating synaptic membrane exocytosis 3	Tissue enriched	cerebral cortex: 60.6	adrenal gland: 8.3	7	9.34508	1.52962	2.93034	0.711562	0.327134	0.802427	0.649358	1.63944
ENSG00000117139	KDM5B	Lysine (K)-specific demethylase 5B	Tissue enriched	testis: 227.1	skin: 30.7	7	16.4564	7.42873	3.54713	1.57438	3.2995	0.91615	5.07049	1.00205
ENSG00000117152	RGS4	Regulator of G-protein signaling 4	Tissue enriched	cerebral cortex: 289.9	adrenal gland: 54.3	5	0	0.822006	0	0	0	0	0	0.00467837
ENSG00000117245	KIF17	Kinesin family member 17	Tissue enriched	testis: 23.7	cerebral cortex: 3.8	6	0	0	1.68773	1.53516	0.102618	0.328668	0	0
ENSG00000117425	PTCH2	Patched 2	Tissue enriched	parathyroid gland: 200.3	salivary gland: 32.3	6	0.00689047	0.00791371	0.102775	0.143359	0.0393517	0.214199	0.0095702	0.238987
ENSG00000117481	NSUN4	NOP2/Sun domain family, member 4	Tissue enriched	testis: 99.1	adrenal gland: 7.2	14	2.69403	2.66957	4.14312	0.813755	1.94171	3.0701	4.88227	2.99604
ENSG00000117650	NEK2	NIMA-related kinase 2	Tissue enriched	testis: 120.5	bone marrow: 11.3	11	0.0526626	0.0438275	4.679	7.23613	6.24283	4.20505	15.0768	5.9809
ENSG00000118113	MMP8	Matrix metallopeptidase 8	Tissue enriched	bone marrow: 336.3	endometrium: 3.2	103	0	0.0103197	0	0.00756847	0	0	0	1.52673
ENSG00000118156	ZNF541	Zinc finger protein 541	Tissue enriched	testis: 19.2	ovary: 1.7	11	0	0.0076217	0.00372652	0.325607	0	0	0	0
ENSG00000118160	SLC8A2	Solute carrier family 8 (sodium/calcium exchanger), member 2	Tissue enriched	cerebral cortex: 68.4	endometrium: 6.2	11	2.41689	13.9304	0	0	0	0	0	0
ENSG00000118194	TNNT2	Troponin T type 2 (cardiac)	Tissue enriched	heart muscle: 5036.0	skin: 25.2	199	9.30597	4.44221	0.00238971	0.00835914	0.298055	0.627178	0	0.00259189
ENSG00000118729	CASQ2	Calsequestrin 2 (cardiac muscle)	Tissue enriched	heart muscle: 672.9	skeletal muscle: 62.4	11	20.9404	47.5221	0.00659455	0.0220645	0.0075298	0.0468565	0	0.010635
ENSG00000119655	NPC2	Niemann-Pick disease, type C2	Tissue enriched	epididymis: 16057.0	lung: 850.5	19	21.6154	14.9673	109.382	40.7475	61.3442	20.8452	32.0489	16.7538
ENSG00000119685	TTLL5	Tubulin tyrosine ligase-like family member 5	Tissue enriched	testis: 103.3	parathyroid gland: 20.2	5	1.72391	1.39878	1.27137	1.28129	0.511603	1.36437	2.28184	2.14831
ENSG00000119899	SLC17A5	Solute carrier family 17 (acidic sugar transporter), member 5	Tissue enriched	parathyroid gland: 640.5	thyroid gland: 69.8	9	2.91393	7.06478	10.5853	11.518	3.2542	3.69693	3.13879	2.86236
ENSG00000120210	INSL6	Insulin-like 6	Tissue enriched	testis: 21.7	placenta: 0.5	38	0	0	0.498531	1.72349	0	0	0.412381	2.24788
ENSG00000120215	MLANA	Melan-A	Tissue enriched	skin: 50.5	breast: 2.3	21	0	0	0	0	0	0	0	0.21014
ENSG00000120251	GRIA2	Glutamate receptor, ionotropic, AMPA 2	Tissue enriched	cerebral cortex: 207.2	endometrium: 27.2	8	0.00793625	2.51112	0	0	0	0	0	0
ENSG00000120262	CCDC170	Coiled-coil domain containing 170	Tissue enriched	fallopian tube: 52.9	thyroid gland: 9.4	6	0	0	0.00336968	0.035274	0.280632	0.74304	0.00231463	0.155634
ENSG00000120329	SLC25A2	Solute carrier family 25 (mitochondrial carrier; ornithine transporter) member 2	Tissue enriched	testis: 11.6	epididymis: 0.0	116	0	0	0	0	0	0	0	0
ENSG00000120669	SOHLH2	Spermatogenesis and oogenesis specific basic helix-loop-helix 2	Tissue enriched	testis: 46.0	prostate: 3.5	13	0	1.17919	0	0.0917324	0	0	0	0
ENSG00000120729	MYOT	Myotilin	Tissue enriched	skeletal muscle: 767.1	esophagus: 36.2	21	7.70445	32.6215	0.103502	0.314869	0	0.0222797	0.00521365	0.223724
ENSG00000120903	CHRNA2	Cholinergic receptor, nicotinic, alpha 2 (neuronal)	Tissue enriched	prostate: 43.0	breast: 2.1	20	0.00737916	0.00847497	0.00721071	0.000538482	0	0	0.651843	1.87707
ENSG00000120937	NPPB	Natriuretic peptide B	Tissue enriched	heart muscle: 2863.6	testis: 1.7	1602	0	3.73976	0	0	0	0	0	0
ENSG00000121053	EPX	Eosinophil peroxidase	Tissue enriched	bone marrow: 20.6	fallopian tube: 1.4	14	0	0.0300943	0	0.048011	0.0305218	1.43278	0.0489362	1.0353
ENSG00000121058	COIL	Coilin	Tissue enriched	testis: 174.4	thyroid gland: 20.1	9	8.91607	7.52546	4.59227	2.57618	4.29087	5.02698	7.57863	4.70137
ENSG00000121101	TEX14	Testis expressed 14	Tissue enriched	testis: 49.0	bone marrow: 1.1	43	1.41565	1.65376	0.00325764	0.0309277	0	0.127501	0	0.0552338
ENSG00000121270	ABCC11	ATP-binding cassette, sub-family C (CFTR/MRP), member 11	Tissue enriched	breast: 63.2	prostate: 5.5	11	0	0.0146911	0.0358636	0.168673	0	0	0	0.00624558
ENSG00000121410	A1BG	Alpha-1-B glycoprotein	Tissue enriched	liver: 505.4	fallopian tube: 1.7	297	0	0	0.142706	0.426186	0	0.00804483	0.0456002	0.124223
ENSG00000121653	MAPK8IP1	Mitogen-activated protein kinase 8 interacting protein 1	Tissue enriched	cerebral cortex: 177.7	parathyroid gland: 32.6	5	19.174	37.0148	0.00472828	0.00979775	0	0.00894083	0.216364	0.751334
ENSG00000121753	ADGRB2	Adhesion G protein-coupled receptor B2	Tissue enriched	cerebral cortex: 72.5	adrenal gland: 5.1	14	0.0234933	0.0277849	0.00694527	0.0215055	0	0.00806473	0.0642857	0.372652
ENSG00000121769	FABP3	Fatty acid binding protein 3, muscle and heart	Tissue enriched	heart muscle: 2838.6	skeletal muscle: 471.3	6	48.0949	56.7803	0.889888	2.82801	1.35208	2.19086	2.38069	1.36877
ENSG00000121905	HPCA	Hippocalcin	Tissue enriched	cerebral cortex: 153.6	testis: 3.2	47	0	0	0	0	0	0	0	0
ENSG00000121933	TMIGD3	Transmembrane and immunoglobulin domain containing 3	Tissue enriched	testis: 98.4	placenta: 6.5	15	0.0090833	0.0103808	3.45295	2.60493	8.51628	2.84241	0.554191	0.776769
ENSG00000122180	MYOG	Myogenin (myogenic factor 4)	Tissue enriched	skeletal muscle: 31.7	prostate: 2.7	12	526.728	345.093	0.0664823	0.15403	5.67776	4.41506	0.0164175	0.0518611
ENSG00000122304	PRM2	Protamine 2	Tissue enriched	testis: 7760.1	small intestine: 1.5	5039	0	0	0	0	0	0.431975	0	0
ENSG00000122852	SFTPA1	Surfactant protein A1	Tissue enriched	lung: 10520.7	adrenal gland: 8.9	1177	0	0.24608	0.00745015	0.969148	0	0	0	0
ENSG00000123119	NECAB1	N-terminal EF-hand calcium binding protein 1	Tissue enriched	cerebral cortex: 79.9	testis: 12.2	7	1.40078	7.72078	0.21744	0.675462	0.02603	0.0710579	1.16328	0.942799
ENSG00000123171	CCDC70	Coiled-coil domain containing 70	Tissue enriched	testis: 115.3	epididymis: 0.0	1154	0	0	0	0	0	0	0	0
ENSG00000123405	NFE2	Nuclear factor, erythroid 2	Tissue enriched	bone marrow: 68.7	spleen: 12.1	6	0.445464	3.60599	0.885341	3.72527	0	0.0535334	1.01167	3.69468
ENSG00000123454	DBH	Dopamine beta-hydroxylase (dopamine beta-monooxygenase)	Tissue enriched	adrenal gland: 358.5	epididymis: 30.6	12	8.83125	29.0087	0	0.00897586	0.00777317	0.139668	0	0.254957
ENSG00000123496	IL13RA2	Interleukin 13 receptor, alpha 2	Tissue enriched	testis: 52.5	prostate: 6.5	8	0	0	0	0	0	0	0	0
ENSG00000123560	PLP1	Proteolipid protein 1	Tissue enriched	cerebral cortex: 3225.1	parathyroid gland: 106.1	30	0	0.00766174	0.00285405	0.028466	0	0	0.00206367	0.203932
ENSG00000123612	ACVR1C	Activin A receptor, type IC	Tissue enriched	adipose tissue: 33.9	ovary: 4.3	8	0	1.84295	0	0.00297884	0.00226754	0.162934	0	0
ENSG00000124003	MOGAT1	Monoacylglycerol O-acyltransferase 1	Tissue enriched	gallbladder: 30.8	parathyroid gland: 2.8	11	0	0	0.206808	0.731087	0	0.387953	0	0
ENSG00000124091	GCNT7	Glucosaminyl (N-acetyl) transferase family member 7	Tissue enriched	bone marrow: 2.8	testis: 0.5	5	0	0.0171894	0.18509	0.386056	0.253686	0.459745	0.035907	0.0946843
ENSG00000124092	CTCFL	CCCTC-binding factor (zinc finger protein)-like	Tissue enriched	testis: 20.6	epididymis: 1.1	19	0.00794781	0.0104319	0.00185254	0.00384074	0	0	0	0
ENSG00000124103	FAM209A	Family with sequence similarity 209, member A	Tissue enriched	testis: 100.2	bone marrow: 9.7	10	0	0	0.0160601	0.762728	0	0	0	0.0391092
ENSG00000124107	SLPI	Secretory leukocyte peptidase inhibitor	Tissue enriched	cervix, uterine: 40728.5	seminal vesicle: 4274.8	10	28.5781	14.9843	17.1241	62.652	2.51283	4.57745	26.4925	28.2769
ENSG00000124116	WFDC3	WAP four-disulfide core domain 3	Tissue enriched	testis: 31.8	breast: 1.6	19	0.881031	1.03818	0	0	0	0	0	0
ENSG00000124140	SLC12A5	Solute carrier family 12 (potassium/chloride transporter), member 5	Tissue enriched	cerebral cortex: 94.5	adrenal gland: 12.0	8	0.0149706	0.0485017	0.00405642	0.00597656	0	0.0790514	0.0215538	0.0183846
ENSG00000124157	SEMG2	Semenogelin II	Tissue enriched	seminal vesicle: 13953.0	prostate: 501.7	28	0	0	0	0.0133547	0	0	0	0
ENSG00000124196	GTSF1L	Gametocyte specific factor 1-like	Tissue enriched	testis: 267.7	lymph node: 1.7	156	0	0	0	0.0328029	0	0	0	0
ENSG00000124237	C20orf85	Chromosome 20 open reading frame 85	Tissue enriched	fallopian tube: 719.2	testis: 91.4	8	2.20915	15.2233	0	0	0	0	0	0
ENSG00000124251	TP53TG5	TP53 target 5	Tissue enriched	testis: 22.1	cerebral cortex: 1.8	12	0	0	0.159615	0.313441	0	0.0203914	0.0229619	0.0397944
ENSG00000124391	IL17C	Interleukin 17C	Tissue enriched	endometrium: 3.5	gallbladder: 0.6	6	0	0	0	0	0	0	0	0
ENSG00000124469	CEACAM8	Carcinoembryonic antigen-related cell adhesion molecule 8	Tissue enriched	bone marrow: 150.9	lung: 1.7	88	0	0	0	0.0298513	0	0	0	0
ENSG00000124507	PACSIN1	Protein kinase C and casein kinase substrate in neurons 1	Tissue enriched	cerebral cortex: 134.1	lymph node: 4.2	32	0.0369035	1.34751	39.4131	25.4205	2.04484	4.75836	0.0210631	0.265673
ENSG00000124557	BTN1A1	Butyrophilin, subfamily 1, member A1	Tissue enriched	breast: 37.0	tonsil: 0.8	45	0.0160857	0.0158951	0.00599203	0.440131	1.47924	4.94667	1.35178	4.55998
ENSG00000124575	HIST1H1D	Histone cluster 1, H1d	Tissue enriched	bone marrow: 17.5	lymph node: 3.0	6	0.273595	1.31597	6.60955	6.52375	15.0302	9.12427	24.6415	22.0809
ENSG00000124678	TCP11	T-complex 11, testis-specific	Tissue enriched	testis: 558.6	ovary: 1.6	331	0	0	0	0	0	0	0	0
ENSG00000124882	EREG	Epiregulin	Tissue enriched	bone marrow: 82.5	appendix: 14.7	6	0	0.00620588	0.00925847	0.0752069	0	0	0.539279	1.40542
ENSG00000125388	GRK4	G protein-coupled receptor kinase 4	Tissue enriched	testis: 74.5	cerebral cortex: 8.2	9	0.0099377	4.45136	0.0926813	0.402525	0.556507	1.33513	0.604675	0.953832
ENSG00000125409	TEKT3	Tektin 3	Tissue enriched	testis: 46.0	fallopian tube: 7.4	6	0	0.0125922	0	0	0	0	0	0
ENSG00000125462	C1orf61	Chromosome 1 open reading frame 61	Tissue enriched	cerebral cortex: 505.2	testis: 3.8	131	0	0	0.0410011	0.0892766	0	0	0.0323417	0.143104
ENSG00000125531	C20orf195	Chromosome 20 open reading frame 195	Tissue enriched	testis: 53.2	epididymis: 2.7	19	0	0	0	0	0	0	0	0
ENSG00000125618	PAX8	Paired box 8	Tissue enriched	thyroid gland: 642.7	kidney: 65.0	10	0	0	0.00468836	0.139386	0.016754	0.354938	0.387195	0.507183
ENSG00000125744	RTN2	Reticulon 2	Tissue enriched	skeletal muscle: 175.3	placenta: 27.3	6	5.46758	4.15888	0.883365	0.484604	0.64073	0.62027	0.504968	0.203855
ENSG00000125780	TGM3	Transglutaminase 3	Tissue enriched	esophagus: 1519.7	tonsil: 131.7	12	0	0	0	0	0	0	0	0
ENSG00000125813	PAX1	Paired box 1	Tissue enriched	parathyroid gland: 182.0	tonsil: 18.2	10	196.756	301.037	0.379844	0.945305	0.127161	0.153438	0.22095	0.773735
ENSG00000125814	NAPB	N-ethylmaleimide-sensitive factor attachment protein, beta	Tissue enriched	cerebral cortex: 304.1	adrenal gland: 32.3	9	20.6882	32.8779	1.19622	2.65566	2.11678	2.17998	0.642864	1.44274
ENSG00000125816	NKX2-4	NK2 homeobox 4	Tissue enriched	testis: 2.2	epididymis: 0.2	10	0	0	0	0	0	0	0	0
ENSG00000125872	LRRN4	Leucine rich repeat neuronal 4	Tissue enriched	lung: 13.6	fallopian tube: 1.3	11	0	0.0131794	0	0	0	0	0	0
ENSG00000125888	BANF2	Barrier to autointegration factor 2	Tissue enriched	testis: 123.9	pancreas: 4.3	29	0	0	0	0	0	0	0	0
ENSG00000125900	SIRPD	Signal-regulatory protein delta	Tissue enriched	testis: 72.3	appendix: 4.0	18	0	0	0.291719	1.31	0	0	0	0
ENSG00000125931	CITED1	Cbp/p300-interacting transactivator, with Glu/Asp-rich carboxy-terminal domain, 1	Tissue enriched	epididymis: 1767.1	testis: 257.8	7	0	0	0	0	0	0	0	0.481052
ENSG00000126259	KIRREL2	Kin of IRRE like 2 (Drosophila)	Tissue enriched	pancreas: 11.6	cerebral cortex: 1.4	8	0	0.0137694	0	0	0	0	0	0.00870735
ENSG00000126467	TSKS	Testis-specific serine kinase substrate	Tissue enriched	testis: 72.5	skin: 1.6	43	0	0	0.239418	1.07449	0	0	0	0.120885
ENSG00000126545	CSN1S1	Casein alpha s1	Tissue enriched	breast: 1608.6	adipose tissue: 18.9	85	0	0	0	0	0	0	0	0
ENSG00000126549	STATH	Statherin	Tissue enriched	salivary gland: 45012.6	ovary: 26.0	1726	0	0	0	0	0	0	0	0
ENSG00000126550	HTN1	Histatin 1	Tissue enriched	salivary gland: 24450.0	ovary: 13.6	1790	0	0	0	0	0	0	0	0
ENSG00000126583	PRKCG	Protein kinase C, gamma	Tissue enriched	cerebral cortex: 41.1	testis: 4.7	9	0	0	0	0.00810129	0	0	0	0
ENSG00000126838	PZP	Pregnancy-zone protein	Tissue enriched	liver: 46.1	testis: 3.8	12	0	0.00569761	0.00293244	0.132943	0.117224	0.539588	0	0
ENSG00000126861	OMG	Oligodendrocyte myelin glycoprotein	Tissue enriched	cerebral cortex: 137.8	bone marrow: 0.4	318	0	0	0.0129316	0.399227	0	0.0323116	0	0
ENSG00000127423	AUNIP	Aurora kinase A and ninein interacting protein	Tissue enriched	testis: 29.1	bone marrow: 3.8	7	0.0756704	4.75902	0.751718	1.25005	0.513299	1.95571	2.59745	0.656839
ENSG00000127561	SYNGR3	Synaptogyrin 3	Tissue enriched	cerebral cortex: 82.8	adrenal gland: 12.5	7	8.50666	19.5646	0	0.456189	2.69527	0.833497	3.08334	2.90824
ENSG00000127585	FBXL16	F-box and leucine-rich repeat protein 16	Tissue enriched	cerebral cortex: 187.0	testis: 8.0	23	0.868276	2.2237	0	0.00652304	0.00552243	0.0183014	0.507482	0.710352
ENSG00000127928	GNGT1	Guanine nucleotide binding protein (G protein), gamma transducing activity polypeptide 1	Tissue enriched	placenta: 3.9	urinary bladder: 0.6	6	0.0771767	1.53277	0	0	0	0	0	0
ENSG00000128040	SPINK2	Serine peptidase inhibitor, Kazal type 2 (acrosin-trypsin inhibitor)	Tissue enriched	epididymis: 6311.3	testis: 427.3	15	0.0603213	2.89531	0.235667	1.11424	3.26486	1.92953	5.50452	2.72083
ENSG00000128245	YWHAH	Tyrosine 3-monooxygenase/tryptophan 5-monooxygenase activation protein, eta	Tissue enriched	cerebral cortex: 899.0	lung: 138.0	7	149.984	29.7863	122.117	32.5794	181.612	46.4014	108.407	15.5168
ENSG00000128253	RFPL2	Ret finger protein-like 2	Tissue enriched	prostate: 7.0	cerebral cortex: 0.8	9	0	0	0	0	0	0	0	0
ENSG00000128510	CPA4	Carboxypeptidase A4	Tissue enriched	skin: 68.0	esophagus: 10.0	7	0	0.00896387	0	0	0	0	0.385793	1.22327
ENSG00000128536	CDHR3	Cadherin-related family member 3	Tissue enriched	fallopian tube: 145.5	lung: 19.2	8	0	0	0.0819398	0.240193	0.733279	1.56296	0.552151	1.42725
ENSG00000128596	CCDC136	Coiled-coil domain containing 136	Tissue enriched	testis: 307.5	cerebral cortex: 44.3	7	0.0294464	0.731391	0.0112076	0.0514907	0.00355995	0.0114213	0.594243	0.647075
ENSG00000128610	FEZF1	FEZ family zinc finger 1	Tissue enriched	testis: 7.2	adipose tissue: 0.1	40	0	0.0135831	0	0	0	0	0	0
ENSG00000128683	GAD1	Glutamate decarboxylase 1 (brain, 67kDa)	Tissue enriched	cerebral cortex: 75.5	parathyroid gland: 11.7	6	0	0.00494391	0	0.00332328	0	0	0	0.00228276
ENSG00000128872	TMOD2	Tropomodulin 2 (neuronal)	Tissue enriched	cerebral cortex: 111.3	seminal vesicle: 11.6	10	1.45136	8.5136	0.208469	0.51726	0.0287788	0.173283	0.573454	1.48064
ENSG00000129151	BBOX1	Butyrobetaine (gamma), 2-oxoglutarate dioxygenase (gamma-butyrobetaine hydroxylase) 1	Tissue enriched	kidney: 469.2	liver: 66.0	7	1.03672	6.35029	0	0.0105602	0	0	0	0
ENSG00000129152	MYOD1	Myogenic differentiation 1	Tissue enriched	skeletal muscle: 9.0	prostate: 0.7	12	8.68801	8.74663	0	0	0	0	0	0
ENSG00000129244	ATP1B2	ATPase, Na+/K+ transporting, beta 2 polypeptide	Tissue enriched	cerebral cortex: 340.3	ovary: 36.6	9	0	0	0	0	0	0	0	0
ENSG00000129437	KLK14	Kallikrein-related peptidase 14	Tissue enriched	skin: 10.3	breast: 2.0	5	0	3.45822	0	0	0	0	0	0
ENSG00000129646	QRICH2	Glutamine rich 2	Tissue enriched	testis: 22.2	fallopian tube: 2.2	10	0	1.46935	0	0.0100387	0	0	0.137411	0.322549
ENSG00000129654	FOXJ1	Forkhead box J1	Tissue enriched	fallopian tube: 82.8	lung: 10.4	8	0	3.73189	0	0	0	0	0	0
ENSG00000129749	CHRNA10	Cholinergic receptor, nicotinic, alpha 10 (neuronal)	Tissue enriched	skeletal muscle: 16.6	lung: 0.9	17	0	0.0131258	0	0	0	0.0289824	0	0
ENSG00000129910	CDH15	Cadherin 15, type 1, M-cadherin (myotubule)	Tissue enriched	skeletal muscle: 13.0	placenta: 1.1	11	0.00766617	8.47002	0	0.0112287	0.00429705	0.00890631	0	0
ENSG00000129990	SYT5	Synaptotagmin V	Tissue enriched	cerebral cortex: 131.7	adrenal gland: 12.8	10	0.156766	1.25244	0	0	0	0.00557885	0.0468804	0.29592
ENSG00000130167	TSPAN16	Tetraspanin 16	Tissue enriched	testis: 153.1	bone marrow: 4.8	32	0	0	0	0	0	0	0	0
ENSG00000130208	APOC1	Apolipoprotein C-I	Tissue enriched	liver: 7217.4	adrenal gland: 1118.5	6	0	0.113488	7.04397	9.23498	4.31955	5.0373	9.36267	5.61491
ENSG00000130270	ATP8B3	ATPase, aminophospholipid transporter, class I, type 8B, member 3	Tissue enriched	testis: 28.7	bone marrow: 4.0	7	0.00505831	0.011619	0.219966	0.69467	0.35686	1.47234	1.26129	0.80762
ENSG00000130294	KIF1A	Kinesin family member 1A	Tissue enriched	cerebral cortex: 308.0	adrenal gland: 23.1	13	23.476	17.0684	0.00443319	0.0190624	0.0229542	0.0362071	0.00444017	0.00432481
ENSG00000130477	UNC13A	Unc-13 homolog A (C. elegans)	Tissue enriched	cerebral cortex: 53.7	adrenal gland: 3.4	16	0.00949483	1.76721	0.0014757	0.00318124	0.00341292	0.0320858	0.00314318	0.0096446
ENSG00000130518	KIAA1683	KIAA1683	Tissue enriched	testis: 34.5	endometrium: 5.5	6	1.90073	1.62913	0.0326164	0.059993	0	0	0.0145518	0.0262897
ENSG00000130540	SULT4A1	Sulfotransferase family 4A, member 1	Tissue enriched	cerebral cortex: 144.1	adrenal gland: 4.1	35	7.65868	14.9102	0	0.00913317	0	0	0	0
ENSG00000130558	OLFM1	Olfactomedin 1	Tissue enriched	cerebral cortex: 732.4	epididymis: 85.0	9	17.3672	30.9759	0.0247459	0.0398767	0.313783	0.55804	0.0789565	0.187827
ENSG00000130595	TNNT3	Troponin T type 3 (skeletal, fast)	Tissue enriched	skeletal muscle: 9595.3	esophagus: 133.5	72	162.53	213.775	0.931881	5.19881	0.360626	0.36637	0.273008	1.52465
ENSG00000130598	TNNI2	Troponin I type 2 (skeletal, fast)	Tissue enriched	skeletal muscle: 5538.3	esophagus: 145.5	38	30.3854	43.6407	14.1101	5.77048	6.63376	3.86608	0.493166	2.11894
ENSG00000130649	CYP2E1	Cytochrome P450, family 2, subfamily E, polypeptide 1	Tissue enriched	liver: 5312.8	tonsil: 34.3	155	0	0.00423528	0.688132	1.03874	3.7627	0.677285	0.268775	0.144206
ENSG00000130783	CCDC62	Coiled-coil domain containing 62	Tissue enriched	testis: 115.3	spleen: 0.8	143	0	0	0.185776	0.464002	0.506896	0.894025	0.0118631	0.01536
ENSG00000131094	C1QL1	Complement component 1, q subcomponent-like 1	Tissue enriched	cerebral cortex: 38.5	duodenum: 2.5	15	0	0.0273969	0	0	0	0	0	0.363214
ENSG00000131126	TEX101	Testis expressed 101	Tissue enriched	testis: 173.0	skin: 1.6	107	0	0.0255151	0	0.0171512	0	0	0	0.0184397
ENSG00000131187	F12	Coagulation factor XII (Hageman factor)	Tissue enriched	liver: 141.7	bone marrow: 1.8	78	2.25508	4.51771	0	0	0	0	0	0.318121
ENSG00000131379	C3orf20	Chromosome 3 open reading frame 20	Tissue enriched	testis: 10.3	tonsil: 0.3	28	0	0	0	0.00744638	0	0	0	0
ENSG00000131400	NAPSA	Napsin A aspartic peptidase	Tissue enriched	lung: 1413.9	kidney: 100.6	14	0	0.237782	0.238917	1.12942	0.280921	0.160483	0.672668	0.324905
ENSG00000131462	TUBG1	Tubulin, gamma 1	Tissue enriched	testis: 242.4	smooth muscle: 39.7	6	19.6452	5.54307	31.5603	5.81886	27.5834	13.1772	42.8474	11.8045
ENSG00000131668	BARX1	BARX homeobox 1	Tissue enriched	stomach: 11.2	testis: 1.5	7	3.03478	6.28298	0	0	0	0	0	0
ENSG00000131686	CA6	Carbonic anhydrase VI	Tissue enriched	salivary gland: 3824.3	breast: 24.8	154	0	0	0	0	0	0	0	0.776756
ENSG00000131711	MAP1B	Microtubule-associated protein 1B	Tissue enriched	cerebral cortex: 188.2	smooth muscle: 36.3	5	77.5598	51.3404	0.362188	1.94491	0.0773006	0.0605052	0.271463	0.735512
ENSG00000131969	ABHD12B	Abhydrolase domain containing 12B	Tissue enriched	skin: 16.3	breast: 2.5	6	0	0.00798358	0.0076259	0.00625397	0	0	0.00333537	0.421888
ENSG00000132141	CCT6B	Chaperonin containing TCP1, subunit 6B (zeta 2)	Tissue enriched	testis: 223.4	breast: 6.8	33	0.0985441	3.61703	0.0118471	0.523686	0	0.014872	0	0.0417621
ENSG00000132205	EMILIN2	Elastin microfibril interfacer 2	Tissue enriched	parathyroid gland: 264.7	placenta: 31.2	8	0.903651	2.20396	13.3723	3.65957	12.8586	7.16983	6.6912	5.60334
ENSG00000132535	DLG4	Discs, large homolog 4 (Drosophila)	Tissue enriched	cerebral cortex: 179.1	endometrium: 28.9	6	0.0185237	0.148921	0.0271318	0.0542942	0	0	0.133101	0.162133
ENSG00000132563	REEP2	Receptor accessory protein 2	Tissue enriched	cerebral cortex: 90.3	smooth muscle: 17.8	5	6.22515	6.05779	0	0	0	0.00952345	0.00381943	0.164396
ENSG00000132639	SNAP25	Synaptosomal-associated protein, 25kDa	Tissue enriched	cerebral cortex: 1764.2	adrenal gland: 57.4	31	26.4122	23.6114	0.0154878	0.0180861	0.00640008	0.0218328	1.101	2.37715
ENSG00000132692	BCAN	Brevican	Tissue enriched	cerebral cortex: 429.4	epididymis: 17.9	24	0	0	0	0	0	0	0	0.00458824
ENSG00000132718	SYT11	Synaptotagmin XI	Tissue enriched	cerebral cortex: 403.4	endometrium: 28.3	14	25.8248	32.4025	5.66673	4.18292	4.51081	4.35899	6.40487	8.28132
ENSG00000132749	MTL5	Metallothionein-like 5, testis-specific (tesmin)	Tissue enriched	testis: 94.9	breast: 5.4	17	0.0182474	0.663643	0.00297393	0.118881	0.618978	0.302051	0.640714	0.383144
ENSG00000133083	DCLK1	Doublecortin-like kinase 1	Tissue enriched	cerebral cortex: 140.9	smooth muscle: 27.0	5	1.61809	1.77274	0.00489051	0.00841053	0.00149461	0.00489758	0.00103112	0.00523722
ENSG00000133193	FAM104A	Family with sequence similarity 104, member A	Tissue enriched	testis: 163.0	bone marrow: 27.1	6	21.4692	16.4851	12.3333	1.96833	18.202	4.15423	13.2621	6.21619
ENSG00000133315	MACROD1	MACRO domain containing 1	Tissue enriched	skeletal muscle: 106.6	kidney: 17.4	6	1.40442	4.30856	0.706776	0.291239	3.28972	2.69843	2.48859	3.508
ENSG00000133433	GSTT2B	Glutathione S-transferase theta 2B (gene/pseudogene)	Tissue enriched	breast: 402.7	adrenal gland: 60.9	7	0	2.69043	0	0	0	0.341492	0	0
ENSG00000133661	SFTPD	Surfactant protein D	Tissue enriched	lung: 783.7	bone marrow: 13.8	56	0.0268577	0.0352521	0	0	0	0.828634	0	0.0336618
ENSG00000133665	DYDC2	DPY30 domain containing 2	Tissue enriched	fallopian tube: 151.1	testis: 14.9	10	0.0188917	2.37486	0	0	0	0	0	0
ENSG00000134121	CHL1	Cell adhesion molecule L1-like	Tissue enriched	cerebral cortex: 112.2	ovary: 20.9	5	0.00392615	0.140144	0	0.077406	0	0.0612896	0.0731572	0.595714
ENSG00000134343	ANO3	Anoctamin 3	Tissue enriched	epididymis: 61.3	cerebral cortex: 10.6	6	0	0	0	0	0	0	0	0
ENSG00000134571	MYBPC3	Myosin binding protein C, cardiac	Tissue enriched	heart muscle: 684.8	testis: 1.4	472	0.0108804	0.0425734	0	0	0	0	0	0.00823249
ENSG00000134757	DSG3	Desmoglein 3	Tissue enriched	esophagus: 350.9	tonsil: 68.5	5	1.60549	11.7835	0.00644262	1.88155	0	0	0.0146228	0.0302854
ENSG00000134760	DSG1	Desmoglein 1	Tissue enriched	skin: 727.4	esophagus: 36.5	20	0.00675533	0.00775851	0	0.0049473	0	0	0	0
ENSG00000134765	DSC1	Desmocollin 1	Tissue enriched	skin: 273.7	heart muscle: 18.7	15	0	0	0	0.00608822	0	0	0	0
ENSG00000134780	DAGLA	Diacylglycerol lipase, alpha	Tissue enriched	cerebral cortex: 18.6	colon: 3.1	6	0.00808895	2.04297	0	0.00475777	0	0	0	0.00386201
ENSG00000134864	GGACT	Gamma-glutamylamine cyclotransferase	Tissue enriched	kidney: 75.5	testis: 12.4	6	0	0	2.35892	0.92816	0.831986	1.65005	0.994352	1.68046
ENSG00000134910	STT3A	STT3A, subunit of the oligosaccharyltransferase complex (catalytic)	Tissue enriched	parathyroid gland: 1111.5	epididymis: 173.1	6	9.25497	24.5836	43.8842	6.96175	35.2096	7.63538	18.9243	3.33734
ENSG00000134940	ACRV1	Acrosomal vesicle protein 1	Tissue enriched	testis: 152.8	epididymis: 4.1	37	0	0	0	0	0	0.0118052	0.0520644	0.0909282
ENSG00000135046	ANXA1	Annexin A1	Tissue enriched	esophagus: 7577.8	tonsil: 1266.5	6	26.7746	21.6865	24.4134	8.93946	36.676	6.96797	16.1918	4.70898
ENSG00000135094	SDS	Serine dehydratase	Tissue enriched	liver: 190.0	cerebral cortex: 10.5	18	0.0118027	0.0154917	0.00607462	2.0581	3.73998	2.09835	2.24128	3.74338
ENSG00000135222	CSN2	Casein beta	Tissue enriched	breast: 349.2	salivary gland: 1.0	347	0	0	0	0	0	0	0	0
ENSG00000135298	ADGRB3	Adhesion G protein-coupled receptor B3	Tissue enriched	cerebral cortex: 53.2	adrenal gland: 5.2	10	0	0	0	0.641055	0	0	0	0
ENSG00000135333	EPHA7	EPH receptor A7	Tissue enriched	parathyroid gland: 250.5	prostate: 19.4	13	0.00624572	0.0196802	0	0	0	0	0	0
ENSG00000135346	CGA	Glycoprotein hormones, alpha polypeptide	Tissue enriched	placenta: 652.2	stomach: 29.5	22	0	0.838821	0	0	0	0	0	0
ENSG00000135413	LACRT	Lacritin	Tissue enriched	salivary gland: 4.6	breast: 0.7	6	0	1.37819	0	0.0295016	0	0	0	0
ENSG00000135423	GLS2	Glutaminase 2 (liver, mitochondrial)	Tissue enriched	liver: 80.4	cerebral cortex: 7.3	11	0	0.274168	0	0	0	0	0	0
ENSG00000135436	FAM186B	Family with sequence similarity 186, member B	Tissue enriched	testis: 75.9	parathyroid gland: 2.3	32	0	0	0.0692011	0.389979	0.0167256	0.244457	0	0.00560481
ENSG00000135439	AGAP2	ArfGAP with GTPase domain, ankyrin repeat and PH domain 2	Tissue enriched	cerebral cortex: 145.0	lymph node: 20.1	7	0	0.0666207	0.752853	1.03222	1.16503	0.935177	0.960756	0.712652
ENSG00000135454	B4GALNT1	Beta-1,4-N-acetyl-galactosaminyl transferase 1	Tissue enriched	cerebral cortex: 26.3	seminal vesicle: 3.7	7	0	0	0.00216755	0.00792883	0.085834	0.403555	0	0
ENSG00000135472	FAIM2	Fas apoptotic inhibitory molecule 2	Tissue enriched	cerebral cortex: 370.8	adrenal gland: 56.0	7	3.13963	8.42049	0.00873876	0.00994648	0.00672557	0.00540023	0	0.00310624
ENSG00000135709	KIAA0513	KIAA0513	Tissue enriched	cerebral cortex: 102.9	adrenal gland: 14.9	7	2.48518	0.50094	4.36378	1.00727	1.00634	0.471988	0.564197	0.918273
ENSG00000135902	CHRND	Cholinergic receptor, nicotinic, delta (muscle)	Tissue enriched	skeletal muscle: 9.6	prostate: 0.6	14	24.446	11.3931	0	0.00829604	0.00665709	0.161668	0	0
ENSG00000135919	SERPINE2	Serpin peptidase inhibitor, clade E (nexin, plasminogen activator inhibitor type 1), member 2	Tissue enriched	placenta: 1612.5	cerebral cortex: 236.5	7	8.15646	10.977	0.753966	1.01341	0	0	2.71042	1.40157
ENSG00000136011	STAB2	Stabilin 2	Tissue enriched	spleen: 49.0	liver: 7.9	6	0	0	0.00196601	0.00658602	0.107752	0.458548	0	0
ENSG00000136014	USP44	Ubiquitin specific peptidase 44	Tissue enriched	testis: 43.4	parathyroid gland: 5.9	7	0	0.00658727	0	0.00483112	0	0.156782	0.0664357	0.264829
ENSG00000136099	PCDH8	Protocadherin 8	Tissue enriched	cerebral cortex: 5.7	testis: 0.7	8	2.13563	6.27079	0	0.00504908	0	0	0	0
ENSG00000136206	SPDYE1	Speedy/RINGO cell cycle regulator family member E1	Tissue enriched	testis: 8.2	skin: 1.2	6	0	0	0.254624	0.28757	0	0	0.137601	0.213049
ENSG00000136237	RAPGEF5	Rap guanine nucleotide exchange factor (GEF) 5	Tissue enriched	parathyroid gland: 1182.1	placenta: 96.1	12	1.14547	1.11494	0.0825533	1.16363	0	0.00314569	0.559013	1.14506
ENSG00000136267	DGKB	Diacylglycerol kinase, beta 90kDa	Tissue enriched	cerebral cortex: 34.3	endometrium: 5.6	6	0	0	0	0	0	0	0	0
ENSG00000136274	NACAD	NAC alpha domain containing	Tissue enriched	cerebral cortex: 48.9	ovary: 7.6	6	0	1.08561	0	0	0	0	0	0.0046013
ENSG00000136449	MYCBPAP	MYCBP associated protein	Tissue enriched	testis: 91.0	fallopian tube: 7.6	12	0	0	0	0	0	0.00989335	0	0.00270415
ENSG00000136487	GH2	Growth hormone 2	Tissue enriched	placenta: 189.0	smooth muscle: 0.9	202	0	0	0	0	0	0	0	0
ENSG00000136488	CSH1	Chorionic somatomammotropin hormone 1 (placental lactogen)	Tissue enriched	placenta: 13476.0	smooth muscle: 63.0	214	4.57265	29.8914	0	0	0.458379	0.241919	0	0
ENSG00000136531	SCN2A	Sodium channel, voltage gated, type II alpha subunit	Tissue enriched	cerebral cortex: 58.5	kidney: 2.7	22	0	0	0.0027257	0.00421893	0	0	0	0
ENSG00000136541	ERMN	Ermin, ERM-like protein	Tissue enriched	cerebral cortex: 228.3	bone marrow: 8.4	27	0	0.00807626	0.0116578	0.0145333	0	0	0	0.00606794
ENSG00000136811	ODF2	Outer dense fiber of sperm tails 2	Tissue enriched	testis: 533.7	fallopian tube: 36.2	15	6.04873	2.82373	11.2812	3.63903	10.4087	6.65018	18.9403	5.88776
ENSG00000136854	STXBP1	Syntaxin binding protein 1	Tissue enriched	cerebral cortex: 401.8	fallopian tube: 51.7	8	24.862	25.181	0.135451	0.604314	0.641621	1.1262	1.16067	1.16419
ENSG00000136918	WDR38	WD repeat domain 38	Tissue enriched	fallopian tube: 123.5	lung: 7.3	17	0	0	0	0.300163	0	0	0	0
ENSG00000136999	NOV	Nephroblastoma overexpressed	Tissue enriched	adrenal gland: 1396.8	prostate: 32.5	43	0	0	0	0	0	0	0	0
ENSG00000137142	IGFBPL1	Insulin-like growth factor binding protein-like 1	Tissue enriched	thyroid gland: 31.3	cerebral cortex: 3.9	8	0.871674	2.8565	0	0	0	0	0	0
ENSG00000137225	CAPN11	Calpain 11	Tissue enriched	testis: 54.7	breast: 1.6	32	0	0.0099969	0	0.322136	0	0	0	0.00992816
ENSG00000137261	KIAA0319	KIAA0319	Tissue enriched	cerebral cortex: 15.8	fallopian tube: 2.8	6	0	0.00989376	0	0	0	0	0	0
ENSG00000137267	TUBB2A	Tubulin, beta 2A class IIa	Tissue enriched	cerebral cortex: 624.8	skin: 72.1	9	27.8006	26.2257	3.55613	6.21543	17.9688	7.69429	5.89844	2.02598
ENSG00000137285	TUBB2B	Tubulin, beta 2B class IIb	Tissue enriched	cerebral cortex: 309.5	epididymis: 51.0	6	87.7662	74.7256	0.390885	1.173	2.54846	1.26233	0.380784	0.522519
ENSG00000137440	FGFBP1	Fibroblast growth factor binding protein 1	Tissue enriched	esophagus: 299.1	skin: 40.3	7	0	0	0	0	0	0	0	0
ENSG00000137714	FDX1	Ferredoxin 1	Tissue enriched	adrenal gland: 389.2	seminal vesicle: 36.1	11	14.2536	32.5491	13.5471	2.2934	17.2184	6.22238	15.306	3.43045
ENSG00000137812	CASC5	Cancer susceptibility candidate 5	Tissue enriched	testis: 31.6	lymph node: 4.5	7	0.0119261	0.0259385	0.720395	1.59142	1.18581	1.21217	5.24418	3.29138
ENSG00000138115	CYP2C8	Cytochrome P450, family 2, subfamily C, polypeptide 8	Tissue enriched	liver: 1121.7	gallbladder: 7.3	152	0	0	0	0	0	0	0	0
ENSG00000138136	LBX1	Ladybird homeobox 1	Tissue enriched	skeletal muscle: 9.1	lung: 0.1	65	0	0.0122341	0	0	0	0	0	0
ENSG00000138161	CUZD1	CUB and zona pellucida-like domains 1	Tissue enriched	pancreas: 380.4	testis: 2.2	170	0	0	0	0.00790718	0	0	0	1.29321
ENSG00000138207	RBP4	Retinol binding protein 4, plasma	Tissue enriched	liver: 6086.1	adipose tissue: 630.4	10	0	0	0.532751	1.50134	5.02784	3.77537	0	0
ENSG00000138311	ZNF365	Zinc finger protein 365	Tissue enriched	cerebral cortex: 54.6	parathyroid gland: 10.7	5	1.34284	3.39496	0	0	0.00219186	0.00464796	0	0.00207368
ENSG00000138315	OIT3	Oncoprotein induced transcript 3	Tissue enriched	liver: 56.5	spleen: 6.6	9	0	0	0	0	0	0	0	0
ENSG00000138829	FBN2	Fibrillin 2	Tissue enriched	placenta: 117.6	testis: 13.8	8	0.00248962	0.0134431	0.00408211	0.0953107	0	0	0	0.00171451
ENSG00000139209	SLC38A4	Solute carrier family 38, member 4	Tissue enriched	liver: 346.5	smooth muscle: 8.6	40	0	0	0	0.00660807	0	0	0	0
ENSG00000139351	SYCP3	Synaptonemal complex protein 3	Tissue enriched	testis: 171.3	breast: 0.8	203	0	0.00926587	0	0	0	0.0252501	0.0554514	0.105321
ENSG00000139364	TMEM132B	Transmembrane protein 132B	Tissue enriched	cerebral cortex: 21.9	thyroid gland: 3.1	7	0.0059311	0.00951163	0.344585	1.13979	0.00126643	0.0559002	0	0
ENSG00000139734	DIAPH3	Diaphanous-related formin 3	Tissue enriched	testis: 33.9	placenta: 5.0	7	0.162789	0.226292	0.503607	0.607833	0.56958	0.635183	2.29368	0.896695
ENSG00000139767	SRRM4	Serine/arginine repetitive matrix 4	Tissue enriched	cerebral cortex: 13.5	adrenal gland: 1.5	9	5.16552	6.96854	0.00196063	0.00408054	0	0	0	0
ENSG00000139970	RTN1	Reticulon 1	Tissue enriched	cerebral cortex: 412.9	parathyroid gland: 48.8	8	39.6305	28.8165	2.87606	2.22805	2.83646	4.66401	2.7559	2.87589
ENSG00000139973	SYT16	Synaptotagmin XVI	Tissue enriched	cerebral cortex: 13.9	prostate: 2.2	6	0	0.0066209	0	0.00194714	0	0	0	0.00209343
ENSG00000140459	CYP11A1	Cytochrome P450, family 11, subfamily A, polypeptide 1	Tissue enriched	adrenal gland: 752.7	testis: 68.6	11	0	0	0	0	0	0	0	0
ENSG00000140519	RHCG	Rh family, C glycoprotein	Tissue enriched	esophagus: 2912.7	tonsil: 436.1	7	0	0	0	0	0	0	0	0.00852842
ENSG00000140522	RLBP1	Retinaldehyde binding protein 1	Tissue enriched	cerebral cortex: 6.2	testis: 0.6	9	0	0.0178736	0	0.0131085	0	0	0	0
ENSG00000140623	2012-09-01	Septin 12	Tissue enriched	testis: 107.9	bone marrow: 0.1	667	0	0.0168948	0	0	0	0	0	0.0083893
ENSG00000140932	CMTM2	CKLF-like MARVEL transmembrane domain containing 2	Tissue enriched	testis: 711.4	bone marrow: 0.7	1014	0	0	0	0	0	0	0	0
ENSG00000140955	ADAD2	Adenosine deaminase domain containing 2	Tissue enriched	testis: 32.4	skin: 0.7	43	0	0.00863026	0	0.337952	0.951957	1.3896	0	0
ENSG00000141096	DPEP3	Dipeptidase 3	Tissue enriched	testis: 56.8	spleen: 2.3	24	0	0	0	0	0	0	0	0
ENSG00000141371	C17orf64	Chromosome 17 open reading frame 64	Tissue enriched	testis: 184.8	spleen: 0.8	227	0	0	0.0139718	0.0289626	0	0.022055	0	0
ENSG00000141485	SLC13A5	Solute carrier family 13 (sodium-dependent citrate transporter), member 5	Tissue enriched	liver: 118.1	salivary gland: 12.8	9	0	0.0103692	0	0.00304948	0	0.0199266	0.0241081	0.150536
ENSG00000141505	ASGR1	Asialoglycoprotein receptor 1	Tissue enriched	liver: 236.1	testis: 17.7	13	0	0	0.82109	0.812981	0.232835	0.525655	0.17419	0.291097
ENSG00000141540	TTYH2	Tweety family member 2	Tissue enriched	cerebral cortex: 129.6	testis: 21.8	6	3.43418	4.98225	7.26778	3.553	9.17203	6.84023	0.711973	1.80479
ENSG00000141965	FEM1A	Fem-1 homolog a (C. elegans)	Tissue enriched	skeletal muscle: 94.0	parathyroid gland: 13.5	7	0.407774	0.284493	0.247829	0.134512	0.261699	0.247459	0.475282	0.48918
ENSG00000142528	ZNF473	Zinc finger protein 473	Tissue enriched	testis: 76.2	fallopian tube: 13.4	6	0.0264155	2.4415	1.97592	1.52219	1.50816	0.896243	2.08701	1.1226
ENSG00000142530	FAM71E1	Family with sequence similarity 71, member E1	Tissue enriched	testis: 38.5	cerebral cortex: 3.4	11	7.00065	7.44178	0.0332242	0.121687	0	0.158339	0	0.0144474
ENSG00000142623	PADI1	Peptidyl arginine deiminase, type I	Tissue enriched	esophagus: 37.3	skin: 5.4	7	0	0	0	0	0	0	0.0030763	0.00754432
ENSG00000142789	CELA3A	Chymotrypsin-like elastase family, member 3A	Tissue enriched	pancreas: 56974.1	ovary: 162.3	351	8.75381	32.6203	0	0	0	0.0263297	0	0.0143934
ENSG00000142794	NBPF3	Neuroblastoma breakpoint family, member 3	Tissue enriched	testis: 20.4	breast: 3.5	6	0.160494	0.52554	0.0131314	0.692213	0.194376	0.549737	0.475112	1.15653
ENSG00000142875	PRKACB	Protein kinase, cAMP-dependent, catalytic, beta	Tissue enriched	cerebral cortex: 317.2	adrenal gland: 63.4	5	1.79642	13.1422	19.8575	15.0094	15.7875	4.64323	19.4325	6.8982
ENSG00000142945	KIF2C	Kinesin family member 2C	Tissue enriched	testis: 134.4	bone marrow: 20.4	7	0.122936	0.729033	4.06606	3.63175	9.52734	4.69125	27.0332	10.0472
ENSG00000142973	CYP4B1	Cytochrome P450, family 4, subfamily B, polypeptide 1	Tissue enriched	lung: 371.8	fallopian tube: 71.5	5	0.026918	2.00979	1.56327	1.37617	0	0	0.393085	1.29869
ENSG00000143028	SYPL2	Synaptophysin-like 2	Tissue enriched	skeletal muscle: 129.4	parathyroid gland: 17.1	8	0.0117507	6.48929	0	0.00626022	0	0	0	0
ENSG00000143194	MAEL	Maelstrom spermatogenic transposon silencer	Tissue enriched	testis: 281.0	placenta: 9.2	30	0	0	0	0	0	0.0165903	0	0
ENSG00000143199	ADCY10	Adenylate cyclase 10 (soluble)	Tissue enriched	testis: 32.9	liver: 3.1	11	0	0.00577928	0.00282569	0.0103363	0	0	0	0
ENSG00000143257	NR1I3	Nuclear receptor subfamily 1, group I, member 3	Tissue enriched	liver: 82.0	kidney: 9.6	9	0	0	0	0.424856	0	0	0	0
ENSG00000143318	CASQ1	Calsequestrin 1 (fast-twitch, skeletal muscle)	Tissue enriched	skeletal muscle: 1514.4	esophagus: 45.5	33	0	0.652188	0	0.0358224	0	0	0	0.00864637
ENSG00000143320	CRABP2	Cellular retinoic acid binding protein 2	Tissue enriched	esophagus: 1046.8	skin: 193.7	5	20.9961	8.11277	1.89001	2.44307	0.417	2.51903	1.08673	1.12102
ENSG00000143333	RGS16	Regulator of G-protein signaling 16	Tissue enriched	thyroid gland: 170.9	gallbladder: 25.2	7	3.50843	7.69065	4.28442	4.53139	1.74387	0.57063	20.5489	18.6171
ENSG00000143450	OAZ3	Ornithine decarboxylase antizyme 3	Tissue enriched	testis: 195.3	parathyroid gland: 20.6	9	0	0	0	0	0.0560411	0.193421	0	0
ENSG00000143473	KCNH1	Potassium channel, voltage gated eag related subfamily H, member 1	Tissue enriched	cerebral cortex: 11.5	testis: 0.9	12	0	0.00574489	0	0	0	0	0	0
ENSG00000143520	FLG2	Filaggrin family member 2	Tissue enriched	skin: 580.4	breast: 42.4	14	0	0.00510391	0.00200135	0.109786	0	0	0.00128727	0.0298594
ENSG00000143536	CRNN	Cornulin	Tissue enriched	esophagus: 4534.5	tonsil: 235.8	19	0	0.0186535	0	0	0	0	0	0
ENSG00000143549	TPM3	Tropomyosin 3	Tissue enriched	skeletal muscle: 2869.9	bone marrow: 429.2	7	79.6884	39.2279	175.332	16.9897	285.521	21.582	136.849	43.2753
ENSG00000143552	NUP210L	Nucleoporin 210kDa-like	Tissue enriched	testis: 47.5	seminal vesicle: 0.5	93	0.0361477	0.223149	0.00310075	0.116353	0	0.00531075	0	0
ENSG00000143631	FLG	Filaggrin	Tissue enriched	skin: 549.7	breast: 21.0	26	0.00319665	0.00556665	0.149239	0.688515	0.00172817	0.00572717	0.0474812	0.0714513
ENSG00000143632	ACTA1	Actin, alpha 1, skeletal muscle	Tissue enriched	skeletal muscle: 45988.0	heart muscle: 2575.1	18	455.583	556.431	2.08157	6.44519	5.28298	4.89675	0.205925	0.149223
ENSG00000143994	ABHD1	Abhydrolase domain containing 1	Tissue enriched	testis: 29.9	liver: 1.7	17	0	0.00766285	0	0.207641	0.0714065	0.325629	0	0
ENSG00000144035	NAT8	N-acetyltransferase 8 (GCN5-related, putative)	Tissue enriched	kidney: 885.6	liver: 49.4	18	0	0.192412	0	0	0	0	0	0
ENSG00000144118	RALB	V-ral simian leukemia viral oncogene homolog B	Tissue enriched	parathyroid gland: 655.3	placenta: 82.2	8	20.2131	22.5783	28.611	5.8955	47.7504	12.8632	18.2294	5.24626
ENSG00000144130	NT5DC4	5'-nucleotidase domain containing 4	Tissue enriched	testis: 3.5	lymph node: 0.5	7	0	0	0.0195763	0.135021	0	0.00740237	0.0084123	0.0175656
ENSG00000144231	POLR2D	Polymerase (RNA) II (DNA directed) polypeptide D	Tissue enriched	testis: 133.3	tonsil: 25.4	5	11.7517	15.2634	13.4338	4.64674	12.7821	2.98594	16.923	5.76322
ENSG00000144290	SLC4A10	Solute carrier family 4, sodium bicarbonate transporter, member 10	Tissue enriched	cerebral cortex: 57.7	adrenal gland: 2.6	22	0.00616796	0.0241343	0.038403	0.0575698	0.0046116	0.0102078	0	0.00299664
ENSG00000144369	FAM171B	Family with sequence similarity 171, member B	Tissue enriched	cerebral cortex: 114.9	parathyroid gland: 19.0	6	0.86326	8.75583	0.0150362	0.0256757	0.0185323	0.0376941	0.170433	0.269032
ENSG00000144410	CPO	Carboxypeptidase O	Tissue enriched	small intestine: 133.7	epididymis: 9.2	15	0	0.0293458	0	0	0	0	0	0
ENSG00000144445	KANSL1L	KAT8 regulatory NSL complex subunit 1-like	Tissue enriched	parathyroid gland: 575.5	testis: 46.2	12	1.23186	2.94467	0.178086	0.237869	0.0895395	0.0982164	0.652526	1.42971
ENSG00000144460	NYAP2	Neuronal tyrosine-phosphorylated phosphoinositide-3-kinase adaptor 2	Tissue enriched	cerebral cortex: 1.9	lung: 0.3	6	1.90329	2.30313	0	0	0.0132187	0.0279701	0	0
ENSG00000144481	TRPM8	Transient receptor potential cation channel, subfamily M, member 8	Tissue enriched	prostate: 128.7	liver: 16.3	8	20.4526	38.5238	0.00669754	0.0134466	0.0154912	0.0422865	0.00158712	0.005252
ENSG00000144550	CPNE9	Copine family member IX	Tissue enriched	cerebral cortex: 12.6	testis: 2.4	5	0	0.0780361	0.00782026	0.616395	0	0	0	0
ENSG00000144583	MARCH4	Membrane-associated ring finger (C3HC4) 4, E3 ubiquitin protein ligase	Tissue enriched	cerebral cortex: 9.1	stomach: 1.6	6	0.0319128	0.174096	0	0	0	0	0	0
ENSG00000144834	TAGLN3	Transgelin 3	Tissue enriched	cerebral cortex: 357.2	adrenal gland: 42.7	8	70.4388	83.8574	0.0193574	0.0277113	0.0111037	0.0415402	0	0
ENSG00000145040	UCN2	Urocortin 2	Tissue enriched	skin: 15.6	endometrium: 2.0	8	0	0	0	0	0	0	0	0
ENSG00000145192	AHSG	Alpha-2-HS-glycoprotein	Tissue enriched	liver: 2819.2	testis: 1.4	1899	0	0	0	0	0	0	0	0
ENSG00000145198	VWA5B2	Von Willebrand factor A domain containing 5B2	Tissue enriched	adrenal gland: 53.7	cerebral cortex: 5.4	10	0.00812706	4.41611	0.00288701	0.0059781	0	0	0	0
ENSG00000145220	LYAR	Ly1 antibody reactive	Tissue enriched	testis: 185.2	lymph node: 27.9	7	0.157149	4.33136	13.3927	5.36074	13.7446	1.46886	15.3298	15.5613
ENSG00000145491	ROPN1L	Rhophilin associated tail protein 1-like	Tissue enriched	testis: 297.9	fallopian tube: 42.9	7	0.723238	9.8225	0	0	0	0.0532101	0.0146216	0.470852
ENSG00000145604	SKP2	S-phase kinase-associated protein 2, E3 ubiquitin protein ligase	Tissue enriched	placenta: 83.9	lymph node: 13.9	6	2.85669	4.32532	6.12128	4.01014	9.43775	3.33735	9.32829	7.33703
ENSG00000145721	LIX1	Limb and CNS expressed 1	Tissue enriched	cerebral cortex: 32.9	seminal vesicle: 5.6	6	0	0.0159675	0	0	0	0	0	0.00457217
ENSG00000145794	MEGF10	Multiple EGF-like-domains 10	Tissue enriched	cerebral cortex: 15.8	adrenal gland: 2.2	7	5.53042	13.2101	0	0.00577782	0.0117859	0.0145107	0	0
ENSG00000146197	SCUBE3	Signal peptide, CUB domain, EGF-like 3	Tissue enriched	thyroid gland: 49.2	seminal vesicle: 6.9	7	0	0.0144694	0	0.00706449	0	0.00425163	0	0
ENSG00000146243	IRAK1BP1	Interleukin-1 receptor-associated kinase 1 binding protein 1	Tissue enriched	bone marrow: 60.0	epididymis: 8.4	7	3.23178	5.9724	0.13329	0.66951	0.0331784	0.264446	1.04923	1.02135
ENSG00000146360	GPR6	G protein-coupled receptor 6	Tissue enriched	cerebral cortex: 1.5	epididymis: 0.0	16	0	0	0	0	0	0	0	0
ENSG00000146373	RNF217	Ring finger protein 217	Tissue enriched	parathyroid gland: 94.6	testis: 12.4	8	1.9962	1.66432	0.077395	0.419524	0.108762	0.593676	0.0236595	0.0482966
ENSG00000146453	PNLDC1	Poly(A)-specific ribonuclease (PARN)-like domain containing 1	Tissue enriched	testis: 12.2	fallopian tube: 2.3	5	0.0211097	0.0825994	0	0	0.964617	1.31274	0.0241673	0.233815
ENSG00000146904	EPHA1	EPH receptor A1	Tissue enriched	parathyroid gland: 861.4	esophagus: 36.4	24	3.60947	5.02238	1.51314	3.52237	0.00860696	0.0262965	0.00583691	0.0784361
ENSG00000147003	TMEM27	Transmembrane protein 27	Tissue enriched	kidney: 418.5	parathyroid gland: 26.1	16	0.115472	4.13697	0	0.0164659	0	0	0	0.929922
ENSG00000147256	ARHGAP36	Rho GTPase activating protein 36	Tissue enriched	adrenal gland: 138.4	cerebral cortex: 7.4	19	511.897	439.355	0.0925603	0.205079	0.218636	0.675514	0.0204475	0.0423878
ENSG00000147257	GPC3	Glypican 3	Tissue enriched	placenta: 838.1	lung: 130.8	6	0	0.0130871	0.0266013	1.75513	0.0225796	0.0173946	2.52166	5.0332
ENSG00000147378	FATE1	Fetal and adult testis expressed 1	Tissue enriched	testis: 307.8	cerebral cortex: 0.9	313	17.0114	8.37014	0.0154286	0.0319706	0	0.0616483	0	0.0175508
ENSG00000147465	STAR	Steroidogenic acute regulatory protein	Tissue enriched	adrenal gland: 2892.5	ovary: 245.1	12	4.32303	5.73301	0.00484744	0.195702	0	0	0	0
ENSG00000147488	ST18	Suppression of tumorigenicity 18, zinc finger	Tissue enriched	cerebral cortex: 11.6	stomach: 1.5	7	0.189643	1.11488	0.0734641	0.276732	0.624424	0.966331	0	0.0305945
ENSG00000147570	DNAJC5B	DnaJ (Hsp40) homolog, subfamily C, member 5 beta	Tissue enriched	testis: 113.3	lung: 9.2	12	1.84824	3.7301	0	0.398108	0.00731531	0.243717	0	0.0154066
ENSG00000147614	ATP6V0D2	ATPase, H+ transporting, lysosomal 38kDa, V0 subunit d2	Tissue enriched	kidney: 59.1	lung: 3.8	15	0	0	0	0	0	0	0	0.509674
ENSG00000147689	FAM83A	Family with sequence similarity 83, member A	Tissue enriched	esophagus: 78.2	seminal vesicle: 9.3	8	0	0	0	0.00411911	0	0	0	0
ENSG00000148200	NR6A1	Nuclear receptor subfamily 6, group A, member 1	Tissue enriched	testis: 42.5	thyroid gland: 5.1	8	0.0149406	0.523798	0.00256321	0.00857616	0.13184	0.0597401	0.357075	0.745487
ENSG00000148377	IDI2	Isopentenyl-diphosphate delta isomerase 2	Tissue enriched	skeletal muscle: 76.3	heart muscle: 2.0	37	0.0261067	0.120872	0	0	0	0	0	0
ENSG00000148482	SLC39A12	Solute carrier family 39 (zinc transporter), member 12	Tissue enriched	cerebral cortex: 25.4	breast: 0.8	28	0	0	0	0.00975444	0	0.551903	0	0
ENSG00000148513	ANKRD30A	Ankyrin repeat domain 30A	Tissue enriched	breast: 49.0	testis: 3.3	15	0	0.00707458	0	0.00518851	0	0	0	0
ENSG00000148677	ANKRD1	Ankyrin repeat domain 1 (cardiac muscle)	Tissue enriched	heart muscle: 3570.9	lung: 34.4	104	0.304772	2.10831	0	0	0	0	0	0
ENSG00000148795	CYP17A1	Cytochrome P450, family 17, subfamily A, polypeptide 1	Tissue enriched	adrenal gland: 4500.7	testis: 180.3	25	0	0	0	0	0	0	0	0
ENSG00000148798	INA	Internexin neuronal intermediate filament protein, alpha	Tissue enriched	cerebral cortex: 89.2	adrenal gland: 16.1	6	28.2063	35.5426	0.00536123	0.0107285	0.0332483	0.074182	0.684191	1.71385
ENSG00000148848	ADAM12	ADAM metallopeptidase domain 12	Tissue enriched	placenta: 236.1	cervix: 29.5	8	0	0.00472293	0.719739	1.26444	2.84791	2.29027	1.2112	0.747332
ENSG00000148948	LRRC4C	Leucine rich repeat containing 4C	Tissue enriched	cerebral cortex: 34.5	cervix: 4.7	7	0	0.172228	0	0	0	0	0	0
ENSG00000148965	SAA4	Serum amyloid A4, constitutive	Tissue enriched	liver: 771.6	cervix: 18.4	42	0	0.0488019	0	0	0	0	0	0
ENSG00000149516	MS4A3	Membrane-spanning 4-domains, subfamily A, member 3 (hematopoietic cell-specific)	Tissue enriched	bone marrow: 305.8	spleen: 1.2	254	0	0.0169351	0	0	0	0	0	0.314323
ENSG00000149547	EI24	Etoposide induced 2.4	Tissue enriched	parathyroid gland: 1098.6	liver: 124.7	9	52.4447	22.3914	28.7632	3.94162	27.3211	12.1362	27.4748	4.16964
ENSG00000149548	CCDC15	Coiled-coil domain containing 15	Tissue enriched	testis: 18.8	breast: 3.5	5	0.00681175	0.00965542	0.00721539	0.345229	0.431291	1.08386	2.11786	1.69773
ENSG00000149557	FEZ1	Fasciculation and elongation protein zeta 1 (zygin I)	Tissue enriched	cerebral cortex: 412.6	urinary bladder: 43.0	10	0	0.00686334	0.00292183	0.237791	0	0	1.22045	1.09372
ENSG00000149571	KIRREL3	Kin of IRRE like 3 (Drosophila)	Tissue enriched	cerebral cortex: 20.5	adrenal gland: 1.9	11	0	0	4.29414	2.76765	0.178827	0.702516	0	0
ENSG00000149575	SCN2B	Sodium channel, voltage gated, type II beta subunit	Tissue enriched	cerebral cortex: 34.8	heart muscle: 6.7	5	0.00699411	0.00799315	0	0	0	0	0	0
ENSG00000149609	C20orf144	Chromosome 20 open reading frame 144	Tissue enriched	testis: 43.0	epididymis: 0.0	431	0	0	0	0	0	0	0	0
ENSG00000149679	CABLES2	Cdk5 and Abl enzyme substrate 2	Tissue enriched	testis: 58.3	cerebral cortex: 9.0	6	0	0.0281208	2.1842	1.47286	1.86896	2.9809	4.53406	0.955685
ENSG00000149925	ALDOA	Aldolase A, fructose-bisphosphate	Tissue enriched	skeletal muscle: 9379.1	esophagus: 1434.9	7	257.493	131.095	111.628	39.3014	196.669	63.31	165.09	35.0499
ENSG00000149970	CNKSR2	Connector enhancer of kinase suppressor of Ras 2	Tissue enriched	cerebral cortex: 54.1	adrenal gland: 5.8	9	0	0.00458842	0.409101	0.765126	0	0.00364709	0.615188	0.622547
ENSG00000150048	CLEC1A	C-type lectin domain family 1, member A	Tissue enriched	placenta: 70.5	lung: 12.7	6	113.166	114.097	2.3076	3.32019	19.1799	5.56665	0.0370608	0.609254
ENSG00000150076	CCDC7	Coiled-coil domain containing 7	Tissue enriched	testis: 93.5	epididymis: 2.0	45	0.0107447	0.0846179	0	0	0.00631436	0.0189738	0.00594554	0.0231729
ENSG00000150201	FXYD4	FXYD domain containing ion transport regulator 4	Tissue enriched	kidney: 126.8	stomach: 4.7	27	0	0	0	0	0	0	0	0
ENSG00000150625	GPM6A	Glycoprotein M6A	Tissue enriched	cerebral cortex: 1107.6	lung: 30.7	36	0.00661478	0.0100793	1.88208	2.59515	0	0	0.147766	0.41014
ENSG00000150637	CD226	CD226 molecule	Tissue enriched	parathyroid gland: 312.4	spleen: 28.8	11	0.00520296	0.00655448	0.674642	0.431805	7.07784	5.07961	0.597498	0.627093
ENSG00000150676	CCDC83	Coiled-coil domain containing 83	Tissue enriched	testis: 63.3	parathyroid gland: 0.4	132	0	0	0	0.0771015	0	0	0	0
ENSG00000150722	PPP1R1C	Protein phosphatase 1, regulatory (inhibitor) subunit 1C	Tissue enriched	heart muscle: 13.0	prostate: 1.5	9	0	0	0	0.00507658	0.0559363	0.265678	0.345936	1.29745
ENSG00000150783	TEX12	Testis expressed 12	Tissue enriched	testis: 32.4	skin: 0.8	38	0	0.0352794	0	0	0	0	0	0
ENSG00000150873	C2orf50	Chromosome 2 open reading frame 50	Tissue enriched	fallopian tube: 22.4	cerebral cortex: 2.3	9	0	0	0	0	0	0	0	0
ENSG00000151005	TKTL2	Transketolase-like 2	Tissue enriched	testis: 103.2	spleen: 0.2	483	0	0	0	0	0	0	0	0
ENSG00000151025	GPR158	G protein-coupled receptor 158	Tissue enriched	cerebral cortex: 17.9	testis: 1.0	17	0	0	0	0	0	0	0	0
ENSG00000151164	RAD9B	RAD9 checkpoint clamp component B	Tissue enriched	testis: 20.4	ovary: 0.6	32	0	0.0146533	1.95238	2.42609	0.262312	0.648428	0	0
ENSG00000151360	ALLC	Allantoicase	Tissue enriched	testis: 24.1	gallbladder: 1.1	21	0	0	0	0	0	0	0	0
ENSG00000151503	NCAPD3	Non-SMC condensin II complex, subunit D3	Tissue enriched	prostate: 175.5	testis: 17.2	10	0.198258	2.14628	4.99666	5.08629	6.2716	6.31092	4.14669	2.61564
ENSG00000151687	ANKAR	Ankyrin and armadillo repeat containing	Tissue enriched	testis: 10.2	parathyroid gland: 1.4	7	0.00808754	0.142641	0.528232	0.54371	0.279909	0.423087	0.377387	0.388522
ENSG00000151790	TDO2	Tryptophan 2,3-dioxygenase	Tissue enriched	liver: 277.5	appendix: 16.2	17	0.0134799	0.0257687	0	0	0	0	0	0
ENSG00000151838	CCDC175	Coiled-coil domain containing 175	Tissue enriched	testis: 4.0	fallopian tube: 0.4	8	0.0109334	0.0143507	0	0	0	0	0	0
ENSG00000151846	PABPC3	Poly(A) binding protein, cytoplasmic 3	Tissue enriched	testis: 60.2	cerebral cortex: 0.4	149	0.274981	0.383701	0.336213	0.189405	0.431694	0.212506	0.269968	0.103116
ENSG00000151917	BEND6	BEN domain containing 6	Tissue enriched	cerebral cortex: 39.3	cervix: 6.7	6	0.446821	0.805479	3.44557	1.39615	0.882598	0.745739	0.0723391	0.452105
ENSG00000151952	TMEM132D	Transmembrane protein 132D	Tissue enriched	cerebral cortex: 12.8	testis: 1.4	9	0	0.00500127	0	0.00386107	0	0	0	0
ENSG00000152430	BOLL	Boule-like RNA-binding protein	Tissue enriched	testis: 87.4	skeletal muscle: 1.3	67	0	0	0	0	0	0	0	0
ENSG00000152455	SUV39H2	Suppressor of variegation 3-9 homolog 2 (Drosophila)	Tissue enriched	testis: 72.5	placenta: 6.2	12	0.0457197	5.79578	2.88544	2.21253	5.06075	1.78583	5.05678	2.06853
ENSG00000152503	TRIM36	Tripartite motif containing 36	Tissue enriched	testis: 312.6	cerebral cortex: 19.9	16	1.0563	1.05004	1.07491	1.38829	7.04844	6.07359	0	0.0646335
ENSG00000152611	CAPSL	Calcyphosine-like	Tissue enriched	fallopian tube: 173.5	testis: 17.3	10	0	0	0	0	0.0153381	0.0352241	0	0
ENSG00000152670	DDX4	DEAD (Asp-Glu-Ala-Asp) box polypeptide 4	Tissue enriched	testis: 269.2	tonsil: 0.5	506	0	0.0277976	0	0	0	0	0	0
ENSG00000152705	CATSPER3	Cation channel, sperm associated 3	Tissue enriched	testis: 38.3	fallopian tube: 1.4	26	0	0	0	0	0	0.627641	0	0.0119004
ENSG00000152954	NRSN1	Neurensin 1	Tissue enriched	cerebral cortex: 96.7	adrenal gland: 6.7	14	0	0.00847766	0	0	0	0	0	0
ENSG00000152969	JAKMIP1	Janus kinase and microtubule interacting protein 1	Tissue enriched	cerebral cortex: 38.5	prostate: 7.4	5	0	0	0.00472282	0.0247331	0	0	0.00967655	0.0850133
ENSG00000153012	LGI2	Leucine-rich repeat LGI family, member 2	Tissue enriched	parathyroid gland: 364.8	smooth muscle: 19.4	19	3.01545	1.91341	0.00526987	0.00410987	0	0	0	0
ENSG00000153140	CETN3	Centrin, EF-hand protein, 3	Tissue enriched	testis: 225.3	ovary: 36.7	6	14.6439	6.44183	6.40594	4.5454	6.75785	4.01727	6.83309	1.61672
ENSG00000153157	SYCP2L	Synaptonemal complex protein 2-like	Tissue enriched	parathyroid gland: 120.4	testis: 5.9	20	0	0.0117537	0.174317	0.227856	0.0263636	0.0601201	0	0
ENSG00000153165	RGPD3	RANBP2-like and GRIP domain containing 3	Tissue enriched	testis: 11.7	kidney: 0.9	13	0.0280149	0.62537	0.0261324	0.0361503	0.0133702	0.0165234	0.0993581	0.368609
ENSG00000153253	SCN3A	Sodium channel, voltage gated, type III alpha subunit	Tissue enriched	cerebral cortex: 18.0	adrenal gland: 3.0	6	0.00723545	0.814372	0	0.00252975	0	0.0568888	0.717551	0.7001
ENSG00000153266	FEZF2	FEZ family zinc finger 2	Tissue enriched	cerebral cortex: 11.8	colon: 0.4	29	12.412	16.4162	0	0	0	0.044087	0.00535568	0.0198365
ENSG00000153790	C7orf31	Chromosome 7 open reading frame 31	Tissue enriched	testis: 130.7	parathyroid gland: 9.4	14	0.0106197	1.8678	4.94155	2.96032	2.33574	1.95721	1.13517	0.617909
ENSG00000154027	AK5	Adenylate kinase 5	Tissue enriched	cerebral cortex: 221.4	breast: 23.3	9	0	0	0.0050296	0.015157	0	0	0.00283743	0.044705
ENSG00000154040	CABYR	Calcium binding tyrosine-(Y)-phosphorylation regulated	Tissue enriched	testis: 444.2	cerebral cortex: 11.2	39	0	0.010085	0.0101214	0.691235	0.637324	1.20264	1.52799	1.58236
ENSG00000154118	JPH3	Junctophilin 3	Tissue enriched	cerebral cortex: 43.4	adrenal gland: 2.0	22	0	0.0119438	0	0	0	0	0	0
ENSG00000154146	NRGN	Neurogranin (protein kinase C substrate, RC3)	Tissue enriched	cerebral cortex: 964.6	lung: 56.4	17	0	0	1.08673	0.801363	0.364637	0.614167	0.911143	0.504509
ENSG00000154240	CEP112	Centrosomal protein 112kDa	Tissue enriched	testis: 85.8	endometrium: 14.3	6	0.00519145	1.14813	0.00232645	0.537446	0	0.181649	0.220277	0.471826
ENSG00000154277	UCHL1	Ubiquitin carboxyl-terminal esterase L1 (ubiquitin thiolesterase)	Tissue enriched	cerebral cortex: 788.3	adrenal gland: 108.6	7	197.453	155.085	1.04199	2.15706	0.0473134	0.233285	1.20663	0.950834
ENSG00000154358	OBSCN	Obscurin, cytoskeletal calmodulin and titin-interacting RhoGEF	Tissue enriched	skeletal muscle: 249.2	heart muscle: 38.3	6	0.0100956	0.343434	0.0621176	0.198963	0.0012813	0.00770412	0.250859	0.20028
ENSG00000154479	CCDC173	Coiled-coil domain containing 173	Tissue enriched	testis: 143.0	fallopian tube: 23.2	6	0.682289	0.921572	0	0.0232583	0	0	0.022038	0.0416341
ENSG00000154611	PSMA8	Proteasome subunit alpha 8	Tissue enriched	testis: 38.7	tonsil: 2.0	19	0	0	0.00873258	0.018828	0	0	2.77158	4.19622
ENSG00000155542	SETD9	SET domain containing 9	Tissue enriched	testis: 27.0	thyroid gland: 4.3	6	0.0150305	5.29576	1.37283	1.55921	2.35886	1.23022	2.30498	1.3862
ENSG00000155657	TTN	Titin	Tissue enriched	skeletal muscle: 322.6	heart muscle: 42.7	8	2.47908	3.18237	0.133653	0.222328	0.0934843	0.0334824	0.520766	0.199719
ENSG00000155886	SLC24A2	Solute carrier family 24 (sodium/potassium/calcium exchanger), member 2	Tissue enriched	cerebral cortex: 51.8	adrenal gland: 7.9	7	0.00330068	0.00433232	0	0.00242073	0	0	0	0
ENSG00000155918	RAET1L	Retinoic acid early transcript 1L	Tissue enriched	esophagus: 39.1	tonsil: 6.1	6	0	0	0	0	0	0	0	0
ENSG00000155980	KIF5A	Kinesin family member 5A	Tissue enriched	cerebral cortex: 326.6	adrenal gland: 11.5	28	0	0.00566667	0	0	0	0	0	0
ENSG00000156298	TSPAN7	Tetraspanin 7	Tissue enriched	cerebral cortex: 576.3	adrenal gland: 99.7	6	0.0149737	2.79853	0	0.462766	0.910307	2.3448	1.34282	1.84961
ENSG00000156509	FBXO43	F-box protein 43	Tissue enriched	testis: 9.6	tonsil: 0.4	20	0	0	0.0226393	0.252702	0	0.00815888	1.9072	2.41802
ENSG00000156535	CD109	CD109 molecule	Tissue enriched	parathyroid gland: 950.3	skin: 22.4	42	0.00687087	0.129851	0.0484269	0.449757	0.00614193	0.0176026	0.154256	1.02488
ENSG00000156564	LRFN2	Leucine rich repeat and fibronectin type III domain containing 2	Tissue enriched	cerebral cortex: 6.9	spleen: 1.3	5	0	0.028482	0	0	0	0	0	0
ENSG00000156575	PRG3	Proteoglycan 3	Tissue enriched	bone marrow: 29.4	spleen: 0.6	45	0	0	0	0.0285492	0	0.631043	0.0173568	0.0425659
ENSG00000156886	ITGAD	Integrin, alpha D	Tissue enriched	spleen: 28.4	lymph node: 5.1	5	0	0	0	0	0	0	0.00336032	0.0272723
ENSG00000156959	LHFPL4	Lipoma HMGIC fusion partner-like 4	Tissue enriched	cerebral cortex: 23.1	adrenal gland: 2.6	9	0	0.432752	0.00325519	0.0109404	0	0	0	0.00424557
ENSG00000157017	GHRL	Ghrelin/obestatin prepropeptide	Tissue enriched	stomach: 154.8	duodenum: 19.5	8	0.338431	0.33944	11.7485	5.7579	2.63011	0.838675	1.09013	1.97504
ENSG00000157060	SHCBP1L	SHC SH2-domain binding protein 1-like	Tissue enriched	testis: 100.4	epididymis: 0.0	1004	0	0.0611047	0	0.00872582	0	0	0	0
ENSG00000157064	NMNAT2	Nicotinamide nucleotide adenylyltransferase 2	Tissue enriched	cerebral cortex: 73.8	heart muscle: 13.7	5	2.24217	3.50168	0	0.00362641	0	0	0	0
ENSG00000157087	ATP2B2	ATPase, Ca++ transporting, plasma membrane 2	Tissue enriched	cerebral cortex: 63.0	salivary gland: 9.2	7	2.77798	4.49828	0.00170654	0.00354785	0	0	0	0.00218727
ENSG00000157119	KLHL40	Kelch-like family member 40	Tissue enriched	skeletal muscle: 61.0	esophagus: 4.2	14	19.2325	20.7186	0.00688206	0.0231544	0	0	0	0
ENSG00000157152	SYN2	Synapsin II	Tissue enriched	cerebral cortex: 200.6	adipose tissue: 7.0	28	3.24311	6.17189	0.0148288	0.0150542	0	0.00524901	0.00843518	0.00647837
ENSG00000157214	STEAP2	STEAP family member 2, metalloreductase	Tissue enriched	prostate: 205.1	parathyroid gland: 18.5	11	0.0801516	7.22487	0	0.00284726	0	0	0	0.00255119
ENSG00000157343	ARMC12	Armadillo repeat containing 12	Tissue enriched	testis: 62.9	epididymis: 7.4	8	0	0.0250205	0	0	0	0	0.393546	1.98302
ENSG00000157502	MUM1L1	Melanoma associated antigen (mutated) 1-like 1	Tissue enriched	ovary: 225.9	testis: 33.8	7	0	0.00756461	0	0	0	0	0	0
ENSG00000157542	KCNJ6	Potassium channel, inwardly rectifying subfamily J, member 6	Tissue enriched	cerebral cortex: 2.6	epididymis: 0.3	7	1.12883	1.41173	0.000881758	0.00176541	0	0.00132925	0	0
ENSG00000157578	LCA5L	Leber congenital amaurosis 5-like	Tissue enriched	testis: 200.6	fallopian tube: 12.3	16	0	0.410593	0.00296785	0.00617327	0	0	0	0.00387341
ENSG00000157653	C9orf43	Chromosome 9 open reading frame 43	Tissue enriched	testis: 73.6	parathyroid gland: 1.7	43	0	1.02254	0	0	0	0	0	0
ENSG00000157703	SVOPL	SVOP-like	Tissue enriched	parathyroid gland: 14.0	fallopian tube: 2.6	5	0	0.028149	0	0.00434631	0	0	0.0398064	0.0975197
ENSG00000157765	SLC34A2	Solute carrier family 34 (type II sodium/phosphate cotransporter), member 2	Tissue enriched	lung: 1127.5	fallopian tube: 111.7	10	0	2.73368	0	0	0	0	0	0.00374921
ENSG00000157782	CABP1	Calcium binding protein 1	Tissue enriched	cerebral cortex: 77.6	adipose tissue: 11.2	7	0.00794948	0.207505	0.00296124	0.0636245	0	0.0445769	0	0
ENSG00000158296	SLC13A3	Solute carrier family 13 (sodium-dependent dicarboxylate transporter), member 3	Tissue enriched	kidney: 428.6	placenta: 60.6	7	0.0300932	0.325113	0.0117613	0.22945	1.09956	1.16066	0.00456252	0.113683
ENSG00000158402	CDC25C	Cell division cycle 25C	Tissue enriched	testis: 31.7	rectum: 4.4	7	0.0107821	0.0401191	2.2694	2.36057	1.23135	2.31458	3.61718	2.11195
ENSG00000158525	CPA5	Carboxypeptidase A5	Tissue enriched	testis: 47.1	spleen: 4.2	11	0.0137429	0.542049	0.0170071	0.0552724	0	0	0.38896	0.472757
ENSG00000158715	SLC45A3	Solute carrier family 45, member 3	Tissue enriched	prostate: 430.6	stomach: 16.9	25	0	0	0	0.0469197	0	0	0.0244458	0.093539
ENSG00000159173	TNNI1	Troponin I type 1 (skeletal, slow)	Tissue enriched	skeletal muscle: 4421.8	esophagus: 207.3	21	18.3759	92.0437	0.0270029	0.446128	0.413104	0.302406	0.0922945	0.190215
ENSG00000159200	RCAN1	Regulator of calcineurin 1	Tissue enriched	parathyroid gland: 1096.4	placenta: 136.4	8	2.20352	2.32563	7.37834	4.40292	8.32529	4.96446	6.92006	15.7076
ENSG00000159251	ACTC1	Actin, alpha, cardiac muscle 1	Tissue enriched	heart muscle: 2123.3	seminal vesicle: 189.9	11	154.418	673.152	0.496918	1.1078	1.88743	2.27163	0.0683283	0.454688
ENSG00000159339	PADI4	Peptidyl arginine deiminase, type IV	Tissue enriched	bone marrow: 71.9	spleen: 6.0	12	0.0119418	0.0137151	4.68891	3.60018	1.9677	5.5752	2.07033	0.461554
ENSG00000159398	CES5A	Carboxylesterase 5A	Tissue enriched	epididymis: 78.9	liver: 1.9	40	0	0	0	0	0	0	0	0
ENSG00000159588	CCDC17	Coiled-coil domain containing 17	Tissue enriched	fallopian tube: 53.8	lung: 3.2	17	0	1.0423	0.0101901	0.00836045	0	0	0	0
ENSG00000159650	UROC1	Urocanate hydratase 1	Tissue enriched	liver: 43.0	fallopian tube: 0.3	119	0	0	0	0.00781628	0	0	0	0
ENSG00000159708	LRRC36	Leucine rich repeat containing 36	Tissue enriched	testis: 62.1	placenta: 8.7	7	0	0	1.70975	1.49404	0.0996768	0.407979	0	0
ENSG00000159713	TPPP3	Tubulin polymerization-promoting protein family member 3	Tissue enriched	fallopian tube: 1296.3	lung: 214.6	6	21.5567	43.0033	0	0.00992483	1.40742	1.43387	0	0.00849259
ENSG00000159761	C16orf86	Chromosome 16 open reading frame 86	Tissue enriched	testis: 27.5	parathyroid gland: 4.0	7	0.0227768	0.0780907	3.38319	0.935061	3.92736	2.08542	2.16948	2.23146
ENSG00000159784	FAM131B	Family with sequence similarity 131, member B	Tissue enriched	cerebral cortex: 64.0	parathyroid gland: 7.4	9	0.00724231	2.04749	0.00283986	0.364106	1.54276	4.05012	0	0.00292605
ENSG00000160188	RSPH1	Radial spoke head 1 homolog (Chlamydomonas)	Tissue enriched	fallopian tube: 249.5	testis: 42.2	6	13.5144	16.8745	0	0.0166059	0	0	0.164772	0.140763
ENSG00000160207	HSF2BP	Heat shock transcription factor 2 binding protein	Tissue enriched	testis: 40.6	cerebral cortex: 4.4	9	0	0	0	0	0	0.0312685	0	0
ENSG00000160213	CSTB	Cystatin B (stefin B)	Tissue enriched	esophagus: 1836.3	tonsil: 237.3	8	234.945	178.516	38.0436	14.624	114.699	40.5661	34.2292	11.6805
ENSG00000160339	FCN2	Ficolin (collagen/fibrinogen domain containing lectin) 2	Tissue enriched	liver: 54.8	breast: 10.2	5	0	0.0335658	0.0320508	0.0249922	0	0.0282215	0	0.0177999
ENSG00000160401	CFAP157	Cilia and flagella associated protein 157	Tissue enriched	fallopian tube: 93.9	lung: 12.2	8	1.51633	2.27729	0	0	0	0.00665001	0	0.00400053
ENSG00000160460	SPTBN4	Spectrin, beta, non-erythrocytic 4	Tissue enriched	cerebral cortex: 18.7	adrenal gland: 2.9	6	4.60267	11.5376	0.0143911	0.0249277	0.00172195	0.00622852	0.00305092	0.00740249
ENSG00000160469	BRSK1	BR serine/threonine kinase 1	Tissue enriched	cerebral cortex: 138.2	parathyroid gland: 23.8	6	0.0277108	0.250164	0	0.00677438	0	0	0.0971535	0.0938263
ENSG00000160471	COX6B2	Cytochrome c oxidase subunit VIb polypeptide 2 (testis)	Tissue enriched	testis: 74.6	rectum: 5.4	14	0	0	0	0	0	0	0	0
ENSG00000160472	TMEM190	Transmembrane protein 190	Tissue enriched	fallopian tube: 228.8	testis: 26.5	9	0	0	0	0	0	0	0	0
ENSG00000160716	CHRNB2	Cholinergic receptor, nicotinic, beta 2 (neuronal)	Tissue enriched	cerebral cortex: 22.0	adrenal gland: 1.5	14	0.0181416	5.04224	0	0	0	0	0.00257083	0.0194593
ENSG00000160781	PAQR6	Progestin and adipoQ receptor family member VI	Tissue enriched	cerebral cortex: 97.8	skin: 10.8	9	0	0	0	0	0	0	0.00618412	0.015166
ENSG00000160870	CYP3A7	Cytochrome P450, family 3, subfamily A, polypeptide 7	Tissue enriched	liver: 143.0	kidney: 9.8	14	0	0.0222335	0	0	0	0	0	0
ENSG00000160886	LY6K	Lymphocyte antigen 6 complex, locus K	Tissue enriched	testis: 30.4	adipose tissue: 5.9	5	0	0.832429	0	0	0	0.123586	0.0030978	0.0189532
ENSG00000161031	PGLYRP2	Peptidoglycan recognition protein 2	Tissue enriched	liver: 132.5	testis: 7.8	17	0	0	0	0	0	0	0.0331184	0.093926
ENSG00000161036	LRWD1	Leucine-rich repeats and WD repeat domain containing 1	Tissue enriched	testis: 209.1	fallopian tube: 18.5	11	4.57371	7.79974	5.6687	4.33341	1.76924	4.5271	4.14032	2.42587
ENSG00000161082	CELF5	CUGBP, Elav-like family member 5	Tissue enriched	cerebral cortex: 38.2	ovary: 5.1	7	0.00588961	0.00773042	0	0.00431653	0	0	0	0
ENSG00000161180	CCDC116	Coiled-coil domain containing 116	Tissue enriched	testis: 23.2	placenta: 0.7	30	0	0.0240617	0	0	0	0	0	0
ENSG00000161249	DMKN	Dermokine	Tissue enriched	skin: 3989.4	breast: 256.2	16	3.28796	4.14121	1.40468	1.40169	0.105338	0.0537112	0.333965	0.447736
ENSG00000161267	BDH1	3-hydroxybutyrate dehydrogenase, type 1	Tissue enriched	liver: 168.8	colon: 27.4	6	2.84049	1.10185	2.48879	2.03129	3.21247	1.58187	4.24626	1.58113
ENSG00000161513	FDXR	Ferredoxin reductase	Tissue enriched	adrenal gland: 233.0	testis: 39.2	6	6.02474	12.6355	0.00989365	0.289647	0.768426	0.897825	1.89964	2.49788
ENSG00000161594	KLHL10	Kelch-like family member 10	Tissue enriched	testis: 89.6	epididymis: 1.8	49	0	0	0	0	0	0	0	0
ENSG00000161609	CCDC155	Coiled-coil domain containing 155	Tissue enriched	testis: 56.9	pancreas: 0.4	135	0	0.0063085	0	0.00462667	0	0	0	0
ENSG00000161634	DCD	Dermcidin	Tissue enriched	breast: 332.5	skeletal muscle: 3.5	94	0	0	0	0	0	0	0	0
ENSG00000161681	SHANK1	SH3 and multiple ankyrin repeat domains 1	Tissue enriched	cerebral cortex: 35.9	adrenal gland: 1.5	24	0.00434163	0.0140659	0.00218614	0.0047128	0	0	0.00199327	0.00488831
ENSG00000161860	SYCE2	Synaptonemal complex central element protein 2	Tissue enriched	testis: 38.8	cerebral cortex: 2.5	15	0	0	0	0.18721	0	0.265975	0.560074	0.838858
ENSG00000161944	ASGR2	Asialoglycoprotein receptor 2	Tissue enriched	liver: 317.4	gallbladder: 28.1	11	0	0.0142486	4.58703	4.33629	1.78567	2.73759	1.10551	1.84406
ENSG00000161973	CCDC42	Coiled-coil domain containing 42	Tissue enriched	testis: 128.7	spleen: 0.3	357	0	0	0	0	0	0	0.163107	0.688959
ENSG00000162004	CCDC78	Coiled-coil domain containing 78	Tissue enriched	fallopian tube: 95.2	lung: 8.5	11	0	0	0.0460131	0.229925	0	0	0	0
ENSG00000162039	MEIOB	Meiosis specific with OB domains	Tissue enriched	testis: 70.9	kidney: 1.3	51	0.60074	1.18275	0	0	0	0	0	0
ENSG00000162040	HS3ST6	Heparan sulfate (glucosamine) 3-O-sulfotransferase 6	Tissue enriched	skin: 9.5	fallopian tube: 0.9	10	0	0.480138	0	0	0	0	0	0
ENSG00000162078	ZG16B	Zymogen granule protein 16B	Tissue enriched	salivary gland: 19669.3	prostate: 93.6	210	0	0	0.00650917	0.208097	0	0	0	0
ENSG00000162129	CLPB	ClpB homolog, mitochondrial AAA ATPase chaperonin	Tissue enriched	testis: 175.4	parathyroid gland: 18.1	10	3.37816	4.31745	3.59123	2.891	4.85198	0.671561	4.79435	1.50677
ENSG00000162188	GNG3	Guanine nucleotide binding protein (G protein), gamma 3	Tissue enriched	cerebral cortex: 316.2	adrenal gland: 19.1	16	1.11745	1.03587	0.0196544	0.320377	0	0	0	0
ENSG00000162267	ITIH3	Inter-alpha-trypsin inhibitor heavy chain 3	Tissue enriched	liver: 413.4	spleen: 8.2	50	0	0	0	0.00462599	0	0	0.00250336	0.00889384
ENSG00000162344	FGF19	Fibroblast growth factor 19	Tissue enriched	gallbladder: 263.2	small intestine: 9.5	27	0	0.217485	0	0.0106336	0	0	0	0
ENSG00000162399	BSND	Barttin CLCNK-type chloride channel accessory beta subunit	Tissue enriched	kidney: 10.2	salivary gland: 1.5	6	0.0102186	6.98317	0	0	0	0	0	0
ENSG00000162438	CTRC	Chymotrypsin C (caldecrin)	Tissue enriched	pancreas: 18181.6	ovary: 50.5	360	0	0	0	0.0074592	0	0	0	0
ENSG00000162592	CCDC27	Coiled-coil domain containing 27	Tissue enriched	testis: 18.4	seminal vesicle: 0.3	54	0	0	0	0	0	0	0	0
ENSG00000162620	LRRIQ3	Leucine-rich repeats and IQ motif containing 3	Tissue enriched	testis: 36.9	fallopian tube: 3.4	11	0	0.0053166	0.118685	0.168199	0.00444044	0.184242	0.278978	0.45612
ENSG00000162639	HENMT1	HEN1 methyltransferase homolog 1 (Arabidopsis)	Tissue enriched	testis: 127.7	lymph node: 15.0	8	0.0751089	0.119161	10.9184	7.66712	8.29594	1.81439	11.9603	4.67581
ENSG00000162641	AKNAD1	AKNA domain containing 1	Tissue enriched	testis: 4.2	skin: 0.1	41	0.00721852	0.0668425	0	0.00557283	0	0.00531295	0	0
ENSG00000162692	VCAM1	Vascular cell adhesion molecule 1	Tissue enriched	spleen: 557.0	lymph node: 111.2	5	13.0678	19.0104	5.54209	6.12334	20.1739	4.4887	2.83165	1.93789
ENSG00000162753	SLC9C2	Solute carrier family 9, member C2 (putative)	Tissue enriched	testis: 10.6	fallopian tube: 0.8	12	0	0.00721705	1.17989	0.919806	0	0	0	0
ENSG00000162779	AXDND1	Axonemal dynein light chain domain containing 1	Tissue enriched	testis: 24.4	epididymis: 0.4	52	0	0	0.0115334	0.0638957	0.0205453	0.0737857	0.0024771	0.0231276
ENSG00000162843	WDR64	WD repeat domain 64	Tissue enriched	testis: 5.5	placenta: 0.5	10	0	0	2.16929	2.43003	0	0.35143	0.00237802	0.00499838
ENSG00000162873	KLHDC8A	Kelch domain containing 8A	Tissue enriched	ovary: 287.7	adrenal gland: 26.1	11	2.83449	2.96874	0.00474449	0.0451338	0	0	0	0.00515325
ENSG00000162975	KCNF1	Potassium channel, voltage gated modifier subfamily F, member 1	Tissue enriched	cerebral cortex: 37.6	endometrium: 1.1	32	0	2.09247	0	0	0	0	0	0.0128651
ENSG00000163032	VSNL1	Visinin-like 1	Tissue enriched	cerebral cortex: 625.9	esophagus: 44.2	14	0	3.66761	0	0	0	0	0	0
ENSG00000163050	ADCK3	AarF domain containing kinase 3	Tissue enriched	skeletal muscle: 401.9	adrenal gland: 68.5	6	9.42376	8.22962	4.70585	1.63213	4.01056	1.42354	5.65533	1.91423
ENSG00000163126	ANKRD23	Ankyrin repeat domain 23	Tissue enriched	skeletal muscle: 495.7	heart muscle: 6.9	71	0	0.0478908	0	0.0361651	0	0	0	0.021607
ENSG00000163209	SPRR3	Small proline-rich protein 3	Tissue enriched	esophagus: 22163.5	tonsil: 2312.3	10	2.16666	5.7909	0.01203	0.386174	0	0	0	1.12841
ENSG00000163216	SPRR2D	Small proline-rich protein 2D	Tissue enriched	esophagus: 2283.1	tonsil: 361.4	6	0.0385503	0.0671315	0	0.0246172	0	0	0	0
ENSG00000163221	S100A12	S100 calcium binding protein A12	Tissue enriched	bone marrow: 2050.6	spleen: 109.0	19	0	0.0684923	23.2582	14.349	4.13979	10.1377	5.37024	8.38741
ENSG00000163239	TDRD10	Tudor domain containing 10	Tissue enriched	testis: 76.9	lung: 6.3	12	0.0172092	0.14569	0.0128167	0.385068	0.261239	0.726713	0	0
ENSG00000163285	GABRG1	Gamma-aminobutyric acid (GABA) A receptor, gamma 1	Tissue enriched	cerebral cortex: 26.1	ovary: 1.5	17	0	3.32044	0	0	0	0.00474983	0	0
ENSG00000163288	GABRB1	Gamma-aminobutyric acid (GABA) A receptor, beta 1	Tissue enriched	cerebral cortex: 19.8	heart muscle: 1.3	15	0	2.97165	0	0	0	0	0	0
ENSG00000163467	TSACC	TSSK6 activating co-chaperone	Tissue enriched	testis: 1500.7	epididymis: 3.0	495	0	0	0	0	0	0	0.159381	0.398738
ENSG00000163492	CCDC141	Coiled-coil domain containing 141	Tissue enriched	heart muscle: 48.7	skeletal muscle: 5.7	9	0.00263807	0.00602979	0.294431	0.73638	0.0119897	0.0261002	1.14444	1.65437
ENSG00000163530	DPPA2	Developmental pluripotency associated 2	Tissue enriched	testis: 6.5	placenta: 0.5	11	0.0256537	0.0336718	0	0	0	0	0	0
ENSG00000163535	SGOL2	Shugoshin-like 2 (S. pombe)	Tissue enriched	testis: 59.4	lymph node: 9.3	6	0.0405988	1.69846	1.6401	1.34743	2.91621	1.0016	7.91359	2.36754
ENSG00000163536	SERPINI1	Serpin peptidase inhibitor, clade I (neuroserpin), member 1	Tissue enriched	cerebral cortex: 323.2	kidney: 31.1	10	3.30161	6.26647	2.0771	3.24671	1.56799	1.54304	1.42224	3.33942
ENSG00000163539	CLASP2	Cytoplasmic linker associated protein 2	Tissue enriched	cerebral cortex: 193.7	endometrium: 33.9	6	2.26352	5.33109	6.71922	2.08073	3.13312	5.49209	1.84068	1.67321
ENSG00000163554	SPTA1	Spectrin, alpha, erythrocytic 1	Tissue enriched	bone marrow: 47.1	placenta: 2.4	19	0	0	0	0.00259555	0	0.00329611	0.00327721	0.35089
ENSG00000163630	SYNPR	Synaptoporin	Tissue enriched	cerebral cortex: 78.4	heart muscle: 3.3	23	0	0	0	0.00648448	0	0	0	0
ENSG00000163749	CCDC158	Coiled-coil domain containing 158	Tissue enriched	testis: 60.1	thyroid gland: 2.2	27	0.0242178	0.8858	0	0	0	0.00549959	0	0.00379413
ENSG00000163806	SPDYA	Speedy/RINGO cell cycle regulator family member A	Tissue enriched	testis: 58.5	skin: 1.9	30	0.00943241	0.0133701	0.0248738	0.0895783	0	0.026938	0.16565	0.115238
ENSG00000163810	TGM4	Transglutaminase 4	Tissue enriched	prostate: 688.5	adrenal gland: 1.4	463	0.00651828	0.00855559	0.0062217	0.00510385	0	0.00574592	0	0
ENSG00000163923	RPL39L	Ribosomal protein L39-like	Tissue enriched	testis: 222.5	breast: 16.1	14	0.0768824	0.140907	1.64124	4.39006	6.62139	6.37441	13.2653	6.65883
ENSG00000163958	ZDHHC19	Zinc finger, DHHC-type containing 19	Tissue enriched	testis: 29.2	adrenal gland: 0.6	44	0	0	0	0	0	0	0	0
ENSG00000164037	SLC9B1	Solute carrier family 9, subfamily B (NHA1, cation proton antiporter 1), member 1	Tissue enriched	testis: 73.9	epididymis: 2.9	25	0.985485	2.03793	0.268033	0.978344	0	0.126067	0.507955	0.474768
ENSG00000164061	BSN	Bassoon presynaptic cytomatrix protein	Tissue enriched	cerebral cortex: 28.3	epididymis: 4.7	6	0.0992173	0.712563	0	0	0	0.00203658	0	0.00108583
ENSG00000164070	HSPA4L	Heat shock 70kDa protein 4-like	Tissue enriched	testis: 192.3	parathyroid gland: 23.7	8	22.0275	17.1798	0.00874487	0.00458407	0.0292981	0.0445012	0.00794766	0.0100721
ENSG00000164113	ADAD1	Adenosine deaminase domain containing 1 (testis-specific)	Tissue enriched	testis: 210.7	adipose tissue: 0.0	2108	0.0131452	3.41199	0	0	0	0	0	0
ENSG00000164221	CCDC112	Coiled-coil domain containing 112	Tissue enriched	testis: 73.4	cerebral cortex: 13.2	6	1.38076	5.24756	10.6435	5.35578	9.3344	3.62579	3.30697	1.67661
ENSG00000164304	CAGE1	Cancer antigen 1	Tissue enriched	testis: 8.2	bone marrow: 0.1	82	0	0	0.0047103	0.0518041	0	0.0267156	0	0
ENSG00000164326	CARTPT	CART prepropeptide	Tissue enriched	adrenal gland: 133.2	cerebral cortex: 17.4	8	0	0	0	0	0	0	0	0
ENSG00000164406	LEAP2	Liver expressed antimicrobial peptide 2	Tissue enriched	liver: 66.2	small intestine: 7.8	8	0.0757648	1.52705	0	0.162179	0.00866944	0.698924	0.00488358	0.769103
ENSG00000164506	STXBP5	Syntaxin binding protein 5 (tomosyn)	Tissue enriched	parathyroid gland: 273.3	testis: 40.1	7	0.0346943	0.0857079	2.63652	1.55963	0.839977	1.03429	1.08339	0.981728
ENSG00000164588	HCN1	Hyperpolarization activated cyclic nucleotide gated potassium channel 1	Tissue enriched	cerebral cortex: 11.5	heart muscle: 1.7	7	19.4956	21.468	0	0	0	0.00551899	0	0.00651897
ENSG00000164591	MYOZ3	Myozenin 3	Tissue enriched	skeletal muscle: 87.7	testis: 7.9	11	0	0.00587693	0	0.00431015	0	0	0	0
ENSG00000164600	NEUROD6	Neuronal differentiation 6	Tissue enriched	cerebral cortex: 22.4	epididymis: 0.0	225	0	0	0	0	0	0	0	0
ENSG00000164651	SP8	Sp8 transcription factor	Tissue enriched	prostate: 9.8	skin: 0.8	12	0	0.0095425	0	0	0	0	0	0
ENSG00000164675	IQUB	IQ motif and ubiquitin domain containing	Tissue enriched	testis: 65.9	fallopian tube: 8.1	8	0	0.00602054	0	0.0378966	0	0	0	0.00298957
ENSG00000164707	SLC13A4	Solute carrier family 13 (sodium/sulfate symporter), member 4	Tissue enriched	placenta: 76.2	testis: 7.3	10	0	0	0	0.22061	0	0	0	0.002774
ENSG00000164744	SUN3	Sad1 and UNC84 domain containing 3	Tissue enriched	testis: 74.2	placenta: 0.4	153	0	0.0204844	0	0	0	0	0	0
ENSG00000164761	TNFRSF11B	Tumor necrosis factor receptor superfamily, member 11b	Tissue enriched	thyroid gland: 139.8	kidney: 25.5	5	0.0125501	0.0494178	5.30178	5.473	0.801942	2.13786	9.63457	12.2777
ENSG00000164776	PHKG1	Phosphorylase kinase, gamma 1 (muscle)	Tissue enriched	skeletal muscle: 100.5	cerebral cortex: 14.3	7	0	1.9525	0	0	0	0.0472722	0.0064341	0.220562
ENSG00000164821	DEFA4	Defensin, alpha 4, corticostatin	Tissue enriched	bone marrow: 3114.1	spleen: 4.9	633	0	3.24804	0	0	0	0	2.062	2.21195
ENSG00000164867	NOS3	Nitric oxide synthase 3 (endothelial cell)	Tissue enriched	spleen: 73.1	adipose tissue: 10.7	7	0	0	0.0407462	0.0541342	0.0315219	0.120991	0.00394592	0.0288399
ENSG00000164879	CA3	Carbonic anhydrase III	Tissue enriched	skeletal muscle: 1839.1	prostate: 112.8	16	0	11.7035	0.00750949	0.082551	0	0.0139513	0	0.00979421
ENSG00000164929	BAALC	Brain and acute leukemia, cytoplasmic	Tissue enriched	cerebral cortex: 248.4	adrenal gland: 15.7	16	9.18933	26.4822	0.00413798	0.00857897	0	0.00782462	0	0.30413
ENSG00000165046	LETM2	Leucine zipper-EF-hand containing transmembrane protein 2	Tissue enriched	testis: 39.3	cerebral cortex: 4.2	9	0	0.0116058	0.00298664	0.184093	0.173635	0.836604	0.410391	0.519913
ENSG00000165076	PRSS37	Protease, serine, 37	Tissue enriched	testis: 55.0	epididymis: 0.3	155	0	0	0	0	0	0	0	0.762305
ENSG00000165113	GKAP1	G kinase anchoring protein 1	Tissue enriched	testis: 362.7	skeletal muscle: 17.6	21	28.2402	21.1572	0.708742	0.891903	0.366017	1.97615	2.05508	2.02524
ENSG00000165120	SSMEM1	Serine-rich single-pass membrane protein 1	Tissue enriched	testis: 56.6	placenta: 0.2	200	0	0	0	0	0	0	0	0
ENSG00000165181	C9orf84	Chromosome 9 open reading frame 84	Tissue enriched	testis: 30.9	adrenal gland: 3.1	10	0.00742002	0.0169594	0.00818123	0.0757588	0	0	0	0.00360494
ENSG00000165182	CXorf58	Chromosome X open reading frame 58	Tissue enriched	testis: 6.2	fallopian tube: 0.6	10	0	0	0	0	0	0	0	0
ENSG00000165409	TSHR	Thyroid stimulating hormone receptor	Tissue enriched	thyroid gland: 443.8	lymph node: 1.6	277	0.044299	0.0709569	0.0196818	0.132569	0.230077	0.682937	4.75335	4.52311
ENSG00000165434	PGM2L1	Phosphoglucomutase 2-like 1	Tissue enriched	cerebral cortex: 64.3	endometrium: 7.3	9	6.63723	12.4953	2.128	1.79933	0.869829	0.919618	4.41075	3.27191
ENSG00000165474	GJB2	Gap junction protein, beta 2, 26kDa	Tissue enriched	esophagus: 728.4	tonsil: 84.8	9	0.038375	2.26763	1.17334	3.05896	0.00885251	0.183218	5.44889	2.34108
ENSG00000165566	AMER2	APC membrane recruitment protein 2	Tissue enriched	cerebral cortex: 72.6	testis: 1.3	53	0	0	0.00344372	0.0850249	0	0	0.263741	0.428287
ENSG00000165606	DRGX	Dorsal root ganglia homeobox	Tissue enriched	adrenal gland: 8.9	skin: 0.8	11	0	0.0161135	0	0	0	0.0643493	0	0
ENSG00000165682	CLEC1B	C-type lectin domain family 1, member B	Tissue enriched	liver: 33.7	bone marrow: 5.6	6	0	0	0.0708522	0.233947	0.0189741	0.111749	0	0
ENSG00000165685	TMEM52B	Transmembrane protein 52B	Tissue enriched	kidney: 182.6	placenta: 8.7	21	0	0	0.0663666	0.733745	0	0	0	0
ENSG00000165702	GFI1B	Growth factor independent 1B transcription repressor	Tissue enriched	bone marrow: 23.7	testis: 1.5	15	0	0.0114391	0	0.00953707	0	0	0	0
ENSG00000165731	RET	Ret proto-oncogene	Tissue enriched	parathyroid gland: 146.8	adrenal gland: 29.2	5	0	0	0.860174	1.15377	0.271695	0.682628	0	0.00282458
ENSG00000165805	C12orf50	Chromosome 12 open reading frame 50	Tissue enriched	testis: 87.0	epididymis: 0.0	871	0	0.00585721	0	0	0	0	0	0.00335434
ENSG00000165863	C10orf82	Chromosome 10 open reading frame 82	Tissue enriched	testis: 111.2	ovary: 4.4	25	0	0	0	0	0	0	0	0
ENSG00000165917	RAPSN	Receptor-associated protein of the synapse	Tissue enriched	skeletal muscle: 30.0	placenta: 2.9	10	1.99778	24.1824	0.0172482	0.013558	0.0563101	0.0993168	0	0.0463683
ENSG00000165985	C1QL3	Complement component 1, q subcomponent-like 3	Tissue enriched	cerebral cortex: 43.5	kidney: 2.2	20	0	0	0	0.135686	0	0	0.244982	1.32648
ENSG00000166035	LIPC	Lipase, hepatic	Tissue enriched	liver: 86.4	kidney: 6.3	14	4.92839	13.3126	0.00686868	0.0605099	0.00402199	0.282473	0.0227864	0.331826
ENSG00000166111	SVOP	SV2 related protein	Tissue enriched	cerebral cortex: 32.4	adrenal gland: 2.1	15	0.0146406	0.172952	0	0.00357403	0	0.00454518	0	0
ENSG00000166159	LRTM2	Leucine-rich repeats and transmembrane domains 2	Tissue enriched	cerebral cortex: 8.3	testis: 0.1	47	6.0141	18.6828	0.00405312	0.00843069	0	0.00753509	0	0.00519841
ENSG00000166170	BAG5	BCL2-associated athanogene 5	Tissue enriched	testis: 240.6	thyroid gland: 38.6	6	11.6379	18.7907	9.43502	5.45514	11.0187	3.90424	11.9305	3.59457
ENSG00000166211	SPIC	Spi-C transcription factor (Spi-1/PU.1 related)	Tissue enriched	spleen: 47.3	lymph node: 4.0	12	37.6103	50.0369	0.0452592	2.2345	0	0	2.09673	3.58097
ENSG00000166220	TBATA	Thymus, brain and testes associated	Tissue enriched	testis: 31.9	spleen: 1.2	26	470.552	876.617	3.54526	3.76896	1.36991	2.30794	4.17575	2.36036
ENSG00000166257	SCN3B	Sodium channel, voltage gated, type III beta subunit	Tissue enriched	cerebral cortex: 132.5	adrenal gland: 11.6	11	0.0187442	1.35071	0	0.041943	0	0.00315196	0	0
ENSG00000166323	C11orf65	Chromosome 11 open reading frame 65	Tissue enriched	testis: 93.5	epididymis: 3.4	27	0	0	0.142819	0.262897	0	0.00914517	0	0.189973
ENSG00000166359	WDR88	WD repeat domain 88	Tissue enriched	testis: 11.3	thyroid gland: 1.9	6	0	0	0	0.0282485	0	0	0.0885709	1.17999
ENSG00000166535	A2ML1	Alpha-2-macroglobulin-like 1	Tissue enriched	esophagus: 480.8	skin: 85.7	6	0	0.0145744	1.47177	1.32365	0.00238378	0.00560482	0.504295	1.79241
ENSG00000166634	SERPINB12	Serpin peptidase inhibitor, clade B (ovalbumin), member 12	Tissue enriched	skin: 78.4	esophagus: 15.2	5	0	0	2.63326	8.87982	0	0	0.106219	0.260492
ENSG00000166670	MMP10	Matrix metallopeptidase 10	Tissue enriched	endometrium: 443.1	appendix: 11.3	39	0	0.0201815	0	0	0	0	0	0
ENSG00000166743	ACSM1	Acyl-CoA synthetase medium-chain family member 1	Tissue enriched	breast: 293.3	prostate: 5.2	55	0	0	0.108685	0.325849	0	0.0112252	0	0.19701
ENSG00000166796	LDHC	Lactate dehydrogenase C	Tissue enriched	testis: 469.8	thyroid gland: 1.2	385	0	0	0	0	0	0	0	0.125729
ENSG00000166800	LDHAL6A	Lactate dehydrogenase A-like 6A	Tissue enriched	testis: 17.4	skin: 1.3	13	0	0.150916	0	0	0	0	0	0
ENSG00000166845	C18orf54	Chromosome 18 open reading frame 54	Tissue enriched	testis: 30.2	placenta: 3.7	8	0.00541951	0.00768196	0.00286159	0.0100097	0.0379019	0.529548	1.19951	0.895417
ENSG00000166862	CACNG2	Calcium channel, voltage-dependent, gamma subunit 2	Tissue enriched	cerebral cortex: 15.4	adrenal gland: 1.2	13	0.606665	1.93682	0	0.0076966	0	0	0	0
ENSG00000166863	TAC3	Tachykinin 3	Tissue enriched	placenta: 610.5	cerebral cortex: 27.3	22	0	0	0	0	0	0	0	0
ENSG00000166897	ELFN2	Extracellular leucine-rich repeat and fibronectin type III domain containing 2	Tissue enriched	cerebral cortex: 24.3	testis: 3.7	7	0	0.00807994	0.0514741	0.127406	0	0	0.0017175	0.004212
ENSG00000166928	MS4A14	Membrane-spanning 4-domains, subfamily A, member 14	Tissue enriched	testis: 91.2	spleen: 7.7	12	0	0.0116246	1.645	1.3547	0	0	1.11108	1.92167
ENSG00000166930	MS4A5	Membrane-spanning 4-domains, subfamily A, member 5	Tissue enriched	testis: 72.6	duodenum: 0.2	270	0	0	0	0.0305356	0	0	0	0
ENSG00000166947	EPB42	Erythrocyte membrane protein band 4.2	Tissue enriched	bone marrow: 57.7	placenta: 4.4	13	0	0.00835452	0.00638809	0.032737	0	0	0.0274937	0.0506584
ENSG00000166963	MAP1A	Microtubule-associated protein 1A	Tissue enriched	cerebral cortex: 166.1	smooth muscle: 18.7	9	18.9626	14.7202	54.0014	33.3749	4.50069	4.59491	2.90762	10.819
ENSG00000167034	NKX3-1	NK3 homeobox 1	Tissue enriched	prostate: 517.0	testis: 44.8	12	0	0	0	0.00795488	0.0120568	0.133366	0.00453146	0.00918246
ENSG00000167244	IGF2	Insulin-like growth factor 2	Tissue enriched	placenta: 3974.6	fallopian tube: 220.1	18	5.1405	4.54084	0.0470802	0.117169	0.0260907	0.0176046	0.0115326	0.0169124
ENSG00000167419	LPO	Lactoperoxidase	Tissue enriched	salivary gland: 374.4	testis: 1.7	219	0	0	0	0	0	0	0	0
ENSG00000167476	JSRP1	Junctional sarcoplasmic reticulum protein 1	Tissue enriched	skeletal muscle: 120.0	duodenum: 4.5	27	0	2.29249	0	0	0	0	1.22115	1.28763
ENSG00000167525	PROCA1	Protein interacting with cyclin A1	Tissue enriched	testis: 139.6	spleen: 7.0	20	0	0.00964342	0.711496	0.346259	0	0	0.171626	0.235687
ENSG00000167614	TTYH1	Tweety family member 1	Tissue enriched	cerebral cortex: 57.9	testis: 2.1	27	0	0	0.00245429	0.0573885	0	0	0	0.00416642
ENSG00000167619	TMEM145	Transmembrane protein 145	Tissue enriched	cerebral cortex: 38.4	adrenal gland: 6.0	6	0	0.013439	0	0	0	0.0710796	0	0
ENSG00000167634	NLRP7	NLR family, pyrin domain containing 7	Tissue enriched	testis: 2.8	duodenum: 0.2	13	0	0	12.0595	1.70126	0.0112565	0.338226	0.0129344	0.622284
ENSG00000167654	ATCAY	Ataxia, cerebellar, Cayman type	Tissue enriched	cerebral cortex: 109.9	adrenal gland: 8.9	12	0.00861893	0.406909	0	0.00506949	0	0	0	0
ENSG00000167676	PLIN4	Perilipin 4	Tissue enriched	adipose tissue: 810.9	skeletal muscle: 59.1	14	0	0.0128521	0.00534059	0.00416499	0	0	0.00233755	0.0634783
ENSG00000167749	KLK4	Kallikrein-related peptidase 4	Tissue enriched	prostate: 395.8	skin: 10.9	36	0	0	0	0.0134472	0	0.0166551	0	0
ENSG00000167751	KLK2	Kallikrein-related peptidase 2	Tissue enriched	prostate: 850.1	testis: 4.8	174	0	0	0	0	0	0	0	0
ENSG00000167754	KLK5	Kallikrein-related peptidase 5	Tissue enriched	skin: 213.9	breast: 37.5	6	0	0	0	0	0	0	0	0.82122
ENSG00000167768	KRT1	Keratin 1, type II	Tissue enriched	skin: 15496.7	breast: 614.2	25	39.6428	3.44573	15.4227	3.93551	0.699286	1.12105	6.03508	6.89426
ENSG00000167889	MGAT5B	Mannosyl (alpha-1,6-)-glycoprotein beta-1,6-N-acetyl-glucosaminyltransferase, isozyme B	Tissue enriched	cerebral cortex: 23.2	testis: 1.6	14	0	0	0	0	0	0	0	0.295937
ENSG00000167914	GSDMA	Gasdermin A	Tissue enriched	skin: 58.5	epididymis: 8.1	7	0	0	0	0	0	0	0.0199404	1.29771
ENSG00000167968	DNASE1L2	Deoxyribonuclease I-like 2	Tissue enriched	skin: 12.0	cerebral cortex: 1.9	6	1.09962	1.40756	0	0.0678592	0	0	0.00894812	0.0560343
ENSG00000167971	CASKIN1	CASK interacting protein 1	Tissue enriched	cerebral cortex: 20.3	testis: 0.6	34	0	0	0.00280854	0.00581643	0	0	0	0
ENSG00000168004	HRASLS5	HRAS-like suppressor family, member 5	Tissue enriched	testis: 95.8	adipose tissue: 17.7	5	0	0	0	0	0	0	0	0
ENSG00000168026	TTC21A	Tetratricopeptide repeat domain 21A	Tissue enriched	testis: 39.3	fallopian tube: 1.4	26	0.0106155	0.0237351	0.554463	1.64545	0.00498356	0.226317	0.762242	1.08567
ENSG00000168060	NAALADL1	N-acetylated alpha-linked acidic dipeptidase-like 1	Tissue enriched	small intestine: 106.2	duodenum: 20.7	5	4.23195	29.4632	1.53367	2.83517	3.64037	1.73165	1.50589	0.630819
ENSG00000168078	PBK	PDZ binding kinase	Tissue enriched	testis: 108.5	lymph node: 13.5	8	0.0303493	0.0941055	1.25526	2.85966	2.87841	5.61345	14.5499	18.2115
ENSG00000168298	HIST1H1E	Histone cluster 1, H1e	Tissue enriched	bone marrow: 36.3	lymph node: 3.4	11	2.95658	3.0605	10.7607	5.02266	22.9063	4.98602	25.2596	15.5233
ENSG00000168454	TXNDC2	Thioredoxin domain containing 2 (spermatozoa)	Tissue enriched	testis: 142.8	smooth muscle: 0.2	476	0	0	0	0	0	0	0	0
ENSG00000168491	CCDC110	Coiled-coil domain containing 110	Tissue enriched	testis: 187.1	thyroid gland: 13.4	14	3.11501	4.31434	0	0.00768016	0	0	0	0
ENSG00000168530	MYL1	Myosin, light chain 1, alkali; skeletal, fast	Tissue enriched	skeletal muscle: 7523.2	esophagus: 226.9	33	177.96	204.923	0.0394222	1.01455	0.123314	0.538392	0	0.0168589
ENSG00000168631	DPCR1	Diffuse panbronchiolitis critical region 1	Tissue enriched	stomach: 191.9	gallbladder: 16.1	12	0	0	0	0	0	0	0	0
ENSG00000168676	KCTD19	Potassium channel tetramerization domain containing 19	Tissue enriched	testis: 39.1	bone marrow: 2.7	15	0.0048055	0.00630747	3.08153	2.3318	0.00298374	0.429336	0	0.00612884
ENSG00000168703	WFDC12	WAP four-disulfide core domain 12	Tissue enriched	skin: 49.9	seminal vesicle: 5.3	9	0	0	0	0	0	0	0	0
ENSG00000168757	TSPY2	Testis specific protein, Y-linked 2	Tissue enriched	testis: 13.5	adipose tissue: 0.1	96	0	0	0	0	0	0	0	0
ENSG00000168878	SFTPB	Surfactant protein B	Tissue enriched	lung: 5334.1	spleen: 5.8	911	0	0	0	0.00632671	0	0	0	0
ENSG00000168907	PLA2G4F	Phospholipase A2, group IVF	Tissue enriched	skin: 92.8	lung: 18.4	5	0.0467366	2.57557	0.281846	1.14925	0	0.00488778	0	0.00616566
ENSG00000168913	ENHO	Energy homeostasis associated	Tissue enriched	cerebral cortex: 140.7	testis: 11.6	12	0	1.37719	0	0	0.565936	1.27413	0	0
ENSG00000168959	GRM5	Glutamate receptor, metabotropic 5	Tissue enriched	cerebral cortex: 27.3	testis: 3.1	9	0.0040983	0.00537924	0	0	0	0	0	0
ENSG00000168993	CPLX1	Complexin 1	Tissue enriched	cerebral cortex: 60.4	adipose tissue: 5.3	11	1.12907	1.7314	1.27959	0.576617	0.174641	0.39243	0.467995	0.67438
ENSG00000169006	NTSR2	Neurotensin receptor 2	Tissue enriched	cerebral cortex: 25.1	ovary: 1.0	25	0	0	0	0	0	0	0	0
ENSG00000169085	C8orf46	Chromosome 8 open reading frame 46	Tissue enriched	cerebral cortex: 65.3	seminal vesicle: 4.4	15	0	0.250454	0	0	0	0	0	0
ENSG00000169194	IL13	Interleukin 13	Tissue enriched	testis: 19.9	gallbladder: 2.0	10	0	0	0	0	0	0	0	0.0156734
ENSG00000169258	GPRIN1	G protein regulated inducer of neurite outgrowth 1	Tissue enriched	cerebral cortex: 27.9	duodenum: 3.9	7	6.39742	27.5628	0.00411943	0.804805	0.0098247	0.73813	1.16051	3.13592
ENSG00000169313	P2RY12	Purinergic receptor P2Y, G-protein coupled, 12	Tissue enriched	cerebral cortex: 84.0	lymph node: 13.3	6	0	0	0	1.53863	0.94212	3.40549	2.16998	2.05872
ENSG00000169314	C22orf15	Chromosome 22 open reading frame 15	Tissue enriched	fallopian tube: 29.0	testis: 1.9	15	0	0	0	0	0	0	0.0600258	0.670769
ENSG00000169385	RNASE2	Ribonuclease, RNase A family, 2 (liver, eosinophil-derived neurotoxin)	Tissue enriched	bone marrow: 998.6	smooth muscle: 13.4	74	0.0616796	1.50722	8.07944	15.6167	8.73582	25.7979	9.50642	6.14373
ENSG00000169397	RNASE3	Ribonuclease, RNase A family, 3	Tissue enriched	bone marrow: 573.6	skin: 1.9	300	0	0	0.737479	8.3609	1.50752	2.183	1.66147	3.17438
ENSG00000169429	CXCL8	Chemokine (C-X-C motif) ligand 8	Tissue enriched	bone marrow: 2079.8	appendix: 297.8	7	0.0801294	5.12647	29.9308	18.9806	19.2461	6.72712	15.3885	11.0867
ENSG00000169442	CD52	CD52 molecule	Tissue enriched	epididymis: 43067.6	lymph node: 1271.7	34	1.69964	1.50438	122.55	36.6702	89.5244	59.5646	266.396	180.554
ENSG00000169469	SPRR1B	Small proline-rich protein 1B	Tissue enriched	esophagus: 2466.0	tonsil: 422.7	6	5.58637	16.7384	5.49211	1.66496	0	1.39528	1.71535	1.48012
ENSG00000169474	SPRR1A	Small proline-rich protein 1A	Tissue enriched	esophagus: 9986.0	tonsil: 858.5	12	70.9311	18.0904	17.1943	34.7586	1.55745	3.60664	1.70124	2.38521
ENSG00000169495	HTRA4	HtrA serine peptidase 4	Tissue enriched	placenta: 94.4	bone marrow: 4.8	20	0	0	0	0.0124202	0	0	0	0
ENSG00000169550	MUC15	Mucin 15, cell surface associated	Tissue enriched	epididymis: 2780.4	thyroid gland: 158.6	18	8.59489	11.3361	0.861706	1.19575	0.00592573	0.0125658	0.00373748	0.00861028
ENSG00000169575	VPREB1	Pre-B lymphocyte 1	Tissue enriched	bone marrow: 17.1	tonsil: 1.1	15	0	0	0	0	0	0	3.21185	3.22218
ENSG00000169605	GKN1	Gastrokine 1	Tissue enriched	stomach: 31692.5	placenta: 26.5	1194	0	0.0308782	0	0	0	0	0	0
ENSG00000169629	RGPD8	RANBP2-like and GRIP domain containing 8	Tissue enriched	testis: 31.6	cerebral cortex: 5.8	5	0.015457	1.09256	0.216416	0.195938	0.299318	0.258104	0.254909	0.182446
ENSG00000169783	LINGO1	Leucine rich repeat and Ig domain containing 1	Tissue enriched	cerebral cortex: 131.2	heart muscle: 9.7	13	0.00670198	0.021713	0	0	0	0	0	0.487442
ENSG00000169862	CTNND2	Catenin (cadherin-associated protein), delta 2	Tissue enriched	cerebral cortex: 103.5	spleen: 5.7	18	18.6309	28.7605	1.06759	0.960108	1.92289	2.59418	0.00182763	0.00421042
ENSG00000169900	PYDC1	PYD (pyrin domain) containing 1	Tissue enriched	skin: 4.3	cerebral cortex: 0.5	8	1.68948	1.36177	0.0804745	0.530083	0	0	0	0
ENSG00000170075	GPR37L1	G protein-coupled receptor 37 like 1	Tissue enriched	cerebral cortex: 34.2	seminal vesicle: 0.5	61	1.04224	4.43617	0	0	0	0.914778	0	0.00446999
ENSG00000170231	FABP6	Fatty acid binding protein 6, ileal	Tissue enriched	small intestine: 4287.7	fallopian tube: 85.2	50	10.1043	3.66104	0	0.0213138	0.370595	1.21914	0.012734	0.578886
ENSG00000170236	USP50	Ubiquitin specific peptidase 50	Tissue enriched	testis: 1.9	parathyroid gland: 0.1	17	0	0	0	0.0136354	0	0.162532	0	0
ENSG00000170271	FAXDC2	Fatty acid hydroxylase domain containing 2	Tissue enriched	parathyroid gland: 381.3	ovary: 66.6	6	7.38559	14.2669	0.084613	0.581551	0.0201057	0.0381209	0	0
ENSG00000170290	SLN	Sarcolipin	Tissue enriched	skeletal muscle: 2802.5	heart muscle: 263.2	11	48.6241	51.462	0.401794	5.10964	0.0467274	0.0991257	0	0.0415331
ENSG00000170323	FABP4	Fatty acid binding protein 4, adipocyte	Tissue enriched	adipose tissue: 3642.8	breast: 553.6	7	0	0	0	5.74131	1.33216	3.11316	0.476203	1.47927
ENSG00000170373	CST1	Cystatin SN	Tissue enriched	salivary gland: 9637.4	gallbladder: 354.6	27	0	0	0	0	0	0	0	0
ENSG00000170390	DCLK2	Doublecortin-like kinase 2	Tissue enriched	cerebral cortex: 82.8	heart muscle: 7.4	11	0	0.0386229	0.0718613	1.24349	0.178581	0.451914	0.0295553	0.0844155
ENSG00000170423	KRT78	Keratin 78, type II	Tissue enriched	esophagus: 1058.9	tonsil: 132.4	8	0	0	0	0.00797031	0	0	0.00462671	0.0909749
ENSG00000170465	KRT6C	Keratin 6C, type II	Tissue enriched	esophagus: 527.3	cervix: 10.5	50	0.0612552	0.532241	0.00598591	0.0313671	0	0	0	0.00920459
ENSG00000170469	SPATA24	Spermatogenesis associated 24	Tissue enriched	testis: 176.4	epididymis: 25.2	7	0	0.151341	2.8838	3.09837	0.144591	0.695718	1.14076	0.473968
ENSG00000170477	KRT4	Keratin 4, type II	Tissue enriched	esophagus: 14911.0	tonsil: 623.1	24	0.0140604	3.50291	0.00523405	1.91958	0	0	0.241366	1.15893
ENSG00000170498	KISS1	KiSS-1 metastasis-suppressor	Tissue enriched	placenta: 328.0	stomach: 3.8	86	0	1.3511	0	0	0	0	0	0
ENSG00000170579	DLGAP1	Discs, large (Drosophila) homolog-associated protein 1	Tissue enriched	cerebral cortex: 90.3	seminal vesicle: 14.4	6	1.11366	0.681813	0.0124312	0.0161227	0	0.00266212	0.0293222	0.223274
ENSG00000170627	GTSF1	Gametocyte specific factor 1	Tissue enriched	testis: 346.6	placenta: 21.1	16	0	0.04217	4.21534	3.22098	9.33686	12.8661	3.25715	1.89967
ENSG00000170835	CEL	Carboxyl ester lipase	Tissue enriched	pancreas: 23387.1	epididymis: 326.8	72	0.211736	3.46789	0	0	0	0.0120207	0	0
ENSG00000170956	CEACAM3	Carcinoembryonic antigen-related cell adhesion molecule 3	Tissue enriched	bone marrow: 28.5	appendix: 5.4	5	0	0	1.24935	1.45028	15.8013	10.0264	0	0.0061086
ENSG00000171201	SMR3B	Submaxillary gland androgen regulated protein 3B	Tissue enriched	salivary gland: 86025.2	ovary: 53.1	1618	0	0	0	0	0	0	0	0
ENSG00000171236	LRG1	Leucine-rich alpha-2-glycoprotein 1	Tissue enriched	liver: 173.8	appendix: 21.6	8	0	0	0.766472	0.815678	0	0.00833487	1.37097	2.00281
ENSG00000171246	NPTX1	Neuronal pentraxin I	Tissue enriched	cerebral cortex: 122.8	adrenal gland: 4.3	28	0.681274	48.5044	1.57519	1.94664	0.103786	0.441184	1.58828	8.43735
ENSG00000171368	TPPP	Tubulin polymerization promoting protein	Tissue enriched	cerebral cortex: 167.1	fallopian tube: 16.8	10	0.128563	1.11539	0	0	0	0.00519346	0	0
ENSG00000171401	KRT13	Keratin 13, type I	Tissue enriched	esophagus: 35268.3	tonsil: 1800.1	20	25.8206	33.755	0.476364	0.949703	0	0.0110634	0.00508836	0.010311
ENSG00000171450	CDK5R2	Cyclin-dependent kinase 5, regulatory subunit 2 (p39)	Tissue enriched	cerebral cortex: 52.3	adrenal gland: 5.1	10	3.70711	3.79858	0	0.00989387	0	0	0	0
ENSG00000171532	NEUROD2	Neuronal differentiation 2	Tissue enriched	cerebral cortex: 14.9	stomach: 0.1	146	1.22204	2.60039	0	0.0041686	0	0	0	0.00301418
ENSG00000171551	ECEL1	Endothelin converting enzyme-like 1	Tissue enriched	ovary: 111.9	spleen: 4.6	24	0	2.53645	0	0	0	0	0	0
ENSG00000171557	FGG	Fibrinogen gamma chain	Tissue enriched	liver: 8684.7	lung: 75.3	115	0	0	0	0	0	0	0	0
ENSG00000171564	FGB	Fibrinogen beta chain	Tissue enriched	liver: 9991.3	kidney: 17.9	558	0	0	0	0	0	0	0	0
ENSG00000171617	ENC1	Ectodermal-neural cortex 1 (with BTB domain)	Tissue enriched	cerebral cortex: 462.7	gallbladder: 30.9	15	13.1397	28.1774	0.147968	0.386968	0.00366764	0.0605612	1.10392	0.953436
ENSG00000171790	SLFNL1	Schlafen-like 1	Tissue enriched	testis: 47.7	lung: 3.0	16	0	0	0	0	0	0	0	0.105142
ENSG00000171794	UTF1	Undifferentiated embryonic cell transcription factor 1	Tissue enriched	testis: 1.4	spleen: 0.1	11	0	0	0.0898972	0.237969	0.878958	0.297397	0.0169682	0.0998455
ENSG00000171864	PRND	Prion protein 2 (dublet)	Tissue enriched	testis: 136.1	endometrium: 6.0	22	0	0.00891433	0	0.00623348	0	0	0	0
ENSG00000171931	FBXW10	F-box and WD repeat domain containing 10	Tissue enriched	testis: 17.4	epididymis: 0.8	20	0	0.0161636	0	0	0	0	0	0
ENSG00000171970	ZNF57	Zinc finger protein 57	Tissue enriched	testis: 58.4	skin: 11.6	5	0	0	0.0152911	1.09833	1.05738	3.21088	0.582181	1.38127
ENSG00000172005	MAL	Mal, T-cell differentiation protein	Tissue enriched	esophagus: 2459.4	tonsil: 328.8	7	0.625306	2.04282	6.38437	6.38361	3.73971	8.82023	63.2529	91.2573
ENSG00000172020	GAP43	Growth associated protein 43	Tissue enriched	cerebral cortex: 346.9	appendix: 9.4	37	24.2108	24.2767	0	0	0	0	0	0.0108407
ENSG00000172155	LCE1D	Late cornified envelope 1D	Tissue enriched	skin: 101.4	skeletal muscle: 0.3	305	0	0	0	0	0	0	0	0
ENSG00000172232	AZU1	Azurocidin 1	Tissue enriched	bone marrow: 1314.1	skin: 2.4	528	0	0	0.00972907	0.296539	0	0	0.860618	1.51999
ENSG00000172247	C1QTNF4	C1q and tumor necrosis factor related protein 4	Tissue enriched	cerebral cortex: 28.3	parathyroid gland: 5.1	6	3.23239	2.29358	0	0	0.0125301	0.0256326	0	0.0113068
ENSG00000172379	ARNT2	Aryl-hydrocarbon receptor nuclear translocator 2	Tissue enriched	cerebral cortex: 154.5	testis: 19.3	8	4.3266	7.29382	0	0.62828	0.983977	1.98887	0	0.063193
ENSG00000172382	PRSS27	Protease, serine 27	Tissue enriched	esophagus: 211.6	tonsil: 29.0	7	0.0206457	3.18488	0	0	0	0	0.495675	0.713795
ENSG00000172399	MYOZ2	Myozenin 2	Tissue enriched	heart muscle: 476.7	skeletal muscle: 63.4	8	15.4928	42.3183	0.00636987	0.0132043	0.00765759	0.0162383	0	0.0072447
ENSG00000172671	ZFAND4	Zinc finger, AN1-type domain 4	Tissue enriched	testis: 94.8	lymph node: 7.6	12	3.80295	8.94843	2.64362	0.874336	1.81121	1.3522	2.23948	0.599038
ENSG00000172738	TMEM217	Transmembrane protein 217	Tissue enriched	testis: 14.1	adrenal gland: 1.0	14	0	0	0.0126668	0.0906469	0	0.0117748	0	0
ENSG00000172867	KRT2	Keratin 2, type II	Tissue enriched	skin: 2606.5	breast: 110.8	24	4.87195	8.67625	0	0.0103104	0.0170381	0.898976	0	0.00746015
ENSG00000172940	SLC22A13	Solute carrier family 22 (organic anion/urate transporter), member 13	Tissue enriched	kidney: 10.6	testis: 0.2	39	0	0	0	0	0	1.79879	0	0
ENSG00000172955	ADH6	Alcohol dehydrogenase 6 (class V)	Tissue enriched	liver: 359.2	kidney: 53.1	7	0	0.61268	0	0	0	0	0	0
ENSG00000172967	XKR3	XK, Kell blood group complex subunit-related family, member 3	Tissue enriched	testis: 14.3	cerebral cortex: 0.1	80	0	0	0	0	0	0	0.0089249	1.62909
ENSG00000172995	ARPP21	CAMP-regulated phosphoprotein, 21kDa	Tissue enriched	cerebral cortex: 127.5	skeletal muscle: 20.2	6	0.833187	1.75753	2.81802	1.24301	0.838615	0.551496	4.34501	6.1757
ENSG00000173093	CCDC63	Coiled-coil domain containing 63	Tissue enriched	testis: 29.4	skeletal muscle: 0.9	31	0	0.170579	0	0	0	0	0	0
ENSG00000173239	LIPM	Lipase, family member M	Tissue enriched	skin: 51.5	stomach: 4.8	11	0.0269674	2.37153	0	0	0	0	0.00830112	0.0191238
ENSG00000173253	DMRT2	Doublesex and mab-3 related transcription factor 2	Tissue enriched	parathyroid gland: 106.9	kidney: 16.0	7	45.108	86.695	0.0177917	0.0650814	0.461712	0.761704	0.00607555	0.0223347
ENSG00000173401	GLIPR1L1	GLI pathogenesis-related 1 like 1	Tissue enriched	testis: 77.9	epididymis: 5.1	15	0	0	0	0	0	0	0	0.0163473
ENSG00000173698	ADGRG2	Adhesion G protein-coupled receptor G2	Tissue enriched	epididymis: 1469.4	parathyroid gland: 235.5	6	0.0258813	9.49375	0	0.067431	0.00846285	0.0257898	0.00174997	0.00828592
ENSG00000173786	CNP	2',3'-cyclic nucleotide 3' phosphodiesterase	Tissue enriched	cerebral cortex: 616.5	prostate: 52.3	12	27.4578	15.4561	54.4196	17.5085	18.5227	9.78486	20.8565	7.62152
ENSG00000173809	TDRD12	Tudor domain containing 12	Tissue enriched	testis: 25.3	epididymis: 3.6	7	0	0	0	0.00370885	0	0.00446085	0	0.0839024
ENSG00000173838	MARCH10	Membrane-associated ring finger (C3HC4) 10, E3 ubiquitin protein ligase	Tissue enriched	testis: 145.2	fallopian tube: 20.2	7	0.298154	0.533663	0.0743677	0.176021	0.210039	0.281561	0	0
ENSG00000173947	PIFO	Primary cilia formation	Tissue enriched	fallopian tube: 268.8	testis: 42.8	6	6.22948	3.28551	0	0	0.00489322	0.0175734	0	0.0041346
ENSG00000174038	C9orf131	Chromosome 9 open reading frame 131	Tissue enriched	testis: 61.8	endometrium: 5.1	12	0	0	0	0	0	0	0	0
ENSG00000174442	ZWILCH	Zwilch kinetochore protein	Tissue enriched	testis: 96.5	lymph node: 13.7	7	2.29015	2.04641	4.11939	4.65679	11.1665	4.37085	11.8193	1.81124
ENSG00000174448	STARD6	StAR-related lipid transfer (START) domain containing 6	Tissue enriched	testis: 47.3	thyroid gland: 0.6	79	0	0	0	0	0	0	0	0.142339
ENSG00000174521	TTC9B	Tetratricopeptide repeat domain 9B	Tissue enriched	cerebral cortex: 57.7	adrenal gland: 0.8	66	0	0	0	0	0	0	0	0
ENSG00000174527	MYO1H	Myosin IH	Tissue enriched	testis: 1.8	thyroid gland: 0.3	6	0.0148076	0.157684	0	0.00571587	0	0	0	0
ENSG00000174697	LEP	Leptin	Tissue enriched	adipose tissue: 321.7	breast: 29.4	11	0	0	0	0.00725551	0	0	0	0.779429
ENSG00000174721	FGFBP3	Fibroblast growth factor binding protein 3	Tissue enriched	cerebral cortex: 19.6	thyroid gland: 2.5	8	0.892203	1.13677	0.129506	0.922352	0.828802	1.10516	0.992746	1.27173
ENSG00000174792	C4orf26	Chromosome 4 open reading frame 26	Tissue enriched	placenta: 5.8	cerebral cortex: 0.5	12	0	0	0	0	0	0	0	0
ENSG00000174871	CNIH2	Cornichon family AMPA receptor auxiliary protein 2	Tissue enriched	cerebral cortex: 53.0	adrenal gland: 4.6	11	7.33745	5.30496	0	0.0125763	0	0.0126212	0.777257	0.772355
ENSG00000175003	SLC22A1	Solute carrier family 22 (organic cation transporter), member 1	Tissue enriched	liver: 286.8	gallbladder: 1.1	252	0	0	0	0	0	0	0	0
ENSG00000175018	TEX36	Testis expressed 36	Tissue enriched	testis: 47.2	smooth muscle: 0.8	55	0	0	0	0	0	0	0	0
ENSG00000175097	RAG2	Recombination activating gene 2	Tissue enriched	thyroid gland: 40.0	testis: 1.8	22	0.0187625	0.139627	2.62665	1.38473	0.307995	0.460619	6.65869	8.68119
ENSG00000175121	WFDC5	WAP four-disulfide core domain 5	Tissue enriched	skin: 469.0	breast: 13.0	36	0	0	0	1.56869	0	0	0	0
ENSG00000175161	CADM2	Cell adhesion molecule 2	Tissue enriched	cerebral cortex: 86.4	seminal vesicle: 6.2	14	0.0938135	1.29628	0	0.00260092	0	0	0.00452945	0.14081
ENSG00000175164	ABO	ABO blood group (transferase A, alpha 1-3-N-acetylgalactosaminyltransferase; transferase B, alpha 1-3-galactosyltransferase)	Tissue enriched	small intestine: 12.9	rectum: 1.4	9	0	0.00558373	0.00273008	0.00567578	0	0	0	0
ENSG00000175202	HIGD2B	HIG1 hypoxia inducible domain family, member 2B	Tissue enriched	testis: 6.7	epididymis: 0.4	14	0	0	0	0	0	0	0	0
ENSG00000175206	NPPA	Natriuretic peptide A	Tissue enriched	heart muscle: 26555.9	epididymis: 22.5	1175	0	1.99569	0	0	0	0	0	0.424212
ENSG00000175294	CATSPER1	Cation channel, sperm associated 1	Tissue enriched	testis: 20.4	lung: 0.6	31	0	0	0.103224	0.245507	0	0	0	0
ENSG00000175315	CST6	Cystatin E/M	Tissue enriched	skin: 213.3	breast: 24.7	9	0	0	0.865581	1.83611	0.906522	3.15246	1.79123	3.46623
ENSG00000175513	TSGA10IP	Testis specific, 10 interacting protein	Tissue enriched	testis: 6.1	thyroid gland: 0.2	27	0	0.292504	0	0	0	0	0	0
ENSG00000175518	UBQLNL	Ubiquilin-like	Tissue enriched	testis: 39.9	epididymis: 1.3	30	0	0.015339	0	0	0	0	0	0
ENSG00000175564	UCP3	Uncoupling protein 3 (mitochondrial, proton carrier)	Tissue enriched	skeletal muscle: 71.2	testis: 3.8	19	0.0126406	0.366434	0.00495665	0.0377698	0	0	0	0
ENSG00000175664	TEX26	Testis expressed 26	Tissue enriched	testis: 40.4	cervix: 1.3	30	0	1.04892	0	0	0	0	0	0
ENSG00000175820	CCDC168	Coiled-coil domain containing 168	Tissue enriched	testis: 7.5	epididymis: 0.6	12	0	0	0	0	0	0	0	0
ENSG00000175868	CALCB	Calcitonin-related polypeptide beta	Tissue enriched	thyroid gland: 32.6	parathyroid gland: 1.0	32	0	0.63983	0.00440315	0.00881077	0	0	0	0.142186
ENSG00000175874	CREG2	Cellular repressor of E1A-stimulated genes 2	Tissue enriched	cerebral cortex: 91.2	fallopian tube: 0.5	159	0	0	0	0	0	0	0	0
ENSG00000175877	WBSCR28	Williams-Beuren syndrome chromosome region 28	Tissue enriched	testis: 36.2	duodenum: 0.3	97	0	0	0	0	0	0	0	0
ENSG00000176009	ASCL3	Achaete-scute family bHLH transcription factor 3	Tissue enriched	salivary gland: 3.3	prostate: 0.3	9	0	0	0	0	0	0	0	0
ENSG00000176049	JAKMIP2	Janus kinase and microtubule interacting protein 2	Tissue enriched	cerebral cortex: 32.8	testis: 5.2	6	0.81715	3.32165	0.928875	1.41125	0.0111594	0.127211	0.632157	0.634084
ENSG00000176083	ZNF683	Zinc finger protein 683	Tissue enriched	testis: 78.7	lung: 7.1	11	0	0	0	0	0	0	2.10457	2.70364
ENSG00000176136	MC5R	Melanocortin 5 receptor	Tissue enriched	epididymis: 3.0	testis: 0.5	6	0	0	0	0	0	0	0	0
ENSG00000176160	HSF5	Heat shock transcription factor family member 5	Tissue enriched	testis: 94.4	lymph node: 1.4	64	0	0	0	0	0	0.196841	1.34057	2.81405
ENSG00000176165	FOXG1	Forkhead box G1	Tissue enriched	cerebral cortex: 29.7	testis: 5.3	6	12.5299	11.5801	0	0.00531354	0.0297474	0.0653821	0	0
ENSG00000176177	ENTHD1	ENTH domain containing 1	Tissue enriched	testis: 19.6	lymph node: 0.8	24	0	0	1.0711	2.79718	1.11186	3.78903	0	0.485544
ENSG00000176194	CIDEA	Cell death-inducing DFFA-like effector a	Tissue enriched	adipose tissue: 220.9	breast: 17.1	13	0	0	0	0.0133984	0	0	0	0
ENSG00000176244	ACBD7	Acyl-CoA binding domain containing 7	Tissue enriched	cerebral cortex: 40.8	testis: 7.9	5	0	0.118421	0	0.0347402	0	0.0199133	0.0669853	0.353797
ENSG00000176302	FOXR1	Forkhead box R1	Tissue enriched	testis: 3.1	thyroid gland: 0.2	14	2.3232	4.54582	0	0	0	0	0	0
ENSG00000176381	PRR18	Proline rich 18	Tissue enriched	cerebral cortex: 32.7	fallopian tube: 3.4	10	0	0.0112668	0	0.00826307	0	0	0.00623442	1.90776
ENSG00000176563	CNTD1	Cyclin N-terminal domain containing 1	Tissue enriched	testis: 72.3	stomach: 2.2	32	0	0.0210059	0.186092	0.423797	0	0.108225	0.0831366	0.153229
ENSG00000176605	C14orf177	Chromosome 14 open reading frame 177	Tissue enriched	testis: 2.2	adipose tissue: 0.0	23	0	0	12.5519	7.28536	0.0155572	1.05845	0	0
ENSG00000176635	HORMAD2	HORMA domain containing 2	Tissue enriched	testis: 35.0	liver: 1.6	21	0	0	0	0	0	0	0	0
ENSG00000176641	RNF152	Ring finger protein 152	Tissue enriched	kidney: 56.2	liver: 10.3	5	0.00437999	0.454233	0	0	0	0	0	0.00176961
ENSG00000176681	LRRC37A	Leucine rich repeat containing 37A	Tissue enriched	testis: 13.5	skeletal muscle: 1.6	8	0.00715771	0.0654393	0.164194	0.110707	0.0431384	0.103794	0.136102	0.158283
ENSG00000176732	PFN4	Profilin family, member 4	Tissue enriched	testis: 139.0	thyroid gland: 3.5	39	0	0	0	0	0	0	0.875087	1.83016
ENSG00000176749	CDK5R1	Cyclin-dependent kinase 5, regulatory subunit 1 (p35)	Tissue enriched	cerebral cortex: 98.7	lymph node: 14.9	7	25.0893	4.25092	3.79283	1.5688	0.199039	1.00989	6.2655	1.68599
ENSG00000176769	TCERG1L	Transcription elongation regulator 1-like	Tissue enriched	thyroid gland: 25.1	cerebral cortex: 4.1	6	1.24156	3.22408	0.0065983	0.0137177	0.104187	0.222668	0	0.0211426
ENSG00000176887	SOX11	SRY (sex determining region Y)-box 11	Tissue enriched	cerebral cortex: 5.4	smooth muscle: 0.3	14	1.33062	6.85357	0	0	0	0	0	0
ENSG00000176927	EFCAB5	EF-hand calcium binding domain 5	Tissue enriched	testis: 15.3	rectum: 1.5	10	0	0.0153633	0.0625548	0.128789	0.00902858	0.0217372	0.227086	0.670808
ENSG00000177108	ZDHHC22	Zinc finger, DHHC-type containing 22	Tissue enriched	cerebral cortex: 64.4	epididymis: 1.1	57	0	0	0	0	0	0	0	0
ENSG00000177238	TRIM72	Tripartite motif containing 72, E3 ubiquitin protein ligase	Tissue enriched	skeletal muscle: 52.5	prostate: 2.4	21	0.77219	2.81216	0.00429654	0.121816	0	0.00758296	0	0
ENSG00000177294	FBXO39	F-box protein 39	Tissue enriched	testis: 53.2	ovary: 0.8	62	0	0	0	0.0089172	0	0	0	0
ENSG00000177301	KCNA2	Potassium channel, voltage gated shaker related subfamily A, member 2	Tissue enriched	cerebral cortex: 20.7	thyroid gland: 3.8	5	0	0.406788	0	0	0	0	0.00625274	0.0256833
ENSG00000177359	OVOS2	NA	Tissue enriched	testis: 3.1	stomach: 0.3	9	23.2471	26.5539	0.0278363	0.718848	0.141934	0.128635	0.114628	0.223006
ENSG00000177453	NIM1K	NIM1 serine/threonine protein kinase	Tissue enriched	cerebral cortex: 16.4	lung: 2.0	8	0	0	0	0.219369	0	0	0	0.393189
ENSG00000177483	RBM44	RNA binding motif protein 44	Tissue enriched	testis: 35.2	lung: 0.5	67	0	0	0.00273476	0.164718	0	0	0	0.00374022
ENSG00000177542	SLC25A22	Solute carrier family 25 (mitochondrial carrier: glutamate), member 22	Tissue enriched	cerebral cortex: 89.9	testis: 15.2	6	19.9345	12.4157	3.76781	1.48089	4.98061	2.63861	5.04523	2.52593
ENSG00000177627	C12orf54	Chromosome 12 open reading frame 54	Tissue enriched	testis: 85.7	tonsil: 1.3	63	0	0.0382111	0	0	0	0	0	0
ENSG00000177666	PNPLA2	Patatin-like phospholipase domain containing 2	Tissue enriched	adipose tissue: 419.8	skeletal muscle: 33.4	13	21.1001	13.9696	16.8913	2.93522	7.27368	3.33663	12.9464	4.84398
ENSG00000177791	MYOZ1	Myozenin 1	Tissue enriched	skeletal muscle: 2059.3	esophagus: 55.0	37	0	0.0793271	0	0	0	0	0	0
ENSG00000177990	DPY19L2	Dpy-19-like 2 (C. elegans)	Tissue enriched	testis: 111.5	parathyroid gland: 14.6	8	0.0125678	0.0240252	0	0.00460864	0	0	0.639351	0.657517
ENSG00000177992	SPATA31E1	SPATA31 subfamily E, member 1	Tissue enriched	testis: 9.9	adipose tissue: 0.0	100	0	1.19204	0	0	0	0	0	0
ENSG00000178053	MLF1	Myeloid leukemia factor 1	Tissue enriched	testis: 667.3	heart muscle: 104.2	6	10.3385	28.5787	0.00971395	0.00767802	0.0118619	0.0168052	0.656531	2.07428
ENSG00000178093	TSSK6	Testis-specific serine kinase 6	Tissue enriched	testis: 18.7	spleen: 0.7	24	0	0	0	1.59201	0.012515	0.0689542	2.83328	2.83084
ENSG00000178233	TMEM151B	Transmembrane protein 151B	Tissue enriched	cerebral cortex: 40.1	adrenal gland: 4.0	10	0.441944	1.44618	0	0	0	0	0	0
ENSG00000178404	CEP295NL	CEP295 N-terminal like	Tissue enriched	testis: 40.4	bone marrow: 0.8	46	0	0	0.364147	1.12489	0	0	0.00711827	0.11642
ENSG00000178538	CA8	Carbonic anhydrase VIII	Tissue enriched	parathyroid gland: 103.6	epididymis: 17.1	6	14.0518	5.61956	2.76793	3.11321	0.0399888	0.169638	1.4136	1.73428
ENSG00000178795	GDPD4	Glycerophosphodiester phosphodiesterase domain containing 4	Tissue enriched	testis: 4.8	placenta: 0.6	7	0.0146073	0.277418	0	0	0	0.00981023	0	0
ENSG00000178882	FAM101A	Family with sequence similarity 101, member A	Tissue enriched	stomach: 92.1	small intestine: 17.1	5	0	0	0	0	0	0	0	0.0467773
ENSG00000178919	FOXE1	Forkhead box E1	Tissue enriched	thyroid gland: 326.9	tonsil: 22.9	14	1.00045	4.80637	0	0	0	0	0	0
ENSG00000179088	C12orf42	Chromosome 12 open reading frame 42	Tissue enriched	testis: 25.1	spleen: 1.5	16	0	0.0166385	0.424247	0.344348	0.00794076	0.0131866	1.31077	0.608656
ENSG00000179148	ALOXE3	Arachidonate lipoxygenase 3	Tissue enriched	skin: 36.6	breast: 2.2	17	0	0.00943591	0	0.200402	0	0	0	0
ENSG00000179213	SIGLECL1	SIGLEC family like 1	Tissue enriched	testis: 40.0	cervix: 0.4	81	0	0	0	0.0774221	0	0	0	0
ENSG00000179292	TMEM151A	Transmembrane protein 151A	Tissue enriched	cerebral cortex: 45.4	adrenal gland: 1.8	24	2.34665	2.56191	0	0	0	0	0	0
ENSG00000179397	C1orf101	Chromosome 1 open reading frame 101	Tissue enriched	testis: 38.3	epididymis: 3.1	12	0.00818809	0.189552	0.0118484	0.0196997	0	0	0.00801183	0.0467059
ENSG00000179532	DNHD1	Dynein heavy chain domain 1	Tissue enriched	testis: 19.5	bone marrow: 3.5	6	0.0180748	0.094898	0.228365	0.231087	0.00313754	0.128268	0.0332843	0.0517941
ENSG00000179673	RPRML	Reprimo-like	Tissue enriched	cerebral cortex: 8.4	epididymis: 0.7	11	0	0	0	0	0	0	0	0
ENSG00000179698	WDR97	WD repeat domain 97	Tissue enriched	testis: 1.2	skin: 0.1	9	0	0.0103865	0	0.0057953	0	0.00359402	0.00168207	0.21066
ENSG00000179774	ATOH7	Atonal bHLH transcription factor 7	Tissue enriched	cerebral cortex: 2.2	small intestine: 0.3	6	1.43834	5.81588	0	0	0	0	0	0
ENSG00000179841	AKAP5	A kinase (PRKA) anchor protein 5	Tissue enriched	cerebral cortex: 22.6	rectum: 4.4	5	0.0123983	0.0188919	0	0.171736	0	0.0082521	0.259386	0.688195
ENSG00000179846	NKPD1	NTPase, KAP family P-loop domain containing 1	Tissue enriched	skin: 13.9	seminal vesicle: 0.7	18	0	0	0.00728251	0.243801	0	0	0	0
ENSG00000179869	ABCA13	ATP-binding cassette, sub-family A (ABC1), member 13	Tissue enriched	bone marrow: 29.4	testis: 3.0	10	0	0	0.00191468	0.00504988	0	0	0.00102926	0.00763153
ENSG00000179915	NRXN1	Neurexin 1	Tissue enriched	cerebral cortex: 83.7	testis: 12.1	7	5.43209	9.2481	0.00286294	0.00349391	0.00574073	0.06786	0	0.0236763
ENSG00000180176	TH	Tyrosine hydroxylase	Tissue enriched	adrenal gland: 261.2	adipose tissue: 3.2	81	0	2.73505	0	0	0	0	0	0
ENSG00000180209	MYLPF	Myosin light chain, phosphorylatable, fast skeletal muscle	Tissue enriched	skeletal muscle: 6542.5	esophagus: 69.5	94	112.957	447.423	0.729152	0.605054	1.19915	1.89972	0.160423	0.606255
ENSG00000180336	C17orf104	Chromosome 17 open reading frame 104	Tissue enriched	testis: 85.8	cerebral cortex: 1.6	51	0	0.00412115	0	0	0	0.00720058	0.0630725	0.155501
ENSG00000180425	C11orf71	Chromosome 11 open reading frame 71	Tissue enriched	testis: 53.6	liver: 0.1	518	13.0127	13.9096	3.68979	3.44782	3.51873	2.64943	2.52998	1.04342
ENSG00000180479	ZNF571	Zinc finger protein 571	Tissue enriched	thyroid gland: 130.2	testis: 25.9	5	0.00529376	0.0196976	0.302117	1.1269	0	0.00519297	0.97908	1.63887
ENSG00000180481	GLIPR1L2	GLI pathogenesis-related 1 like 2	Tissue enriched	testis: 84.5	parathyroid gland: 11.0	8	0	0.468061	0	0.590037	0.00550132	0.512612	0	0.181858
ENSG00000180815	MAP3K15	Mitogen-activated protein kinase kinase kinase 15	Tissue enriched	adrenal gland: 14.4	spleen: 2.4	6	0	0.00587501	0	0.00465315	0	0	0	0
ENSG00000180914	OXTR	Oxytocin receptor	Tissue enriched	breast: 65.6	fallopian tube: 6.0	11	5.08218	2.5917	0	1.47322	0	0.0214184	0.398346	2.33982
ENSG00000180929	GPR62	G protein-coupled receptor 62	Tissue enriched	cerebral cortex: 8.0	ovary: 0.6	13	0	0.0323861	0	0	0	0	0	0
ENSG00000180999	C1orf105	Chromosome 1 open reading frame 105	Tissue enriched	testis: 46.1	epididymis: 7.1	6	5.74011	8.0371	0	0	0	0	0	0
ENSG00000181016	LSMEM1	Leucine-rich single-pass membrane protein 1	Tissue enriched	skeletal muscle: 31.8	testis: 2.8	11	0	0.123191	0	0	0	0	0	1.77399
ENSG00000181449	SOX2	SRY (sex determining region Y)-box 2	Tissue enriched	cerebral cortex: 118.3	esophagus: 14.9	8	7.98776	13.3103	0	0.300072	0	0	0	0
ENSG00000181458	TMEM45A	Transmembrane protein 45A	Tissue enriched	skin: 563.8	placenta: 58.1	10	0	0.00590825	2.02461	2.69868	1.4324	1.74693	0	0.00490396
ENSG00000181649	PHLDA2	Pleckstrin homology-like domain, family A, member 2	Tissue enriched	placenta: 54.3	stomach: 6.8	8	0.0487624	0.0853354	6.35657	2.49208	34.4495	8.23054	4.09292	2.24597
ENSG00000181722	ZBTB20	Zinc finger and BTB domain containing 20	Tissue enriched	testis: 20.9	ovary: 3.8	5	15.9127	4.15055	1.30667	2.07806	1.24491	0.419185	4.15738	3.29608
ENSG00000181790	ADGRB1	Adhesion G protein-coupled receptor B1	Tissue enriched	cerebral cortex: 22.0	spleen: 2.3	9	0.00964628	0.0785264	0.00248237	0.0450938	0.0311786	0.129187	0	0
ENSG00000182010	RTKN2	Rhotekin 2	Tissue enriched	lung: 121.4	testis: 14.7	8	0.012803	1.44547	0.160475	0.472598	0	0.00655111	0.848211	1.06206
ENSG00000182103	FAM181B	Family with sequence similarity 181, member B	Tissue enriched	cerebral cortex: 17.5	fallopian tube: 0.8	20	0	0	0	0.00663109	0	0	0	0
ENSG00000182261	NLRP10	NLR family, pyrin domain containing 10	Tissue enriched	skin: 3.2	epididymis: 0.4	7	0	0	0	0	0	0	0	0
ENSG00000182264	IZUMO1	Izumo sperm-egg fusion 1	Tissue enriched	testis: 19.2	lung: 0.8	22	0	0	0	0	0	0	0	0
ENSG00000182287	AP1S2	Adaptor-related protein complex 1, sigma 2 subunit	Tissue enriched	epididymis: 906.3	smooth muscle: 125.6	7	3.48903	14.1558	66.2583	24.2703	75.5525	20.3364	26.6954	11.0222
ENSG00000182308	DCAF4L1	DDB1 and CUL4 associated factor 4-like 1	Tissue enriched	testis: 45.7	skin: 0.3	122	0	0	0	0	0	0	0	0
ENSG00000182329	KIAA2012	KIAA2012	Tissue enriched	fallopian tube: 8.5	testis: 0.6	12	0.0139828	3.52434	0	0	0	0.00343053	0	0
ENSG00000182333	LIPF	Lipase, gastric	Tissue enriched	stomach: 21780.0	duodenum: 267.0	82	0	0	0	0	0	0	0	0
ENSG00000182472	CAPN12	Calpain 12	Tissue enriched	gallbladder: 35.0	cervix: 4.7	7	0	0	0	0.0915284	0.106134	0.176058	0.226462	0.174401
ENSG00000182557	SPNS3	Spinster homolog 3 (Drosophila)	Tissue enriched	bone marrow: 12.4	spleen: 2.1	6	0.0347005	0.0546704	25.2499	5.43818	14.4457	8.81678	2.83668	6.49901
ENSG00000182584	ACTL10	Actin-like 10	Tissue enriched	testis: 22.2	prostate: 1.4	16	6.02776	8.44007	2.1121	0.91745	5.28001	3.17999	0.00618491	0.715438
ENSG00000182585	EPGN	Epithelial mitogen	Tissue enriched	esophagus: 63.9	seminal vesicle: 5.3	12	0.0195584	0.0256715	0	0	0	0	0	0
ENSG00000182601	HS3ST4	Heparan sulfate (glucosamine) 3-O-sulfotransferase 4	Tissue enriched	cerebral cortex: 18.7	breast: 2.7	7	0	0	0	0	0	0	0	0
ENSG00000182676	PPP1R27	Protein phosphatase 1, regulatory subunit 27	Tissue enriched	skeletal muscle: 171.0	prostate: 3.7	46	14.8761	5.29717	0	0.0179453	0	0	0	0
ENSG00000182791	CCDC87	Coiled-coil domain containing 87	Tissue enriched	testis: 18.2	parathyroid gland: 2.5	7	0	0	0	0	0	0	0	0
ENSG00000182890	GLUD2	Glutamate dehydrogenase 2	Tissue enriched	testis: 46.3	epididymis: 4.0	11	0.588414	0.582638	0.43821	0.114138	0.576434	0.296111	0.337947	0.106338
ENSG00000182950	ODF3L1	Outer dense fiber of sperm tails 3-like 1	Tissue enriched	testis: 24.0	gallbladder: 3.9	6	0	3.94541	0	0	0	0	1.18869	2.44102
ENSG00000183066	WBP2NL	WBP2 N-terminal like	Tissue enriched	testis: 11.6	epididymis: 1.5	8	0	0.00753529	0.103862	0.347853	0.102652	0.0639728	0.0146438	0.216986
ENSG00000183091	NEB	Nebulin	Tissue enriched	skeletal muscle: 3274.3	prostate: 29.6	110	5.53783	5.79008	0.0595123	0.112817	0.23944	0.280563	0.0117953	0.0689096
ENSG00000183148	ANKRD20A2	Ankyrin repeat domain 20 family, member A2	Tissue enriched	testis: 4.7	spleen: 0.7	7	0	0.216029	0.00461819	0.0399559	0.0715166	0.169929	0	0
ENSG00000183248	PRR36	Proline rich 36	Tissue enriched	cerebral cortex: 18.0	prostate: 1.7	10	2.61733	4.5983	0	0	0	0	0	0.0658037
ENSG00000183281	PLGLB1	Plasminogen-like B1	Tissue enriched	liver: 120.4	epididymis: 19.1	6	0	0	0	0.00806932	0	0	0.0541077	0.10451
ENSG00000183324	REC114	REC114 meiotic recombination protein	Tissue enriched	testis: 63.4	heart muscle: 0.9	64	0	0	0	0.0280294	0	0	0	0
ENSG00000183386	FHL3	Four and a half LIM domains 3	Tissue enriched	skeletal muscle: 569.2	smooth muscle: 42.9	13	0.0232376	5.7512	10.5616	8.83856	19.6446	17.2009	6.41611	0.842495
ENSG00000183454	GRIN2A	Glutamate receptor, ionotropic, N-methyl D-aspartate 2A	Tissue enriched	cerebral cortex: 25.0	testis: 4.7	5	0.00205524	1.69571	0.00108447	0.00568276	0	0.00195652	0.00122816	0.568176
ENSG00000183569	SERHL2	Serine hydrolase-like 2	Tissue enriched	breast: 546.8	epididymis: 46.2	12	0	0.440186	0.930163	1.09297	0	0	0.159301	0.339058
ENSG00000183607	GKN2	Gastrokine 2	Tissue enriched	stomach: 3848.0	lung: 103.9	37	0	0.0214634	0	0	0	0	0	0
ENSG00000183682	BMP8A	Bone morphogenetic protein 8a	Tissue enriched	thyroid gland: 80.6	testis: 4.2	19	0	12.2667	0	0.122945	0	0	0	0.81923
ENSG00000183977	PP2D1	Protein phosphatase 2C-like domain containing 1	Tissue enriched	testis: 12.8	bone marrow: 1.2	11	0	0.0161505	0.0274628	0.456902	0	0.424352	0.92185	0.714347
ENSG00000184144	CNTN2	Contactin 2 (axonal)	Tissue enriched	cerebral cortex: 79.8	testis: 6.9	12	2.52868	3.10643	0.0016421	0.00340223	0.00379778	0.00336988	0	0.00174881
ENSG00000184148	SPRR4	Small proline-rich protein 4	Tissue enriched	skin: 48.3	breast: 7.8	6	0	0	0	0	0	0	0	0
ENSG00000184156	KCNQ3	Potassium channel, voltage gated KQT-like subfamily Q, member 3	Tissue enriched	cerebral cortex: 26.9	adrenal gland: 1.9	14	0	0.0149281	0.0013902	0.0050853	0	0	0	0.00282377
ENSG00000184221	OLIG1	Oligodendrocyte transcription factor 1	Tissue enriched	cerebral cortex: 143.0	kidney: 1.3	103	0	0	0	0.0762692	0.00915679	0.0569809	0	0
ENSG00000184226	PCDH9	Protocadherin 9	Tissue enriched	cerebral cortex: 69.0	seminal vesicle: 6.0	11	0.00687933	0.0146557	0.0762708	0.135876	0.0163679	0.0170843	0.763314	0.698027
ENSG00000184260	HIST2H2AC	Histone cluster 2, H2ac	Tissue enriched	bone marrow: 23.8	adrenal gland: 2.4	10	0	0.208962	1.25434	1.35858	2.46018	2.3776	4.65858	1.70738
ENSG00000184261	KCNK12	Potassium channel, two pore domain subfamily K, member 12	Tissue enriched	cerebral cortex: 5.3	testis: 0.3	16	0.00696605	0.0272572	1.2183	1.88516	0.00878613	0.12227	9.18329	13.6845
ENSG00000184270	HIST2H2AB	Histone cluster 2, H2ab	Tissue enriched	bone marrow: 4.0	prostate: 0.6	6	0	0.118494	0.22051	0.274557	1.48044	4.09283	0	0.28287
ENSG00000184361	SPATA32	Spermatogenesis associated 32	Tissue enriched	testis: 40.8	duodenum: 0.4	84	0	0.0168824	0.0424962	0.208318	0	0.107303	0	0.164361
ENSG00000184378	ACTRT3	Actin-related protein T3	Tissue enriched	testis: 60.8	fallopian tube: 2.9	21	0	0	0	0.0129778	0	0	0	0
ENSG00000184502	GAST	Gastrin	Tissue enriched	stomach: 11343.0	duodenum: 57.5	197	0.0699002	6.86934	0	0	0	0	0	0
ENSG00000184524	CEND1	Cell cycle exit and neuronal differentiation 1	Tissue enriched	cerebral cortex: 114.3	adrenal gland: 7.1	16	0.0215155	13.5078	0.0735324	0.65175	0	0	0.420296	1.52226
ENSG00000184611	KCNH7	Potassium channel, voltage gated eag related subfamily H, member 7	Tissue enriched	cerebral cortex: 4.7	testis: 0.7	6	0.0142658	5.71811	0	0.00550673	0	0.0062877	0	0
ENSG00000184647	PRSS55	Protease, serine, 55	Tissue enriched	testis: 26.1	epididymis: 0.2	93	0	0	0	0	0	0	0	0
ENSG00000184661	CDCA2	Cell division cycle associated 2	Tissue enriched	testis: 31.3	tonsil: 5.5	6	0.0252199	0.0215606	4.68606	4.15758	4.63736	6.49506	14.6939	8.18645
ENSG00000184786	TCTE3	T-complex-associated-testis-expressed 3	Tissue enriched	testis: 17.2	epididymis: 0.1	109	0	0.0693885	0.567717	1.29475	0.00757302	0.0273927	1.15979	2.09491
ENSG00000184897	H1FX	H1 histone family, member X	Tissue enriched	bone marrow: 671.4	spleen: 98.1	7	58.1067	12.9884	89.4891	26.3283	72.7571	29.3701	129.191	88.0451
ENSG00000184925	LCN12	Lipocalin 12	Tissue enriched	epididymis: 44.4	thyroid gland: 1.4	30	0.361279	1.28646	0	0.484129	0	0	0	0
ENSG00000185013	NT5C1B	5'-nucleotidase, cytosolic IB	Tissue enriched	testis: 57.8	parathyroid gland: 3.5	16	0	0	0.012845	0.0414312	0	0	0	0
ENSG00000185046	ANKS1B	Ankyrin repeat and sterile alpha motif domain containing 1B	Tissue enriched	cerebral cortex: 112.3	testis: 14.0	8	0.0128396	3.13991	0.00321926	0.00453241	0	0	0	0
ENSG00000185100	ADSSL1	Adenylosuccinate synthase like 1	Tissue enriched	skeletal muscle: 428.0	heart muscle: 64.7	7	0.0122871	0.93866	0	0.0300774	0.100186	0.288379	0.00339951	0.449436
ENSG00000185130	HIST1H2BL	Histone cluster 1, H2bl	Tissue enriched	bone marrow: 3.7	lymph node: 0.6	6	0	0	0	0	0.0427254	0.148391	0.813098	1.30981
ENSG00000185198	PRSS57	Protease, serine, 57	Tissue enriched	bone marrow: 103.6	spleen: 0.6	170	0	0	0.0167526	0.736722	0	0.0568714	1.3184	2.62752
ENSG00000185269	NOTUM	Notum pectinacetylesterase homolog (Drosophila)	Tissue enriched	placenta: 191.3	liver: 3.4	56	0.0134971	1.39291	0	0	0.00711661	0.126758	0	0
ENSG00000185271	KLHL33	Kelch-like family member 33	Tissue enriched	skeletal muscle: 29.3	endometrium: 2.8	10	0.0249963	0.0978069	6.512	5.34248	0	0.0140167	0	0.0143084
ENSG00000185272	RBM11	RNA binding motif protein 11	Tissue enriched	epididymis: 55.6	cerebral cortex: 3.2	17	0	8.11808	0	0	0	0	0	0
ENSG00000185303	SFTPA2	Surfactant protein A2	Tissue enriched	lung: 15999.4	prostate: 35.9	446	0.0173438	0.0792827	0.00680086	0.100245	0	0.0232961	0	0
ENSG00000185306	C12orf56	Chromosome 12 open reading frame 56	Tissue enriched	testis: 15.2	skin: 0.7	21	6.51489	7.97123	0.00314956	0.0157574	0.00750845	0.0151187	0.00679563	0.0104241
ENSG00000185479	KRT6B	Keratin 6B, type II	Tissue enriched	esophagus: 673.4	tonsil: 69.9	10	0.159697	0.693838	0.0236054	0.0383853	0	0	0	0
ENSG00000185482	STAC3	SH3 and cysteine rich domain 3	Tissue enriched	skeletal muscle: 802.5	esophagus: 33.3	24	0.473956	2.79946	2.73297	2.73057	1.13305	0.855486	2.16742	1.08558
ENSG00000185518	SV2B	Synaptic vesicle glycoprotein 2B	Tissue enriched	cerebral cortex: 48.1	adipose tissue: 2.1	23	1.37965	2.15615	0	0.00835162	0	0.00502249	0	0.00151072
ENSG00000185523	SPATA45	Spermatogenesis associated 45	Tissue enriched	testis: 13.1	fallopian tube: 1.2	11	0	0	0	0	0	1.17436	0	0.0447127
ENSG00000185567	AHNAK2	AHNAK nucleoprotein 2	Tissue enriched	skin: 346.3	smooth muscle: 45.9	8	0.00970722	0.013271	0.0195041	0.111828	0	0.00158916	0.00104588	0.256139
ENSG00000185615	PDIA2	Protein disulfide isomerase family A, member 2	Tissue enriched	pancreas: 523.4	stomach: 71.3	7	0	0	0	0	0	0	0	0
ENSG00000185664	PMEL	Premelanosome protein	Tissue enriched	skin: 133.7	breast: 10.8	12	0	0.0181897	0	0.00666065	0	0	0.00386646	0.725764
ENSG00000185668	POU3F1	POU class 3 homeobox 1	Tissue enriched	skin: 38.6	cerebral cortex: 2.1	18	0.502062	1.38866	0	0.18393	0	0.221285	1.08755	0.954208
ENSG00000185684	EP400NL	EP400 N-terminal like	Tissue enriched	testis: 28.7	spleen: 3.2	9	0.0363678	0.0224137	0.97176	0.416707	0.471342	0.466287	0.605929	0.563153
ENSG00000185689	C6orf201	Chromosome 6 open reading frame 201	Tissue enriched	testis: 29.9	fallopian tube: 1.2	23	0	0.0106897	0	0	0	0	0	0
ENSG00000185736	ADARB2	Adenosine deaminase, RNA-specific, B2 (non-functional)	Tissue enriched	cerebral cortex: 13.1	testis: 2.1	6	0.034375	0.497357	0.00165005	0.00554562	0	0	0.00827575	0.325038
ENSG00000185742	C11orf87	Chromosome 11 open reading frame 87	Tissue enriched	cerebral cortex: 30.9	endometrium: 1.5	21	0	0.00602974	0	0	0	0	0	0
ENSG00000185798	WDR53	WD repeat domain 53	Tissue enriched	testis: 112.1	parathyroid gland: 19.5	6	8.79805	13.7217	5.81767	8.77317	5.23599	3.55146	8.78005	3.24496
ENSG00000185863	TMEM210	Transmembrane protein 210	Tissue enriched	testis: 10.5	salivary gland: 0.9	11	0	0	1.24981	0.943795	0	0.0282946	0	0
ENSG00000185869	ZNF829	Zinc finger protein 829	Tissue enriched	testis: 18.3	ovary: 3.3	5	0.0052632	1.80773	0.0795802	1.50854	0.24295	0.82756	0.200163	0.453022
ENSG00000185880	TRIM69	Tripartite motif containing 69	Tissue enriched	testis: 56.8	cerebral cortex: 3.4	17	7.00677	5.87427	9.56056	2.30803	9.19898	1.36211	2.89991	1.52289
ENSG00000185915	KLHL34	Kelch-like family member 34	Tissue enriched	skeletal muscle: 8.8	duodenum: 1.1	8	0	0	0	0	0	0	0.00414256	0.0448164
ENSG00000185958	FAM186A	Family with sequence similarity 186, member A	Tissue enriched	testis: 11.0	epididymis: 0.9	12	0	0.00855328	0	0	0	0	0	0.00212362
ENSG00000185962	LCE3A	Late cornified envelope 3A	Tissue enriched	tonsil: 101.7	esophagus: 4.5	23	0	0	0	0	0	0	0	0
ENSG00000185972	CCIN	Calicin	Tissue enriched	testis: 111.6	smooth muscle: 2.7	41	0	0	0	0	0	0	0	0
ENSG00000186009	ATP4B	ATPase, H+/K+ exchanging, beta polypeptide	Tissue enriched	stomach: 919.0	fallopian tube: 10.8	85	0	0	0	0	0	0.0175492	0	0
ENSG00000186047	DLEU7	Deleted in lymphocytic leukemia, 7	Tissue enriched	cerebral cortex: 6.3	epididymis: 1.0	6	0	0.0127374	0	0.468314	0	0	0.0102306	0.293588
ENSG00000186280	KDM4D	Lysine (K)-specific demethylase 4D	Tissue enriched	testis: 60.6	parathyroid gland: 2.0	30	0.0238274	0.441277	0.314683	0.354484	0	0.440741	0.00927672	0.194541
ENSG00000186297	GABRA5	Gamma-aminobutyric acid (GABA) A receptor, alpha 5	Tissue enriched	cerebral cortex: 82.0	esophagus: 1.8	43	7.61199	18.3759	0.0294346	0.0419327	0	0.0310328	0.64347	1.55972
ENSG00000186326	RGS9BP	Regulator of G protein signaling 9 binding protein	Tissue enriched	skeletal muscle: 2.6	lung: 0.4	6	0	4.13954	0	0	0	0	0	0
ENSG00000186334	SLC36A3	Solute carrier family 36, member 3	Tissue enriched	testis: 14.4	epididymis: 0.2	57	0	0	0	0.0704963	0	0	0	0.0514942
ENSG00000186367	KIAA1024L	KIAA1024-like	Tissue enriched	skeletal muscle: 11.5	testis: 1.0	11	0	0	0	0	0	0	0	0
ENSG00000186395	KRT10	Keratin 10, type I	Tissue enriched	skin: 18560.3	breast: 577.6	32	44.8868	18.7324	59.1257	44.5066	21.3566	10.7094	41.3018	35.7535
ENSG00000186431	FCAR	Fc fragment of IgA receptor	Tissue enriched	bone marrow: 20.8	appendix: 1.4	15	0.0138855	0.0149954	3.25076	5.69014	0.590427	1.34322	1.86525	2.71864
ENSG00000186451	SPATA12	Spermatogenesis associated 12	Tissue enriched	testis: 22.9	lung: 0.4	54	0	0.0147033	0	0	0	0	0	0
ENSG00000186453	FAM228A	Family with sequence similarity 228, member A	Tissue enriched	testis: 42.1	cerebral cortex: 2.2	19	0	0.0290093	0	0	0	0	0	0
ENSG00000186487	MYT1L	Myelin transcription factor 1-like	Tissue enriched	cerebral cortex: 60.2	testis: 5.3	11	0	0.0139297	0.00139594	0.00467632	0	0	0	0.00225122
ENSG00000186652	PRG2	Proteoglycan 2, bone marrow (natural killer cell activator, eosinophil granule major basic protein)	Tissue enriched	placenta: 3847.6	bone marrow: 130.5	29	0	0	0	0	0	0	0	0.0123094
ENSG00000186710	CFAP73	Cilia and flagella associated protein 73	Tissue enriched	fallopian tube: 59.6	lung: 7.0	8	0	3.35057	0	0.150653	0	0.0186718	0.374105	0.657035
ENSG00000186714	CCDC73	Coiled-coil domain containing 73	Tissue enriched	testis: 6.6	spleen: 0.5	11	0.00591341	0.00901054	0	0.00330418	0	0	0	0
ENSG00000186732	MPPED1	Metallophosphoesterase domain containing 1	Tissue enriched	cerebral cortex: 39.5	liver: 4.2	9	0	0	0	0.00470546	0	0	0	0.00323218
ENSG00000186844	LCE1A	Late cornified envelope 1A	Tissue enriched	skin: 506.0	breast: 49.7	10	0	0	0	0	0	0.0763687	0	0.758004
ENSG00000186847	KRT14	Keratin 14, type I	Tissue enriched	skin: 7966.8	breast: 417.5	19	206.699	227.16	0.134704	0.145128	1.14002	1.54562	0.0587387	0.39315
ENSG00000186868	MAPT	Microtubule-associated protein tau	Tissue enriched	cerebral cortex: 116.6	skeletal muscle: 13.7	8	4.24095	7.47147	0.00570508	0.0354917	0.0103353	0.0911111	0	0.0015164
ENSG00000186973	FAM183A	Family with sequence similarity 183, member A	Tissue enriched	fallopian tube: 152.0	skin: 11.3	13	0.545603	2.47739	0	0	0	0	0	0
ENSG00000187066	TMEM262	Transmembrane protein 262	Tissue enriched	testis: 13.7	cervix: 0.2	57	0	0	0	0	0	0	0	0
ENSG00000187105	HEATR4	HEAT repeat containing 4	Tissue enriched	testis: 23.2	skin: 4.5	5	0.193874	0.566538	0.168736	0.337662	0	0	0.00932867	0.0310763
ENSG00000187122	SLIT1	Slit guidance ligand 1	Tissue enriched	cerebral cortex: 60.2	thyroid gland: 4.1	14	0.00511568	0.0200169	0.00380853	0.00902821	0.00695985	0.0938234	0.763016	0.552981
ENSG00000187144	SPATA21	Spermatogenesis associated 21	Tissue enriched	testis: 8.3	skin: 0.6	14	0	0	0.00790218	0.0346995	0	0	0.022966	0.158244
ENSG00000187173	LCE2A	Late cornified envelope 2A	Tissue enriched	skin: 146.5	breast: 11.3	13	0	0.0599308	0	0	0	0	0	0
ENSG00000187180	LCE2C	Late cornified envelope 2C	Tissue enriched	skin: 283.3	breast: 29.2	10	0	0.0758438	0	0.0846996	0	0	0	0
ENSG00000187223	LCE2D	Late cornified envelope 2D	Tissue enriched	skin: 136.2	breast: 9.8	14	0	0	0	0	0	0	0	0
ENSG00000187288	CIDEC	Cell death-inducing DFFA-like effector c	Tissue enriched	adipose tissue: 760.1	small intestine: 101.3	8	0	0.0368422	0	0.0142214	0.0643715	0.992951	0	0
ENSG00000187416	LHFPL3	Lipoma HMGIC fusion partner-like 3	Tissue enriched	cerebral cortex: 48.9	cervix: 4.6	11	0	0.0245095	0	0	0	0	0	0.111269
ENSG00000187516	HYPM	Huntingtin interacting protein M	Tissue enriched	testis: 49.7	skin: 0.3	152	0	0	0	0	0	0	0	0
ENSG00000187533	PRR27	Proline rich 27	Tissue enriched	salivary gland: 405.2	ovary: 0.3	1046	0	0	0	0.00513315	0	0	0	0
ENSG00000187550	SBK2	SH3 domain binding kinase family, member 2	Tissue enriched	heart muscle: 26.5	testis: 0.8	33	0	0	0	0	0	0	0	0
ENSG00000187556	NANOS3	Nanos homolog 3 (Drosophila)	Tissue enriched	testis: 7.0	cerebral cortex: 1.2	6	0.0471337	0.10773	0	0	0	0	0.0507814	0.227923
ENSG00000187581	COX8C	Cytochrome c oxidase subunit VIIIC	Tissue enriched	testis: 29.6	fallopian tube: 0.5	52	0	0	0	0	0	0	0	0
ENSG00000187600	TMEM247	Transmembrane protein 247	Tissue enriched	testis: 35.8	placenta: 1.3	27	0	0.0242257	0	0.0154699	0	0	0	0
ENSG00000187601	MAGEH1	Melanoma antigen family H1	Tissue enriched	epididymis: 607.0	cerebral cortex: 116.1	5	14.4391	15.1225	23.733	8.32432	23.6638	9.52668	20.1752	16.6574
ENSG00000187658	C5orf52	Chromosome 5 open reading frame 52	Tissue enriched	testis: 38.6	colon: 1.9	20	0	0	0	0	0.240971	0.691473	0	0
ENSG00000187672	ERC2	ELKS/RAB6-interacting/CAST family member 2	Tissue enriched	cerebral cortex: 24.6	seminal vesicle: 1.4	16	6.43601	5.36673	0	0.00328002	0.00701721	0.0243228	0	0.00285196
ENSG00000187753	C9orf153	Chromosome 9 open reading frame 153	Tissue enriched	testis: 53.0	bone marrow: 1.8	29	0	0.0170047	0	0.0141773	0	0	0	0
ENSG00000187775	DNAH17	Dynein, axonemal, heavy chain 17	Tissue enriched	testis: 10.3	skin: 0.4	21	0.116254	0.404383	0.0182959	0.0650578	0	0.00776633	0	0.0426548
ENSG00000187783	TMEM72	Transmembrane protein 72	Tissue enriched	kidney: 54.0	rectum: 8.0	7	0	0	0	0	0	0	0	0.246492
ENSG00000187791	FAM205C	Family with sequence similarity 205, member C	Tissue enriched	testis: 58.4	kidney: 0.7	74	0	0.242122	0	0	0	0	0	0
ENSG00000187997	C17orf99	Chromosome 17 open reading frame 99	Tissue enriched	bone marrow: 5.5	lymph node: 0.9	6	2.9919	8.65619	0.0690187	0.576059	0.0215926	0.0769534	0.922342	0.829433
ENSG00000188032	C19orf67	Chromosome 19 open reading frame 67	Tissue enriched	testis: 5.6	thyroid gland: 0.5	11	0	0	0	0	0	0	0	0
ENSG00000188037	CLCN1	Chloride channel, voltage-sensitive 1	Tissue enriched	skeletal muscle: 22.9	testis: 1.3	17	0	0	0.0050038	0.010787	1.57533	0.504558	0	0
ENSG00000188130	MAPK12	Mitogen-activated protein kinase 12	Tissue enriched	skeletal muscle: 91.5	cerebral cortex: 15.8	6	1.52849	3.07823	0.00183947	0.0219802	0.730792	0.378439	0.37683	1.5726
ENSG00000188162	OTOG	Otogelin	Tissue enriched	testis: 1.6	epididymis: 0.0	16	0.0170151	0.0231911	0	0	0	0	0	0.00211267
ENSG00000188163	FAM166A	Family with sequence similarity 166, member A	Tissue enriched	testis: 58.6	epididymis: 1.3	42	0	0.452501	0	0.0144478	0	0	0	0.251245
ENSG00000188176	SMTNL2	Smoothelin-like 2	Tissue enriched	skeletal muscle: 133.8	kidney: 26.7	5	0.247455	5.75927	0	0	0	0.0130476	0	0
ENSG00000188191	PRKAR1B	Protein kinase, cAMP-dependent, regulatory, type I, beta	Tissue enriched	cerebral cortex: 239.8	ovary: 26.4	9	2.08421	4.97221	1.33713	0.976513	0.722443	1.03129	4.48961	3.84092
ENSG00000188293	IGFL1	IGF-like family member 1	Tissue enriched	esophagus: 98.0	tonsil: 4.7	21	0	0	0	0	0	0	0	0
ENSG00000188338	SLC38A3	Solute carrier family 38, member 3	Tissue enriched	liver: 173.5	cerebral cortex: 25.6	7	0	0.00894128	0	0.00655756	0	0	0	0
ENSG00000188343	FAM92A1	Family with sequence similarity 92, member A1	Tissue enriched	testis: 199.0	parathyroid gland: 35.6	6	1.91579	5.28677	0.332416	0.181812	1.53543	0.86083	1.24897	0.849612
ENSG00000188368	PRR19	Proline rich 19	Tissue enriched	testis: 22.5	cerebral cortex: 2.1	10	0.0180847	2.21625	0	0.693696	0.00772301	0.331794	0.00585751	0.31349
ENSG00000188375	H3F3C	H3 histone, family 3C	Tissue enriched	testis: 33.6	bone marrow: 2.2	15	5.93656	2.96833	3.56695	1.54065	3.55265	1.89454	2.96828	0.791862
ENSG00000188508	KRTDAP	Keratinocyte differentiation-associated protein	Tissue enriched	skin: 4635.0	breast: 416.4	11	2.83569	16.3614	12.1366	8.66293	0	0.425832	5.17052	9.55705
ENSG00000188580	NKAIN2	Na+/K+ transporting ATPase interacting 2	Tissue enriched	cerebral cortex: 48.0	skeletal muscle: 1.0	44	0.00799734	11.3813	0	0.0126596	0	0	0	0.00457997
ENSG00000188624	IGFL3	IGF-like family member 3	Tissue enriched	skin: 17.0	parathyroid gland: 2.6	7	0	0	0	1.41501	0	0	0	0.878215
ENSG00000188672	RHCE	Rh blood group, CcEe antigens	Tissue enriched	bone marrow: 28.9	epididymis: 5.1	6	0	3.22271	0.370222	0.858426	0.291369	0.896988	0	0.575716
ENSG00000188674	C2orf80	Chromosome 2 open reading frame 80	Tissue enriched	cerebral cortex: 37.7	testis: 1.4	27	0	0.0247241	0	0	0	0.0217944	0	0
ENSG00000188738	FSIP2	Fibrous sheath interacting protein 2	Tissue enriched	testis: 21.2	stomach: 2.4	9	0.00342979	0.00587956	0	0.00219018	0	0.00125542	0.0102436	0.0285635
ENSG00000188992	LIPI	Lipase, member I	Tissue enriched	epididymis: 568.5	thyroid gland: 4.8	118	0	0	0	0	0	0	0	0.0259457
ENSG00000189050	RNFT1	Ring finger protein, transmembrane 1	Tissue enriched	testis: 113.2	epididymis: 12.3	9	0.0479525	3.72313	16.6103	3.30369	4.42384	0.635201	9.83766	5.62863
ENSG00000189058	APOD	Apolipoprotein D	Tissue enriched	breast: 4546.8	adipose tissue: 668.0	7	0	0	1.73592	1.88353	0	0	4.61525	3.89257
ENSG00000189068	VSTM1	V-set and transmembrane domain containing 1	Tissue enriched	bone marrow: 35.4	urinary bladder: 0.9	37	0	0	0.789159	2.31501	0	0	0	0
ENSG00000189134	NKAPL	NFKB activating protein-like	Tissue enriched	testis: 53.3	seminal vesicle: 3.5	15	1.21222	3.20711	0.100912	0.534924	0.139933	0.488571	0	0
ENSG00000189182	KRT77	Keratin 77, type II	Tissue enriched	skin: 309.5	breast: 25.9	12	2.96775	0.866594	0	0	0	0	0	0
ENSG00000189350	FAM179A	Family with sequence similarity 179, member A	Tissue enriched	fallopian tube: 13.5	testis: 2.6	5	0.00235002	0.00716169	0.00342011	0.163997	0.0790669	0.208408	0.00622673	0.0375164
ENSG00000189433	GJB4	Gap junction protein, beta 4, 30.3kDa	Tissue enriched	skin: 27.8	epididymis: 5.0	5	0	0	0	0	0	0	0	0
ENSG00000196091	MYBPC1	Myosin binding protein C, slow type	Tissue enriched	skeletal muscle: 3919.3	prostate: 106.5	37	17.1405	4.44799	0.0264472	0.0255345	0.406785	0.583688	0.00404949	0.00400523
ENSG00000196104	SPOCK3	Sparc/osteonectin, cwcv and kazal-like domains proteoglycan (testican) 3	Tissue enriched	parathyroid gland: 791.1	prostate: 113.9	7	0	0.00733001	0	0.00580553	0	0	0	0.00504788
ENSG00000196218	RYR1	Ryanodine receptor 1 (skeletal)	Tissue enriched	skeletal muscle: 572.4	esophagus: 18.7	30	0.00765694	0.0822251	0.182095	0.167694	0.915022	0.382078	0.00834479	0.119096
ENSG00000196260	SFTA2	Surfactant associated 2	Tissue enriched	lung: 59.9	esophagus: 5.4	11	0	0	0	0	0	0	0	0
ENSG00000196296	ATP2A1	ATPase, Ca++ transporting, cardiac muscle, fast twitch 1	Tissue enriched	skeletal muscle: 2782.7	esophagus: 29.2	95	24.6067	26.7088	0.00377635	0.0302514	0.168182	1.33652	0.209432	0.861778
ENSG00000196344	ADH7	Alcohol dehydrogenase 7 (class IV), mu or sigma polypeptide	Tissue enriched	esophagus: 216.3	tonsil: 35.9	6	0	0	0	0.0083664	0	0	0	0
ENSG00000196361	ELAVL3	ELAV like neuron-specific RNA binding protein 3	Tissue enriched	cerebral cortex: 73.0	adrenal gland: 1.6	45	0.0670681	0.462166	0	0	0	0	0	0
ENSG00000196407	THEM5	Thioesterase superfamily member 5	Tissue enriched	skin: 205.0	breast: 12.8	16	0	0	0	0	0	0.0317836	0	0.406349
ENSG00000196415	PRTN3	Proteinase 3	Tissue enriched	bone marrow: 617.7	spleen: 0.8	716	0	0	0	0.0454108	0	0.885013	9.61675	54.1824
ENSG00000196604	POTEF	POTE ankyrin domain family, member F	Tissue enriched	testis: 2.2	prostate: 0.4	5	0.316957	0.511905	0.329818	0.107118	0.632643	0.213759	0.243348	0.106047
ENSG00000196734	LCE1B	Late cornified envelope 1B	Tissue enriched	skin: 186.3	breast: 19.8	9	0	0	0	0	0	0.185059	0	0
ENSG00000196811	CHRNG	Cholinergic receptor, nicotinic, gamma (muscle)	Tissue enriched	skeletal muscle: 8.2	prostate: 0.4	19	57.6447	44.2364	0	0	0.00821608	0.0725519	0.00576791	0.0172736
ENSG00000196839	ADA	Adenosine deaminase	Tissue enriched	duodenum: 501.3	lymph node: 37.0	14	6.42778	8.34779	94.9565	6.61943	35.3145	6.31968	99.2793	145.974
ENSG00000196860	TOMM20L	Translocase of outer mitochondrial membrane 20 homolog (yeast)-like	Tissue enriched	testis: 13.1	parathyroid gland: 1.3	10	0	0	0	0.0400223	0	0.201774	0	0.286885
ENSG00000196876	SCN8A	Sodium channel, voltage gated, type VIII alpha subunit	Tissue enriched	cerebral cortex: 22.1	testis: 3.5	6	0.00373112	0.0769617	0	0.0041696	0	0.00501162	0.000941032	0.00228324
ENSG00000196917	HCAR1	Hydroxycarboxylic acid receptor 1	Tissue enriched	parathyroid gland: 113.5	breast: 15.1	7	0	0	0	0.0436288	0	0	0	0
ENSG00000196990	FAM163B	Family with sequence similarity 163, member B	Tissue enriched	cerebral cortex: 103.9	adrenal gland: 16.5	6	2.78789	13.5492	0	0	0	0.0220474	0	0.413737
ENSG00000196993	NPIPB9	Nuclear pore complex interacting protein family, member B9	Tissue enriched	testis: 14.7	skin: 1.9	8	0	0	0.0467438	0.0968607	0.0183202	0.0290619	0	0.012556
ENSG00000197084	LCE1C	Late cornified envelope 1C	Tissue enriched	skin: 514.5	breast: 44.9	11	0	0	0	0.0358581	0	0.0477507	0	0.948141
ENSG00000197106	SLC6A17	Solute carrier family 6 (neutral amino acid transporter), member 17	Tissue enriched	cerebral cortex: 75.6	adrenal gland: 7.9	10	0.00534001	0.00700904	0	0	0	0	0	0
ENSG00000197181	PIWIL2	Piwi-like RNA-mediated gene silencing 2	Tissue enriched	testis: 53.2	duodenum: 6.2	8	0	0.00616919	0	0	0	0	0	0
ENSG00000197249	SERPINA1	Serpin peptidase inhibitor, clade A (alpha-1 antiproteinase, antitrypsin), member 1	Tissue enriched	liver: 15340.0	lung: 799.2	19	0.111514	2.06505	28.6056	16.9175	40.6503	35.3263	10.0675	6.74697
ENSG00000197409	HIST1H3D	Histone cluster 1, H3d	Tissue enriched	bone marrow: 6.5	adrenal gland: 0.8	8	6.30163	10.1163	3.62809	4.08792	3.83367	4.68975	5.69113	6.25187
ENSG00000197430	OPALIN	Oligodendrocytic myelin paranodal and inner loop protein	Tissue enriched	cerebral cortex: 86.6	adipose tissue: 0.0	866	0	0	0.00941496	0.509975	0	0.0159809	0.0847797	0.26255
ENSG00000197561	ELANE	Elastase, neutrophil expressed	Tissue enriched	bone marrow: 1202.2	skin: 3.7	320	0	0	0	0.0253117	0	0	7.99095	17.9391
ENSG00000197616	MYH6	Myosin, heavy chain 6, cardiac muscle, alpha	Tissue enriched	heart muscle: 2135.5	skeletal muscle: 19.1	111	0	0	0	0.00382092	0	0	0	0.665532
ENSG00000197641	SERPINB13	Serpin peptidase inhibitor, clade B (ovalbumin), member 13	Tissue enriched	esophagus: 185.3	tonsil: 21.6	9	0	0	0.00785165	0.607339	0	0	0.018129	0.198642
ENSG00000197766	CFD	Complement factor D (adipsin)	Tissue enriched	adipose tissue: 378.7	breast: 52.3	7	0.0537694	0.466831	9.29034	7.05868	12.2104	17.8735	6.85939	13.6289
ENSG00000197870	PRB3	Proline-rich protein BstNI subfamily 3	Tissue enriched	salivary gland: 5784.0	skin: 1.4	3946	0	0	0	0.966595	0	0	0	0
ENSG00000197892	KIF13B	Kinesin family member 13B	Tissue enriched	parathyroid gland: 205.1	kidney: 20.1	10	2.21741	2.27883	1.70579	0.957067	0.873872	0.144262	1.64471	0.790065
ENSG00000197953	AADACL2	Arylacetamide deacetylase-like 2	Tissue enriched	skin: 31.2	breast: 2.2	14	0	0	0.00342081	0.0071118	0	0	0	0
ENSG00000197971	MBP	Myelin basic protein	Tissue enriched	cerebral cortex: 2938.8	parathyroid gland: 97.8	30	0.709226	1.73866	11.9842	3.71207	14.1368	4.99415	3.49927	2.10131
ENSG00000198054	DSCR8	Down syndrome critical region 8	Tissue enriched	testis: 33.5	placenta: 4.8	7	0	0.636682	0	0	0	0	0	0
ENSG00000198156	NPIPB6	Nuclear pore complex interacting protein family, member B6	Tissue enriched	testis: 54.7	skin: 2.3	23	0	0	0.00855284	0.108859	0.00976581	0.163886	0	0
ENSG00000198216	CACNA1E	Calcium channel, voltage-dependent, R type, alpha 1E subunit	Tissue enriched	cerebral cortex: 10.3	adrenal gland: 1.3	7	0	0	0.000976137	0.00511197	0	0	0	0.000991364
ENSG00000198331	HYLS1	Hydrolethalus syndrome 1	Tissue enriched	testis: 37.4	smooth muscle: 6.6	6	3.66982	4.17124	4.69409	1.48698	2.48808	1.58714	4.94968	4.56761
ENSG00000198336	MYL4	Myosin, light chain 4, alkali; atrial, embryonic	Tissue enriched	heart muscle: 2225.0	bone marrow: 80.1	28	23.014	64.6114	0.0635605	0.116756	0.394491	1.958	0.0271804	0.278097
ENSG00000198400	NTRK1	Neurotrophic tyrosine kinase, receptor, type 1	Tissue enriched	adrenal gland: 9.6	testis: 1.6	6	0	2.40408	0	0	0	0	0	0
ENSG00000198467	TPM2	Tropomyosin 2 (beta)	Tissue enriched	skeletal muscle: 13469.0	smooth muscle: 2265.6	6	133.962	89.2659	51.295	17.4925	7.72731	5.46439	1.42255	0.292287
ENSG00000198523	PLN	Phospholamban	Tissue enriched	heart muscle: 1486.3	smooth muscle: 266.8	6	0	0	0.0606428	3.28958	0	0.0929382	0	0
ENSG00000198553	KCNRG	Potassium channel regulator	Tissue enriched	fallopian tube: 51.5	lung: 4.5	11	0	0	0.224	0.429646	0.324878	0.329875	0.121539	0.215762
ENSG00000198610	AKR1C4	Aldo-keto reductase family 1, member C4	Tissue enriched	liver: 358.9	gallbladder: 64.5	6	0	0	0	0	0	0	0	0
ENSG00000198626	RYR2	Ryanodine receptor 2 (cardiac)	Tissue enriched	heart muscle: 68.2	cerebral cortex: 8.0	9	1.0996	1.5917	0	0.00146162	0	0.00167802	0	0.00254538
ENSG00000198650	TAT	Tyrosine aminotransferase	Tissue enriched	liver: 618.9	breast: 75.4	8	0.00607603	4.6916	0	0.00458921	0	0.00482951	0.00463954	0.0148727
ENSG00000198754	OXCT2	3-oxoacid CoA transferase 2	Tissue enriched	testis: 37.5	heart muscle: 3.2	12	0	6.15928	0.105	0.483949	2.2276	1.90257	1.09905	1.03379
ENSG00000198756	COLGALT2	Collagen beta(1-O)galactosyltransferase 2	Tissue enriched	cerebral cortex: 46.5	adrenal gland: 8.5	5	0	0.0148925	0.00255496	0.00855897	0	0.00450925	0	0
ENSG00000198759	EGFL6	EGF-like-domain, multiple 6	Tissue enriched	placenta: 913.7	lung: 26.8	34	0	0	0	0	0	0.0123619	0	0.00867841
ENSG00000198822	GRM3	Glutamate receptor, metabotropic 3	Tissue enriched	cerebral cortex: 62.5	testis: 1.8	34	0	4.52805	0	0.00554521	0	0	0.00611654	0.00531165
ENSG00000198854	C1orf68	Chromosome 1 open reading frame 68	Tissue enriched	skin: 807.2	breast: 56.7	14	0	0	0	0	0	0	0	0
ENSG00000198870	STKLD1	Serine/threonine kinase-like domain containing 1	Tissue enriched	testis: 5.7	epididymis: 0.3	14	0	0.00804878	0.0075057	0.0509093	0	0	0	0.00513263
ENSG00000198881	ASB12	Ankyrin repeat and SOCS box containing 12	Tissue enriched	skeletal muscle: 30.7	fallopian tube: 2.2	14	0	5.70915	0	0	0	0	0	0
ENSG00000198885	ITPRIPL1	Inositol 1,4,5-trisphosphate receptor interacting protein-like 1	Tissue enriched	testis: 27.3	lymph node: 4.9	6	0.00762662	0.0175183	1.95702	2.63141	7.18045	3.46497	2.59648	1.75691
ENSG00000198929	NOS1AP	Nitric oxide synthase 1 (neuronal) adaptor protein	Tissue enriched	cerebral cortex: 23.5	adrenal gland: 3.8	6	0.00599255	0.312846	0	0	0	0	0.00161408	0.00371846
ENSG00000203663	OR2L2	Olfactory receptor, family 2, subfamily L, member 2	Tissue enriched	testis: 2.5	spleen: 0.3	7	0	0	0	0	0	0	0	0
ENSG00000203697	CAPN8	Calpain 8	Tissue enriched	stomach: 288.4	rectum: 37.8	8	0	0	0	0.00527551	0	0.103417	0	0
ENSG00000203734	ECT2L	Epithelial cell transforming 2 like	Tissue enriched	fallopian tube: 18.0	lung: 2.7	6	0	0.0076728	0.0187448	0.34745	0.184207	0.331718	0.00652382	0.03692
ENSG00000203772	SPRN	Shadow of prion protein homolog (zebrafish)	Tissue enriched	cerebral cortex: 24.9	testis: 3.0	8	0	6.55381	0.282639	0.688583	0	0	0	0.491839
ENSG00000203778	FAM229B	Family with sequence similarity 229, member B	Tissue enriched	testis: 538.0	fallopian tube: 84.2	6	2.84613	9.49548	0.23327	0.34214	0.493477	0.64927	1.17968	0.0687579
ENSG00000203782	LOR	Loricrin	Tissue enriched	skin: 532.9	breast: 32.5	16	0.0288447	0.427357	3.28152	7.63277	1.78641	1.69282	1.70852	3.95208
ENSG00000203859	HSD3B2	Hydroxy-delta-5-steroid dehydrogenase, 3 beta- and steroid delta-isomerase 2	Tissue enriched	adrenal gland: 2394.6	testis: 5.4	436	0	0	0	0	0	0	0	0
ENSG00000203872	C6orf163	Chromosome 6 open reading frame 163	Tissue enriched	testis: 13.9	fallopian tube: 2.4	6	0	0	0	0	0	0	0.210721	0.58184
ENSG00000203877	RIPPLY2	Ripply transcriptional repressor 2	Tissue enriched	cerebral cortex: 14.9	adrenal gland: 1.8	8	0	0.0925137	0	0	0	0	0	0
ENSG00000203879	GDI1	GDP dissociation inhibitor 1	Tissue enriched	cerebral cortex: 533.6	smooth muscle: 99.9	5	97.8611	37.8874	16.2935	7.13482	13.8644	6.45626	10.5243	2.40803
ENSG00000204001	LCN8	Lipocalin 8	Tissue enriched	epididymis: 101.7	thyroid gland: 0.4	234	0	0.0116784	0	0	0	0	0	0.00744721
ENSG00000204007	GLT6D1	Glycosyltransferase 6 domain containing 1	Tissue enriched	testis: 8.3	epididymis: 0.2	41	0	0.0305164	0	0	0	0	0	0
ENSG00000204020	LIPN	Lipase, family member N	Tissue enriched	skin: 39.9	appendix: 5.8	7	0	0	0	0	0	0	0	0
ENSG00000204086	RPA4	Replication protein A4, 30kDa	Tissue enriched	testis: 2.1	placenta: 0.2	8	0	0	0	0	0	0	0	0
ENSG00000204103	MAFB	V-maf avian musculoaponeurotic fibrosarcoma oncogene homolog B	Tissue enriched	parathyroid gland: 677.4	spleen: 103.7	7	0.28822	4.05814	10.0319	15.9939	5.36574	2.2471	11.2744	7.78095
ENSG00000204165	CXorf65	Chromosome X open reading frame 65	Tissue enriched	testis: 19.5	lymph node: 2.0	9	0	0	0.737882	0.895283	0.120236	0.783195	1.31985	1.82115
ENSG00000204278	TMEM235	Transmembrane protein 235	Tissue enriched	cerebral cortex: 15.7	testis: 0.1	101	0.113635	2.11347	0	0.0100002	0	0	0	0.0144616
ENSG00000204300	TMEM225	Transmembrane protein 225	Tissue enriched	testis: 39.4	epididymis: 0.0	395	0	0.0320497	0	0	0	0	0	0
ENSG00000204305	AGER	Advanced glycosylation end product-specific receptor	Tissue enriched	lung: 891.2	thyroid gland: 4.9	181	0	0	0.0326331	0.125581	1.11673	3.29416	0.686206	1.40037
ENSG00000204311	DFNB59	Deafness, autosomal recessive 59	Tissue enriched	testis: 32.2	ovary: 5.4	6	0	0.447639	0.112901	0.237218	0	0.0254579	0.0122776	0.150924
ENSG00000204314	PRRT1	Proline-rich transmembrane protein 1	Tissue enriched	cerebral cortex: 4.5	ovary: 0.6	8	0	0	0	0.0058224	0	0	0	0
ENSG00000204334	ERICH2	Glutamate-rich 2	Tissue enriched	testis: 232.3	thyroid gland: 30.5	8	0	3.0107	0	0	0	0	0	0
ENSG00000204347	BTBD17	BTB (POZ) domain containing 17	Tissue enriched	cerebral cortex: 12.9	adrenal gland: 0.6	19	12.5742	12.1249	0	0	0	0	0	0
ENSG00000204390	HSPA1L	Heat shock 70kDa protein 1-like	Tissue enriched	testis: 9.7	epididymis: 1.1	8	0.0160172	0.0366101	0.00650138	0.0543183	0.0649788	0.462767	0.0308682	0.915701
ENSG00000204414	CSHL1	Chorionic somatomammotropin hormone-like 1	Tissue enriched	placenta: 216.4	smooth muscle: 0.6	356	0	0.429575	0	0	0	0	0	0
ENSG00000204421	LY6G6C	Lymphocyte antigen 6 complex, locus G6C	Tissue enriched	skin: 64.4	esophagus: 7.6	8	3.30616	4.40673	0.251462	1.80066	0	0	0.127779	0.813074
ENSG00000204442	FAM155A	Family with sequence similarity 155, member A	Tissue enriched	cerebral cortex: 15.6	seminal vesicle: 2.4	6	1.24759	1.35405	0	0	0	0	0	0.00261479
ENSG00000204536	CCHCR1	Coiled-coil alpha-helical rod protein 1	Tissue enriched	testis: 86.7	fallopian tube: 13.6	6	0.0358266	3.72988	2.29118	1.71551	1.87704	3.16761	6.05818	3.40361
ENSG00000204538	PSORS1C2	Psoriasis susceptibility 1 candidate 2	Tissue enriched	skin: 24.0	testis: 0.4	57	0	0.0308513	3.36298	14.1049	0	0.0287335	2.74681	2.46369
ENSG00000204583	LRCOL1	Leucine rich colipase-like 1	Tissue enriched	epididymis: 53.7	lung: 0.8	61	0	0	0	0	0	0	0	0
ENSG00000204632	HLA-G	Major histocompatibility complex, class I, G	Tissue enriched	placenta: 14.8	testis: 0.6	23	7.54489	4.73657	7.85778	3.22455	12.8971	3.803	8.48555	6.17164
ENSG00000204677	FAM153C	Family with sequence similarity 153, member C	Tissue enriched	testis: 41.7	cerebral cortex: 8.1	5	0	0	0	0	0	0	0	0.0466983
ENSG00000204683	C10orf113	Chromosome 10 open reading frame 113	Tissue enriched	testis: 1.8	gallbladder: 0.1	13	0	0	0	0	0	0	0	0
ENSG00000204866	IGFL2	IGF-like family member 2	Tissue enriched	skin: 35.5	parathyroid gland: 5.7	6	0	0	0.0146773	0.321739	0	0	0	0.00726196
ENSG00000204950	LRRC10B	Leucine rich repeat containing 10B	Tissue enriched	fallopian tube: 46.7	lung: 3.9	12	20.4976	17.7724	0	0	0	0	0	0
ENSG00000204952	FBXO47	F-box protein 47	Tissue enriched	testis: 7.2	adipose tissue: 0.0	72	0	0	0	0	0	0	0	0
ENSG00000204983	PRSS1	Protease, serine, 1 (trypsin 1)	Tissue enriched	pancreas: 81582.7	ovary: 257.8	316	0	0.0223777	0	0	0	0	0	0
ENSG00000205002	AARD	Alanine and arginine rich domain containing protein	Tissue enriched	testis: 42.4	breast: 5.5	8	0	0	0.00757061	0.0576882	0	0.71238	0	0
ENSG00000205078	SYCE1L	Synaptonemal complex central element protein 1-like	Tissue enriched	testis: 23.7	prostate: 3.9	6	0.342241	1.58026	0.164022	0.554098	0.0344686	0.399308	0.209604	0.0552332
ENSG00000205084	TMEM231	Transmembrane protein 231	Tissue enriched	fallopian tube: 76.4	thyroid gland: 9.8	8	0.884821	6.78374	0.968346	0.757647	0.425359	0.368205	0.176928	0.369178
ENSG00000205085	FAM71F2	Family with sequence similarity 71, member F2	Tissue enriched	testis: 9.1	epididymis: 1.3	7	0	0	0.00310814	0.0395598	0	0	0.14779	0.401274
ENSG00000205420	KRT6A	Keratin 6A, type II	Tissue enriched	esophagus: 5726.3	tonsil: 585.8	10	41.9738	12.5518	10.2262	7.66607	0.14437	1.26859	3.3952	2.13505
ENSG00000205639	MFSD2B	Major facilitator superfamily domain containing 2B	Tissue enriched	bone marrow: 7.2	placenta: 0.7	9	0.00918154	0.197294	0.011932	0.0186251	0.012809	0.00891718	0.0268953	0.0177687
ENSG00000205784	ARRDC5	Arrestin domain containing 5	Tissue enriched	testis: 18.2	spleen: 2.3	8	0	0	1.27026	2.12911	0.313951	0.6307	0.789271	1.47216
ENSG00000205795	CYS1	Cystin 1	Tissue enriched	kidney: 100.7	ovary: 15.7	6	0.0249238	0.0327138	3.55051	5.57457	0.00754656	0.256434	8.18537	9.96508
ENSG00000205832	C16orf96	Chromosome 16 open reading frame 96	Tissue enriched	testis: 10.9	cerebral cortex: 0.5	21	0	0	0	0	0	0	0	0
ENSG00000205838	TTC23L	Tetratricopeptide repeat domain 23-like	Tissue enriched	testis: 37.8	fallopian tube: 5.3	7	0	0.00827209	0	0	0	0	0	0
ENSG00000205853	RFPL3S	RFPL3 antisense	Tissue enriched	testis: 98.1	cerebral cortex: 4.1	24	0	0.0682922	0	0	0	0	0.106936	0.186757
ENSG00000206172	HBA1	Hemoglobin, alpha 1	Tissue enriched	bone marrow: 17168.0	placenta: 3411.4	5	0.849797	3.18376	0	0	0	0.357247	0	0.0541907
ENSG00000206177	HBM	Hemoglobin, mu	Tissue enriched	bone marrow: 269.9	placenta: 9.1	30	0	0	0	0	0	0	0	0
ENSG00000206422	LRRC30	Leucine rich repeat containing 30	Tissue enriched	skeletal muscle: 5.6	esophagus: 0.5	10	0	0	0	0	0	0	0	0
ENSG00000206531	CD200R1L	CD200 receptor 1-like	Tissue enriched	testis: 4.9	epididymis: 0.1	46	0	0	0	0.014511	0	0.0188465	0	0
ENSG00000206535	LNP1	Leukemia NUP98 fusion partner 1	Tissue enriched	testis: 47.7	cerebral cortex: 7.6	6	0	0.0157755	0	1.15849	0.569807	1.33457	0.489907	1.22367
ENSG00000206579	XKR4	XK, Kell blood group complex subunit-related family, member 4	Tissue enriched	cerebral cortex: 4.7	seminal vesicle: 0.8	6	0.00468374	2.42867	0.00174354	0.117166	0.00100009	0.00312646	0.00328162	0.185876
ENSG00000213213	CCDC183	Coiled-coil domain containing 183	Tissue enriched	testis: 11.7	rectum: 0.1	81	0.0332521	0.221738	0.178584	0.139415	0.00743218	0.0213363	0	0.124821
ENSG00000213218	CSH2	Chorionic somatomammotropin hormone 2	Tissue enriched	placenta: 3928.4	smooth muscle: 20.1	195	5.38564	5.18766	0	0	0.0565335	0.146018	0	0
ENSG00000213672	NCKIPSD	NCK interacting protein with SH3 domain	Tissue enriched	parathyroid gland: 300.2	cerebral cortex: 35.1	9	4.91216	6.80005	4.6971	3.42072	8.47358	1.8094	9.17563	4.17635
ENSG00000213714	FAM209B	Family with sequence similarity 209, member B	Tissue enriched	testis: 111.9	bone marrow: 5.0	22	0	0	0	0	0	0	0	0.845018
ENSG00000213760	ATP6V1G2	ATPase, H+ transporting, lysosomal 13kDa, V1 subunit G2	Tissue enriched	cerebral cortex: 16.8	lymph node: 1.4	12	4.03208	7.13066	0	0	0	0	0.1642	0.972895
ENSG00000213889	PPM1N	Protein phosphatase, Mg2+/Mn2+ dependent, 1N (putative)	Tissue enriched	skeletal muscle: 69.9	spleen: 13.1	5	0	0	0.241429	0.460889	0.709373	0.853261	1.13202	0.132474
ENSG00000214274	ANG	Angiogenin, ribonuclease, RNase A family, 5	Tissue enriched	liver: 1557.7	prostate: 58.5	27	0	0	0.424288	1.79092	0	0.785221	0.735615	0.826903
ENSG00000214300	SPDYE3	Speedy/RINGO cell cycle regulator family member E3	Tissue enriched	testis: 2.3	skin: 0.2	11	1.67804	3.63977	3.23407	2.03635	0.464065	1.94303	3.35918	2.40342
ENSG00000214510	SPINK13	Serine peptidase inhibitor, Kazal type 13 (putative)	Tissue enriched	epididymis: 304.8	seminal vesicle: 36.9	8	0	0.0396662	0	0	0	0	0	0
ENSG00000214711	CAPN14	Calpain 14	Tissue enriched	esophagus: 88.6	tonsil: 3.4	25	0	0	0	0	0	0	0.070836	0.512283
ENSG00000214819	CDRT15L2	CMT1A duplicated region transcript 15-like 2	Tissue enriched	testis: 13.2	epididymis: 1.1	11	0.0313484	0.695474	0	0	0	0	0	0
ENSG00000214872	SMTNL1	Smoothelin-like 1	Tissue enriched	skeletal muscle: 240.9	esophagus: 9.4	26	0	0	0.28133	0.571672	0	0.0375924	0.67421	0.872854
ENSG00000215203	GRXCR1	Glutaredoxin, cysteine rich 1	Tissue enriched	seminal vesicle: 6.2	testis: 0.7	8	9.84534	19.261	0	0.0262567	0	0	0	0
ENSG00000215262	KCNU1	Potassium channel, subfamily U, member 1	Tissue enriched	testis: 13.4	adipose tissue: 0.5	24	0	0	0	0	0	0	0	0
ENSG00000215529	EFCAB8	EF-hand calcium binding domain 8	Tissue enriched	testis: 2.8	thyroid gland: 0.4	6	0	0.0102663	0	0	0	0	0	0
ENSG00000215910	C1orf167	Chromosome 1 open reading frame 167	Tissue enriched	testis: 14.7	lung: 0.4	33	0	0	0	0	0	0	0	0
ENSG00000216937	CCDC7	Coiled-coil domain containing 7	Tissue enriched	testis: 131.0	thyroid gland: 3.4	38	0	0	0.486219	0.685066	0	0	0.607031	0.551971
ENSG00000217442	SYCE3	Synaptonemal complex central element protein 3	Tissue enriched	testis: 116.2	thyroid gland: 3.0	38	1.10663	2.61424	0	0	0	0.274875	0	0
ENSG00000218819	TDRD15	Tudor domain containing 15	Tissue enriched	testis: 9.9	liver: 0.1	77	0	0.00759056	0	0	0	0	0	0
ENSG00000221843	C2orf16	Chromosome 2 open reading frame 16	Tissue enriched	testis: 15.3	thyroid gland: 1.0	15	0	0.0228934	0	0	0	0	0	0
ENSG00000221882	OR3A2	Olfactory receptor, family 3, subfamily A, member 2	Tissue enriched	testis: 5.3	cerebral cortex: 0.8	6	0	0	0.0153741	0.0318696	0.436837	1.37065	0	0
ENSG00000221890	NPTXR	Neuronal pentraxin receptor	Tissue enriched	cerebral cortex: 177.0	fallopian tube: 13.0	14	3.34552	2.75728	0	0	0.00741338	0.0587933	0	0
ENSG00000221946	FXYD7	FXYD domain containing ion transport regulator 7	Tissue enriched	cerebral cortex: 106.1	lymph node: 3.1	34	0	0	0.00921591	0.0769846	0	0	0.199737	0.349349
ENSG00000222046	DCDC2B	Doublecortin domain containing 2B	Tissue enriched	fallopian tube: 43.9	lung: 2.7	16	0	0	0	0	0	0	0	0
ENSG00000223609	HBD	Hemoglobin, delta	Tissue enriched	bone marrow: 1224.5	placenta: 18.8	65	0.30695	0.260986	0	0	0	0	0	0
ENSG00000224383	PRR29	Proline rich 29	Tissue enriched	fallopian tube: 91.7	testis: 7.9	12	0	0	0.183684	0.437122	0	0.30892	0.849985	1.67761
ENSG00000225805	CTD-2313N18.7	NA	Tissue enriched	epididymis: 63.6	parathyroid gland: 8.6	7	0	0	0	0	0	0	0	0
ENSG00000225828	FAM229A	Family with sequence similarity 229, member A	Tissue enriched	testis: 15.7	spleen: 2.2	7	0	0.0124707	0	0	0	0.0314553	0	0.57965
ENSG00000225873	LINC00694	Long intergenic non-protein coding RNA 694	Tissue enriched	testis: 26.5	spleen: 3.8	7	0	0	0	0	1.40123	2.96077	0	0.525435
ENSG00000226650	KIF4B	Kinesin family member 4B	Tissue enriched	testis: 6.2	epididymis: 0.0	63	0	0.00750413	0.00377787	0.00783238	0.00503175	0.0161432	0.0176018	0.0210615
ENSG00000228278	ORM2	Orosomucoid 2	Tissue enriched	liver: 3754.6	prostate: 49.7	75	0	0	0	0.750945	0	0	0.0198462	1.23752
ENSG00000229314	ORM1	Orosomucoid 1	Tissue enriched	liver: 10546.0	bone marrow: 152.7	69	0	0	0	0	0	2.15201	0	1.20531
ENSG00000229453	SPINK8	Serine peptidase inhibitor, Kazal type 8 (putative)	Tissue enriched	breast: 57.1	bone marrow: 7.7	7	0	0	0	0	0	0	0	0
ENSG00000229937	PRPS1L1	Phosphoribosyl pyrophosphate synthetase 1-like 1	Tissue enriched	testis: 55.0	adipose tissue: 0.0	550	0	0	0	0	0	0.0295666	0	0.0207565
ENSG00000230657	PRB4	Proline-rich protein BstNI subfamily 4	Tissue enriched	salivary gland: 1288.8	testis: 0.3	3406	0	0	0	0.42581	0	0	0	0
ENSG00000231824	C18orf42	Chromosome 18 open reading frame 42	Tissue enriched	adrenal gland: 20.2	testis: 1.7	11	0	0.458483	0	0	0	0	0	0
ENSG00000231852	CYP21A2	Cytochrome P450, family 21, subfamily A, polypeptide 2	Tissue enriched	adrenal gland: 267.2	epididymis: 0.6	386	0	0	0	0	0	0	0.00509536	0.015483
ENSG00000231887	PRH1	Proline-rich protein HaeIII subfamily 1	Tissue enriched	salivary gland: 18012.3	ovary: 7.9	2279	0.0779599	0.195045	0.0101899	0.150298	0	0.0291442	0	0.0248143
ENSG00000231924	PSG1	Pregnancy specific beta-1-glycoprotein 1	Tissue enriched	placenta: 362.6	smooth muscle: 0.9	383	0	0	0	0	0	0	0	0
ENSG00000233232	NPIPB7	Nuclear pore complex interacting protein family, member B7	Tissue enriched	testis: 16.3	skin: 0.6	25	0	0.0220047	0	0	0	0.215858	0	0
ENSG00000233436	BTBD18	BTB (POZ) domain containing 18	Tissue enriched	testis: 4.1	epididymis: 0.5	8	0	0	0.0114557	0.511771	0	0.010365	0	0
ENSG00000235034	C19orf81	Chromosome 19 open reading frame 81	Tissue enriched	testis: 5.3	epididymis: 0.4	11	0	0	0	0	0	0.0588134	0.155887	0.171889
ENSG00000235942	LCE6A	Late cornified envelope 6A	Tissue enriched	skin: 303.6	breast: 26.4	11	0	3.27672	0	0.0436154	0	0	0	0
ENSG00000237353	PATE4	Prostate and testis expressed 4	Tissue enriched	seminal vesicle: 147.1	epididymis: 18.4	8	0	0	0	0	0	0	0	0
ENSG00000238083	LRRC37A2	Leucine rich repeat containing 37, member A2	Tissue enriched	testis: 11.8	bone marrow: 0.3	35	0.0269707	0.518337	1.23849	0.751129	0.216754	0.393766	1.08129	0.461376
ENSG00000239474	KLHL41	Kelch-like family member 41	Tissue enriched	skeletal muscle: 1750.9	esophagus: 80.0	22	7.52913	17.1297	0.0132325	0.0198542	0.0332229	0.124045	0.00448283	0.0281475
ENSG00000239839	DEFA3	Defensin, alpha 3, neutrophil-specific	Tissue enriched	bone marrow: 23349.1	spleen: 123.6	189	0	0	0	0	0.125613	0.49058	6.08779	11.7912
ENSG00000240038	AMY2B	Amylase, alpha 2B (pancreatic)	Tissue enriched	pancreas: 6581.9	salivary gland: 100.2	66	0.706093	0.875557	0.251027	0.454995	0.00543809	0.00436647	0	0.00355847
ENSG00000240204	SMKR1	Small lysine-rich protein 1	Tissue enriched	testis: 119.3	fallopian tube: 9.3	13	2.74234	4.4439	0.0159802	0.943004	0	0	0.395141	0.921406
ENSG00000240386	LCE1F	Late cornified envelope 1F	Tissue enriched	skin: 246.3	breast: 11.8	21	0	0	0	0	0	0	0	0
ENSG00000240694	PNMA2	Paraneoplastic Ma antigen 2	Tissue enriched	cerebral cortex: 163.9	adrenal gland: 13.6	12	0.0763126	5.03959	0	0	0	0	0	0
ENSG00000240747	KRBOX1	KRAB box domain containing 1	Tissue enriched	testis: 287.3	epididymis: 9.1	31	0.207684	0.223263	0.00561995	0.012117	0.00708461	0.0144929	0.00512507	0.129369
ENSG00000240764	PCDHGC5	Protocadherin gamma subfamily C, 5	Tissue enriched	cerebral cortex: 50.8	smooth muscle: 1.1	44	0	0	0	0	0	0	0	0
ENSG00000241322	CDRT1	CMT1A duplicated region transcript 1	Tissue enriched	testis: 27.0	esophagus: 5.3	5	0.0363981	0.040691	0	0	0	0	0	0
ENSG00000241697	TMEFF1	Transmembrane protein with EGF-like and two follistatin-like domains 1	Tissue enriched	cerebral cortex: 10.7	testis: 2.0	5	0.353295	0.754954	0.00663429	0.0132761	0	0	0	0.136246
ENSG00000241794	SPRR2A	Small proline-rich protein 2A	Tissue enriched	esophagus: 5321.2	tonsil: 669.2	8	0.400327	1.6218	0	0	0	0	0	0
ENSG00000242220	TCP10L	T-complex 10-like	Tissue enriched	testis: 283.4	liver: 10.6	27	0.551062	2.18224	0	0	0	0.138011	0.206718	0.259946
ENSG00000242550	SERPINB10	Serpin peptidase inhibitor, clade B (ovalbumin), member 10	Tissue enriched	bone marrow: 50.2	skin: 1.5	32	0	0.0262808	0	0	0	0	0	0.00823466
ENSG00000242950	ERVW-1	Endogenous retrovirus group W, member 1	Tissue enriched	placenta: 77.1	testis: 6.7	11	0	0	0	0	0	0	0	0
ENSG00000243232	PCDHAC2	Protocadherin alpha subfamily C, 2	Tissue enriched	parathyroid gland: 90.7	cerebral cortex: 14.2	6	0	0	0	0	0	0	0	0
ENSG00000243660	ZNF487	Zinc finger protein 487	Tissue enriched	testis: 51.1	fallopian tube: 9.8	5	2.23883	4.11945	1.39947	0.745142	2.07743	1.76876	1.52025	2.16361
ENSG00000244617	ASPRV1	Aspartic peptidase, retroviral-like 1	Tissue enriched	skin: 286.7	breast: 22.3	13	0	0.0187174	1.58043	10.4442	0	0	1.2157	4.48938
ENSG00000244734	HBB	Hemoglobin, beta	Tissue enriched	bone marrow: 78261.0	placenta: 8978.3	9	13.2913	42.1015	0.0147133	0.0735215	0	0.0265267	0.0782267	0.0645661
ENSG00000247595	SPTY2D1-AS1	SPTY2D1 antisense RNA 1	Tissue enriched	testis: 421.2	skin: 29.4	14	0	0	0.0183415	0.243264	0	0.0615054	0.00777478	0.100071
ENSG00000247746	USP51	Ubiquitin specific peptidase 51	Tissue enriched	epididymis: 60.9	parathyroid gland: 9.0	7	0	0.0080506	0	0	0	0.00709667	0.0684946	0.184524
ENSG00000248099	INSL3	Insulin-like 3 (Leydig cell)	Tissue enriched	testis: 772.9	appendix: 6.6	116	0	0	0	0.169032	0.0225894	0.0784559	0.4739	1.0577
ENSG00000248483	POU5F2	POU domain class 5, transcription factor 2	Tissue enriched	testis: 15.7	adipose tissue: 0.0	158	0	0.00519306	0.00242133	0.0172472	0	0	0.0893833	0.372556
ENSG00000248713	RP11-766F14.2	NA	Tissue enriched	skeletal muscle: 24.6	kidney: 0.9	26	2.40255	7.37967	0	0	0	0.00295758	0.0012436	0.00286497
ENSG00000248746	ACTN3	Actinin, alpha 3 (gene/pseudogene)	Tissue enriched	skeletal muscle: 556.7	testis: 4.6	119	0	0	0	0	0	0	0	0
ENSG00000249715	FER1L5	Fer-1-like family member 5	Tissue enriched	testis: 7.5	seminal vesicle: 0.5	14	0.00889128	0.0135481	0	0	0	0	0	0.00281129
ENSG00000249861	LGALS16	Lectin, galactoside-binding, soluble, 16	Tissue enriched	placenta: 7.6	testis: 0.1	53	0	0	0	0	0	0	0	0
ENSG00000251503	APITD1-CORT	APITD1-CORT readthrough	Tissue enriched	testis: 38.5	bone marrow: 5.0	8	0.0177087	0.0713887	0	0	0	0	0.00644172	0.0195742
ENSG00000251655	PRB1	Proline-rich protein BstNI subfamily 1	Tissue enriched	salivary gland: 6740.0	skin: 1.5	4411	0	0	0	0	0	0	0	0
ENSG00000253457	SMIM18	Small integral membrane protein 18	Tissue enriched	cerebral cortex: 11.1	adrenal gland: 1.3	9	12.1092	46.3444	0.417223	0.751766	0	0.281122	0	0
ENSG00000253506	NACA2	Nascent polypeptide-associated complex alpha subunit 2	Tissue enriched	testis: 103.5	ovary: 0.8	124	0.471981	0.730623	0.582236	0.294361	0.587677	0.225797	0.373373	0.445628
ENSG00000253626	EIF5AL1	Eukaryotic translation initiation factor 5A-like 1	Tissue enriched	testis: 20.0	parathyroid gland: 2.0	10	0.970129	0.166763	0.659315	0.151725	0.957831	0.520796	0.996567	0.38487
ENSG00000254221	PCDHGB1	Protocadherin gamma subfamily B, 1	Tissue enriched	cerebral cortex: 23.8	endometrium: 2.0	12	0	0	0	0	0	0	0	0
ENSG00000254893	AC113404.1	Ras-related protein Rap-1b-like protein	Tissue enriched	small intestine: 3.4	adrenal gland: 0.4	8	3.53505	2.68166	6.38909	2.18844	6.0836	3.97034	4.88814	1.86687
ENSG00000255150	EID3	EP300 interacting inhibitor of differentiation 3	Tissue enriched	testis: 111.7	seminal vesicle: 7.7	14	0	4.02289	0.154565	1.21715	2.46027	2.21627	4.22122	2.20459
ENSG00000255524	NPIPB8	Nuclear pore complex interacting protein family, member B8	Tissue enriched	testis: 12.8	small intestine: 1.1	11	0	0	0.177949	0.356079	0	0	0.00536484	0.0217017
ENSG00000255587	RAB44	RAB44, member RAS oncogene family	Tissue enriched	bone marrow: 38.8	gallbladder: 1.3	28	0	0	0	0.00612677	0	0	0	0.00443007
ENSG00000256269	HMBS	Hydroxymethylbilane synthase	Tissue enriched	bone marrow: 53.0	parathyroid gland: 9.6	6	10.669	8.74042	10.7203	5.30563	11.1636	1.21082	7.91345	5.39644
ENSG00000256797	KLRF2	Killer cell lectin-like receptor subfamily F, member 2	Tissue enriched	skin: 14.1	breast: 1.3	11	0	0	6.18923	6.25577	0.180828	2.12683	0.425814	1.93735
ENSG00000257017	HP	Haptoglobin	Tissue enriched	liver: 28321.0	bone marrow: 156.1	181	0	0.00656411	0.361085	0.801145	0	0.00551899	0.0740434	0.576407
ENSG00000257390	RP11-762I7.5	NA	Tissue enriched	testis: 15.6	epididymis: 2.3	7	0	0.140012	0.0140518	0.13358	0	0.247211	0.11339	0.304748
ENSG00000258405	ZNF578	Zinc finger protein 578	Tissue enriched	testis: 14.0	thyroid gland: 2.7	5	0.00493518	0.0453445	0.00471365	0.00728476	0.00553255	0.0117321	0.0383184	0.0999146
ENSG00000258484	SPESP1	Sperm equatorial segment protein 1	Tissue enriched	testis: 127.6	placenta: 17.8	7	0	0	0.0629929	1.26991	0.0277443	1.31372	1.35705	2.78801
ENSG00000258947	TUBB3	Tubulin, beta 3 class III	Tissue enriched	cerebral cortex: 196.2	adrenal gland: 34.7	6	0.104114	1.49667	0	0	0	0.00673366	0	0
ENSG00000259224	SLC35G6	Solute carrier family 35, member G6	Tissue enriched	testis: 3.7	skeletal muscle: 0.1	19	0	0	0.0492146	0.121564	0	0	0	0
ENSG00000259803	SLC22A31	Solute carrier family 22, member 31	Tissue enriched	lung: 23.1	pancreas: 3.4	7	0.0135935	1.58601	0	0	0	0	0	0
ENSG00000260325	HSPB9	Heat shock protein, alpha-crystallin-related, B9	Tissue enriched	testis: 6.8	liver: 0.6	11	0.0184594	1.81188	0	0	0	0.0645055	0	0
ENSG00000260456	C16orf95	Chromosome 16 open reading frame 95	Tissue enriched	testis: 80.4	cerebral cortex: 3.2	25	0	0.111029	0.0230023	0.0673769	0.0872268	0.0916896	0.317994	0.157065
ENSG00000260691	ANKRD20A1	Ankyrin repeat domain 20 family, member A1	Tissue enriched	testis: 5.1	spleen: 0.7	7	0	0.0104831	0	0.0191479	0.0623859	0.107937	0	0.01716
ENSG00000260903	XKR7	XK, Kell blood group complex subunit-related family, member 7	Tissue enriched	cerebral cortex: 3.6	testis: 0.3	10	0.00452308	0.510973	0	0	0	0	0	0
ENSG00000261587	TMEM249	Transmembrane protein 249	Tissue enriched	testis: 9.4	epididymis: 0.3	27	0	0	0	0	0	0	0	0
ENSG00000261609	GAN	Gigaxonin	Tissue enriched	skin: 29.6	cerebral cortex: 5.0	6	0.00528984	0.262535	0.0933376	0.219816	0.377752	0.363715	0.156952	0.443484
ENSG00000261701	HPR	Haptoglobin-related protein	Tissue enriched	liver: 443.2	heart muscle: 15.4	29	0	0	0	0	0	0	0	0
ENSG00000262874	C19orf84	Chromosome 19 open reading frame 84	Tissue enriched	testis: 24.6	bone marrow: 0.4	54	0	0	0	1.23994	2.28798	2.73843	0	1.4732
ENSG00000270168	LA16c-380H5.3	NA	Tissue enriched	skin: 4.8	lung: 0.7	6	14.7721	20.4077	0	0	0	0	0	0
ENSG00000272031	ANKRD34A	Ankyrin repeat domain 34A	Tissue enriched	cerebral cortex: 12.7	parathyroid gland: 2.4	5	0	0.0495551	0	0	0	0	0	0
ENSG00000274267	HIST1H3B	Histone cluster 1, H3b	Tissue enriched	bone marrow: 6.1	lymph node: 0.9	6	0	0	1.18459	1.91962	1.66353	2.1031	4.8497	2.41541
ENSG00000274600	RIMBP3B	RIMS binding protein 3B	Tissue enriched	testis: 12.1	parathyroid gland: 0.4	26	0	0	0.0280041	0.0570203	0.0306759	0.0574305	0	0.00370592
ENSG00000275004	ZNF280B	Zinc finger protein 280B	Tissue enriched	testis: 12.6	cerebral cortex: 1.8	7	0.016274	0.206659	0.983569	0.365655	0.564972	1.02974	0.329292	0.865016
ENSG00000275793	RIMBP3	RIMS binding protein 3	Tissue enriched	testis: 45.4	parathyroid gland: 1.2	38	0	0	0.195637	0.403075	0.0956266	0.380074	0	0
ENSG00000275896	PRSS2	Protease, serine, 2 (trypsin 2)	Tissue enriched	pancreas: 30691.5	small intestine: 579.8	53	0	0	0	0	0	0	0	1.22852
ENSG00000276903	HIST1H2AL	Histone cluster 1, H2al	Tissue enriched	bone marrow: 5.2	parathyroid gland: 0.7	7	0	0	1.21224	1.40295	1.83937	1.8484	0.686221	1.32699
ENSG00000277586	NEFL	Neurofilament, light polypeptide	Tissue enriched	cerebral cortex: 282.9	adrenal gland: 27.5	10	2.99325	3.4012	0	0	0	0	0	0.00434615
ENSG00000277737	FP325317.1	NA	Tissue enriched	adipose tissue: 38.3	heart muscle: 4.7	8	0	0	0	0.0295227	0	0	0	0
ENSG00000278023	RDM1	RAD52 motif containing 1	Tissue enriched	testis: 9.5	lymph node: 1.2	8	0	0	0.201838	0.38617	0.0426818	0.79292	2.94233	1.95662
ENSG00000278558	TMEM191B	Transmembrane protein 191B	Tissue enriched	testis: 27.7	spleen: 1.5	18	0	0.0985672	0.192967	0.252668	0.0440833	0.363344	0.00949791	0.120815
ENSG00000278662	GOLGA6L10	Golgin A6 family-like 10	Tissue enriched	testis: 9.3	skin: 1.2	7	0.0827718	0.720646	0.0110298	0.0440902	0	0.177713	0.00628734	0.113508
ENSG00000280273	AF131216.1	NA	Tissue enriched	testis: 37.0	cerebral cortex: 0.9	38	0	0	0	0.944651	0	0	0	0

## Sheet: Unique tissue_enriched_genes
Table S7.2: Unique tissue-enriched genes (retrieved from the Human Protein Atlas) expressed (median FPKM > 1) in the individual thymic APCs. TS: Tissue specificity, TPM: transcript per million, MED: median, IQR: Interquartile range.
Ensembl	Gene	Gene description	RNA tissue category	RNA TS TPM	TPM max in non-specific	RNA TS (RNA TS TPM / TPM max in non-specific)	mTEC.MED	CD123.MED	CD141.MED	CD19.MED
ENSG00000005513	SOX8	SRY (sex determining region Y)-box 8	Tissue enriched	cerebral cortex: 110.2	salivary gland: 3.8	29	1	0	0	0
ENSG00000007402	CACNA2D2	Calcium channel, voltage-dependent, alpha 2/delta subunit 2	Tissue enriched	lung: 73.0	testis: 12.4	6	1	0	0	0
ENSG00000008056	SYN1	Synapsin I	Tissue enriched	cerebral cortex: 236.8	adrenal gland: 7.7	31	1	0	0	0
ENSG00000008735	MAPK8IP2	Mitogen-activated protein kinase 8 interacting protein 2	Tissue enriched	cerebral cortex: 78.5	adrenal gland: 10.1	8	1	0	0	0
ENSG00000010932	FMO1	Flavin containing monooxygenase 1	Tissue enriched	kidney: 218.3	small intestine: 25.7	8	1	0	0	0
ENSG00000015592	STMN4	Stathmin-like 4	Tissue enriched	cerebral cortex: 339.4	adrenal gland: 13.4	25	1	0	0	0
ENSG00000036828	CASR	Calcium-sensing receptor	Tissue enriched	parathyroid gland: 1627.2	kidney: 27.0	60	1	0	0	0
ENSG00000061337	LZTS1	Leucine zipper, putative tumor suppressor 1	Tissue enriched	parathyroid gland: 123.3	cerebral cortex: 12.4	10	1	0	0	0
ENSG00000065609	SNAP91	Synaptosomal-associated protein, 91kDa	Tissue enriched	cerebral cortex: 152.6	testis: 22.4	7	1	0	0	0
ENSG00000065618	COL17A1	Collagen, type XVII, alpha 1	Tissue enriched	skin: 770.5	placenta: 52.8	15	1	0	0	0
ENSG00000068078	FGFR3	Fibroblast growth factor receptor 3	Tissue enriched	skin: 334.6	cerebral cortex: 49.7	7	1	0	0	0
ENSG00000072832	CRMP1	Collapsin response mediator protein 1	Tissue enriched	cerebral cortex: 134.1	endometrium: 26.8	5	1	0	0	0
ENSG00000075043	KCNQ2	Potassium channel, voltage gated KQT-like subfamily Q, member 2	Tissue enriched	cerebral cortex: 56.3	adrenal gland: 8.2	7	1	0	0	0
ENSG00000077080	ACTL6B	Actin-like 6B	Tissue enriched	cerebral cortex: 45.7	adrenal gland: 2.4	19	1	0	0	0
ENSG00000078018	MAP2	Microtubule-associated protein 2	Tissue enriched	cerebral cortex: 297.4	thyroid gland: 27.8	11	1	0	0	0
ENSG00000078725	BRINP1	Bone morphogenetic protein/retinoic acid inducible neural-specific 1	Tissue enriched	cerebral cortex: 59.7	seminal vesicle: 7.1	8	1	0	0	0
ENSG00000080166	DCT	Dopachrome tautomerase	Tissue enriched	skin: 127.2	breast: 4.0	32	1	0	0	0
ENSG00000084731	KIF3C	Kinesin family member 3C	Tissue enriched	cerebral cortex: 133.6	adrenal gland: 10.0	13	1	0	0	0
ENSG00000089199	CHGB	Chromogranin B	Tissue enriched	adrenal gland: 4403.0	cerebral cortex: 168.7	26	1	0	0	0
ENSG00000092096	SLC22A17	Solute carrier family 22, member 17	Tissue enriched	cerebral cortex: 229.2	prostate: 38.6	6	1	0	0	0
ENSG00000100095	SEZ6L	Seizure related 6 homolog (mouse)-like	Tissue enriched	cerebral cortex: 89.4	adrenal gland: 13.7	6	1	0	0	0
ENSG00000100505	TRIM9	Tripartite motif containing 9	Tissue enriched	cerebral cortex: 79.4	gallbladder: 6.9	11	1	0	0	0
ENSG00000100604	CHGA	Chromogranin A	Tissue enriched	parathyroid gland: 6987.1	adrenal gland: 822.0	8	1	0	0	0
ENSG00000101443	WFDC2	WAP four-disulfide core domain 2	Tissue enriched	cervix, uterine: 6507.3	seminal vesicle: 1038.0	6	1	0	0	0
ENSG00000102003	SYP	Synaptophysin	Tissue enriched	cerebral cortex: 573.3	adrenal gland: 51.4	11	1	0	0	0
ENSG00000102891	MT4	Metallothionein 4	Tissue enriched	skin: 13.7	testis: 2.6	5	1	0	0	0
ENSG00000104112	SCG3	Secretogranin III	Tissue enriched	cerebral cortex: 279.1	adrenal gland: 22.0	13	1	0	0	0
ENSG00000104369	JPH1	Junctophilin 1	Tissue enriched	skeletal muscle: 88.0	cerebral cortex: 8.6	10	1	0	0	0
ENSG00000104435	STMN2	Stathmin 2	Tissue enriched	cerebral cortex: 490.7	adrenal gland: 88.6	6	1	0	0	0
ENSG00000104888	SLC17A7	Solute carrier family 17 (vesicular glutamate transporter), member 7	Tissue enriched	cerebral cortex: 586.2	adipose tissue: 3.2	178	1	0	0	0
ENSG00000105290	APLP1	Amyloid beta (A4) precursor-like protein 1	Tissue enriched	cerebral cortex: 441.8	adrenal gland: 34.6	13	1	0	0	0
ENSG00000105549	THEG	Theg spermatid protein	Tissue enriched	testis: 33.5	skin: 3.9	9	1	0	0	0
ENSG00000105649	RAB3A	RAB3A, member RAS oncogene family	Tissue enriched	cerebral cortex: 251.3	adrenal gland: 20.7	12	1	0	0	0
ENSG00000105696	TMEM59L	Transmembrane protein 59-like	Tissue enriched	cerebral cortex: 367.2	adrenal gland: 22.3	16	1	0	0	0
ENSG00000105852	PON3	Paraoxonase 3	Tissue enriched	liver: 327.2	breast: 42.7	8	1	0	0	0
ENSG00000106089	STX1A	Syntaxin 1A (brain)	Tissue enriched	cerebral cortex: 167.1	gallbladder: 10.8	15	1	0	0	0
ENSG00000106526	ACTR3C	ARP3 actin-related protein 3 homolog C (yeast)	Tissue enriched	parathyroid gland: 85.6	adrenal gland: 15.9	5	1	0	0	0
ENSG00000106631	MYL7	Myosin, light chain 7, regulatory	Tissue enriched	heart muscle: 9298.4	breast: 6.3	1460	1	0	0	0
ENSG00000108309	RUNDC3A	RUN domain containing 3A	Tissue enriched	cerebral cortex: 191.3	adrenal gland: 21.4	9	1	0	0	0
ENSG00000111046	MYF6	Myogenic factor 6 (herculin)	Tissue enriched	skeletal muscle: 99.2	esophagus: 5.3	18	1	0	0	0
ENSG00000112309	B3GAT2	Beta-1,3-glucuronyltransferase 2	Tissue enriched	cerebral cortex: 19.6	testis: 1.9	10	1	0	0	0
ENSG00000116014	KISS1R	KISS1 receptor	Tissue enriched	cerebral cortex: 1.2	placenta: 0.2	5	1	0	0	0
ENSG00000116675	DNAJC6	DnaJ (Hsp40) homolog, subfamily C, member 6	Tissue enriched	cerebral cortex: 163.3	adrenal gland: 15.7	10	1	0	0	0
ENSG00000118160	SLC8A2	Solute carrier family 8 (sodium/calcium exchanger), member 2	Tissue enriched	cerebral cortex: 68.4	endometrium: 6.2	11	1	0	0	0
ENSG00000118194	TNNT2	Troponin T type 2 (cardiac)	Tissue enriched	heart muscle: 5036.0	skin: 25.2	199	1	0	0	0
ENSG00000118729	CASQ2	Calsequestrin 2 (cardiac muscle)	Tissue enriched	heart muscle: 672.9	skeletal muscle: 62.4	11	1	0	0	0
ENSG00000120729	MYOT	Myotilin	Tissue enriched	skeletal muscle: 767.1	esophagus: 36.2	21	1	0	0	0
ENSG00000121101	TEX14	Testis expressed 14	Tissue enriched	testis: 49.0	bone marrow: 1.1	43	1	0	0	0
ENSG00000121653	MAPK8IP1	Mitogen-activated protein kinase 8 interacting protein 1	Tissue enriched	cerebral cortex: 177.7	parathyroid gland: 32.6	5	1	0	0	0
ENSG00000123454	DBH	Dopamine beta-hydroxylase (dopamine beta-monooxygenase)	Tissue enriched	adrenal gland: 358.5	epididymis: 30.6	12	1	0	0	0
ENSG00000124237	C20orf85	Chromosome 20 open reading frame 85	Tissue enriched	fallopian tube: 719.2	testis: 91.4	8	1	0	0	0
ENSG00000125744	RTN2	Reticulon 2	Tissue enriched	skeletal muscle: 175.3	placenta: 27.3	6	1	0	0	0
ENSG00000125813	PAX1	Paired box 1	Tissue enriched	parathyroid gland: 182.0	tonsil: 18.2	10	1	0	0	0
ENSG00000128872	TMOD2	Tropomodulin 2 (neuronal)	Tissue enriched	cerebral cortex: 111.3	seminal vesicle: 11.6	10	1	0	0	0
ENSG00000129151	BBOX1	Butyrobetaine (gamma), 2-oxoglutarate dioxygenase (gamma-butyrobetaine hydroxylase) 1	Tissue enriched	kidney: 469.2	liver: 66.0	7	1	0	0	0
ENSG00000129152	MYOD1	Myogenic differentiation 1	Tissue enriched	skeletal muscle: 9.0	prostate: 0.7	12	1	0	0	0
ENSG00000130294	KIF1A	Kinesin family member 1A	Tissue enriched	cerebral cortex: 308.0	adrenal gland: 23.1	13	1	0	0	0
ENSG00000130518	KIAA1683	KIAA1683	Tissue enriched	testis: 34.5	endometrium: 5.5	6	1	0	0	0
ENSG00000130540	SULT4A1	Sulfotransferase family 4A, member 1	Tissue enriched	cerebral cortex: 144.1	adrenal gland: 4.1	35	1	0	0	0
ENSG00000130558	OLFM1	Olfactomedin 1	Tissue enriched	cerebral cortex: 732.4	epididymis: 85.0	9	1	0	0	0
ENSG00000130595	TNNT3	Troponin T type 3 (skeletal, fast)	Tissue enriched	skeletal muscle: 9595.3	esophagus: 133.5	72	1	0	0	0
ENSG00000131187	F12	Coagulation factor XII (Hageman factor)	Tissue enriched	liver: 141.7	bone marrow: 1.8	78	1	0	0	0
ENSG00000131668	BARX1	BARX homeobox 1	Tissue enriched	stomach: 11.2	testis: 1.5	7	1	0	0	0
ENSG00000131711	MAP1B	Microtubule-associated protein 1B	Tissue enriched	cerebral cortex: 188.2	smooth muscle: 36.3	5	1	0	0	0
ENSG00000132563	REEP2	Receptor accessory protein 2	Tissue enriched	cerebral cortex: 90.3	smooth muscle: 17.8	5	1	0	0	0
ENSG00000133083	DCLK1	Doublecortin-like kinase 1	Tissue enriched	cerebral cortex: 140.9	smooth muscle: 27.0	5	1	0	0	0
ENSG00000134757	DSG3	Desmoglein 3	Tissue enriched	esophagus: 350.9	tonsil: 68.5	5	1	0	0	0
ENSG00000135472	FAIM2	Fas apoptotic inhibitory molecule 2	Tissue enriched	cerebral cortex: 370.8	adrenal gland: 56.0	7	1	0	0	0
ENSG00000135902	CHRND	Cholinergic receptor, nicotinic, delta (muscle)	Tissue enriched	skeletal muscle: 9.6	prostate: 0.6	14	1	0	0	0
ENSG00000136099	PCDH8	Protocadherin 8	Tissue enriched	cerebral cortex: 5.7	testis: 0.7	8	1	0	0	0
ENSG00000136237	RAPGEF5	Rap guanine nucleotide exchange factor (GEF) 5	Tissue enriched	parathyroid gland: 1182.1	placenta: 96.1	12	1	0	0	0
ENSG00000136488	CSH1	Chorionic somatomammotropin hormone 1 (placental lactogen)	Tissue enriched	placenta: 13476.0	smooth muscle: 63.0	214	1	0	0	0
ENSG00000138311	ZNF365	Zinc finger protein 365	Tissue enriched	cerebral cortex: 54.6	parathyroid gland: 10.7	5	1	0	0	0
ENSG00000139767	SRRM4	Serine/arginine repetitive matrix 4	Tissue enriched	cerebral cortex: 13.5	adrenal gland: 1.5	9	1	0	0	0
ENSG00000142530	FAM71E1	Family with sequence similarity 71, member E1	Tissue enriched	testis: 38.5	cerebral cortex: 3.4	11	1	0	0	0
ENSG00000142789	CELA3A	Chymotrypsin-like elastase family, member 3A	Tissue enriched	pancreas: 56974.1	ovary: 162.3	351	1	0	0	0
ENSG00000144445	KANSL1L	KAT8 regulatory NSL complex subunit 1-like	Tissue enriched	parathyroid gland: 575.5	testis: 46.2	12	1	0	0	0
ENSG00000144460	NYAP2	Neuronal tyrosine-phosphorylated phosphoinositide-3-kinase adaptor 2	Tissue enriched	cerebral cortex: 1.9	lung: 0.3	6	1	0	0	0
ENSG00000144481	TRPM8	Transient receptor potential cation channel, subfamily M, member 8	Tissue enriched	prostate: 128.7	liver: 16.3	8	1	0	0	0
ENSG00000144834	TAGLN3	Transgelin 3	Tissue enriched	cerebral cortex: 357.2	adrenal gland: 42.7	8	1	0	0	0
ENSG00000145794	MEGF10	Multiple EGF-like-domains 10	Tissue enriched	cerebral cortex: 15.8	adrenal gland: 2.2	7	1	0	0	0
ENSG00000146373	RNF217	Ring finger protein 217	Tissue enriched	parathyroid gland: 94.6	testis: 12.4	8	1	0	0	0
ENSG00000147256	ARHGAP36	Rho GTPase activating protein 36	Tissue enriched	adrenal gland: 138.4	cerebral cortex: 7.4	19	1	0	0	0
ENSG00000147378	FATE1	Fetal and adult testis expressed 1	Tissue enriched	testis: 307.8	cerebral cortex: 0.9	313	1	0	0	0
ENSG00000147465	STAR	Steroidogenic acute regulatory protein	Tissue enriched	adrenal gland: 2892.5	ovary: 245.1	12	1	0	0	0
ENSG00000147570	DNAJC5B	DnaJ (Hsp40) homolog, subfamily C, member 5 beta	Tissue enriched	testis: 113.3	lung: 9.2	12	1	0	0	0
ENSG00000148798	INA	Internexin neuronal intermediate filament protein, alpha	Tissue enriched	cerebral cortex: 89.2	adrenal gland: 16.1	6	1	0	0	0
ENSG00000153012	LGI2	Leucine-rich repeat LGI family, member 2	Tissue enriched	parathyroid gland: 364.8	smooth muscle: 19.4	19	1	0	0	0
ENSG00000153266	FEZF2	FEZ family zinc finger 2	Tissue enriched	cerebral cortex: 11.8	colon: 0.4	29	1	0	0	0
ENSG00000155657	TTN	Titin	Tissue enriched	skeletal muscle: 322.6	heart muscle: 42.7	8	1	0	0	0
ENSG00000157064	NMNAT2	Nicotinamide nucleotide adenylyltransferase 2	Tissue enriched	cerebral cortex: 73.8	heart muscle: 13.7	5	1	0	0	0
ENSG00000157087	ATP2B2	ATPase, Ca++ transporting, plasma membrane 2	Tissue enriched	cerebral cortex: 63.0	salivary gland: 9.2	7	1	0	0	0
ENSG00000157119	KLHL40	Kelch-like family member 40	Tissue enriched	skeletal muscle: 61.0	esophagus: 4.2	14	1	0	0	0
ENSG00000157152	SYN2	Synapsin II	Tissue enriched	cerebral cortex: 200.6	adipose tissue: 7.0	28	1	0	0	0
ENSG00000157542	KCNJ6	Potassium channel, inwardly rectifying subfamily J, member 6	Tissue enriched	cerebral cortex: 2.6	epididymis: 0.3	7	1	0	0	0
ENSG00000159173	TNNI1	Troponin I type 1 (skeletal, slow)	Tissue enriched	skeletal muscle: 4421.8	esophagus: 207.3	21	1	0	0	0
ENSG00000160188	RSPH1	Radial spoke head 1 homolog (Chlamydomonas)	Tissue enriched	fallopian tube: 249.5	testis: 42.2	6	1	0	0	0
ENSG00000160401	CFAP157	Cilia and flagella associated protein 157	Tissue enriched	fallopian tube: 93.9	lung: 12.2	8	1	0	0	0
ENSG00000160460	SPTBN4	Spectrin, beta, non-erythrocytic 4	Tissue enriched	cerebral cortex: 18.7	adrenal gland: 2.9	6	1	0	0	0
ENSG00000162188	GNG3	Guanine nucleotide binding protein (G protein), gamma 3	Tissue enriched	cerebral cortex: 316.2	adrenal gland: 19.1	16	1	0	0	0
ENSG00000162873	KLHDC8A	Kelch domain containing 8A	Tissue enriched	ovary: 287.7	adrenal gland: 26.1	11	1	0	0	0
ENSG00000163209	SPRR3	Small proline-rich protein 3	Tissue enriched	esophagus: 22163.5	tonsil: 2312.3	10	1	0	0	0
ENSG00000164070	HSPA4L	Heat shock 70kDa protein 4-like	Tissue enriched	testis: 192.3	parathyroid gland: 23.7	8	1	0	0	0
ENSG00000164588	HCN1	Hyperpolarization activated cyclic nucleotide gated potassium channel 1	Tissue enriched	cerebral cortex: 11.5	heart muscle: 1.7	7	1	0	0	0
ENSG00000164929	BAALC	Brain and acute leukemia, cytoplasmic	Tissue enriched	cerebral cortex: 248.4	adrenal gland: 15.7	16	1	0	0	0
ENSG00000165917	RAPSN	Receptor-associated protein of the synapse	Tissue enriched	skeletal muscle: 30.0	placenta: 2.9	10	1	0	0	0
ENSG00000166035	LIPC	Lipase, hepatic	Tissue enriched	liver: 86.4	kidney: 6.3	14	1	0	0	0
ENSG00000166159	LRTM2	Leucine-rich repeats and transmembrane domains 2	Tissue enriched	cerebral cortex: 8.3	testis: 0.1	47	1	0	0	0
ENSG00000167244	IGF2	Insulin-like growth factor 2	Tissue enriched	placenta: 3974.6	fallopian tube: 220.1	18	1	0	0	0
ENSG00000167968	DNASE1L2	Deoxyribonuclease I-like 2	Tissue enriched	skin: 12.0	cerebral cortex: 1.9	6	1	0	0	0
ENSG00000168491	CCDC110	Coiled-coil domain containing 110	Tissue enriched	testis: 187.1	thyroid gland: 13.4	14	1	0	0	0
ENSG00000168530	MYL1	Myosin, light chain 1, alkali; skeletal, fast	Tissue enriched	skeletal muscle: 7523.2	esophagus: 226.9	33	1	0	0	0
ENSG00000169550	MUC15	Mucin 15, cell surface associated	Tissue enriched	epididymis: 2780.4	thyroid gland: 158.6	18	1	0	0	0
ENSG00000169900	PYDC1	PYD (pyrin domain) containing 1	Tissue enriched	skin: 4.3	cerebral cortex: 0.5	8	1	0	0	0
ENSG00000170075	GPR37L1	G protein-coupled receptor 37 like 1	Tissue enriched	cerebral cortex: 34.2	seminal vesicle: 0.5	61	1	0	0	0
ENSG00000170231	FABP6	Fatty acid binding protein 6, ileal	Tissue enriched	small intestine: 4287.7	fallopian tube: 85.2	50	1	0	0	0
ENSG00000170271	FAXDC2	Fatty acid hydroxylase domain containing 2	Tissue enriched	parathyroid gland: 381.3	ovary: 66.6	6	1	0	0	0
ENSG00000170290	SLN	Sarcolipin	Tissue enriched	skeletal muscle: 2802.5	heart muscle: 263.2	11	1	0	0	0
ENSG00000170579	DLGAP1	Discs, large (Drosophila) homolog-associated protein 1	Tissue enriched	cerebral cortex: 90.3	seminal vesicle: 14.4	6	1	0	0	0
ENSG00000171401	KRT13	Keratin 13, type I	Tissue enriched	esophagus: 35268.3	tonsil: 1800.1	20	1	0	0	0
ENSG00000171450	CDK5R2	Cyclin-dependent kinase 5, regulatory subunit 2 (p39)	Tissue enriched	cerebral cortex: 52.3	adrenal gland: 5.1	10	1	0	0	0
ENSG00000171532	NEUROD2	Neuronal differentiation 2	Tissue enriched	cerebral cortex: 14.9	stomach: 0.1	146	1	0	0	0
ENSG00000172020	GAP43	Growth associated protein 43	Tissue enriched	cerebral cortex: 346.9	appendix: 9.4	37	1	0	0	0
ENSG00000172247	C1QTNF4	C1q and tumor necrosis factor related protein 4	Tissue enriched	cerebral cortex: 28.3	parathyroid gland: 5.1	6	1	0	0	0
ENSG00000172379	ARNT2	Aryl-hydrocarbon receptor nuclear translocator 2	Tissue enriched	cerebral cortex: 154.5	testis: 19.3	8	1	0	0	0
ENSG00000172399	MYOZ2	Myozenin 2	Tissue enriched	heart muscle: 476.7	skeletal muscle: 63.4	8	1	0	0	0
ENSG00000172867	KRT2	Keratin 2, type II	Tissue enriched	skin: 2606.5	breast: 110.8	24	1	0	0	0
ENSG00000173253	DMRT2	Doublesex and mab-3 related transcription factor 2	Tissue enriched	parathyroid gland: 106.9	kidney: 16.0	7	1	0	0	0
ENSG00000173947	PIFO	Primary cilia formation	Tissue enriched	fallopian tube: 268.8	testis: 42.8	6	1	0	0	0
ENSG00000174871	CNIH2	Cornichon family AMPA receptor auxiliary protein 2	Tissue enriched	cerebral cortex: 53.0	adrenal gland: 4.6	11	1	0	0	0
ENSG00000176165	FOXG1	Forkhead box G1	Tissue enriched	cerebral cortex: 29.7	testis: 5.3	6	1	0	0	0
ENSG00000176302	FOXR1	Forkhead box R1	Tissue enriched	testis: 3.1	thyroid gland: 0.2	14	1	0	0	0
ENSG00000176769	TCERG1L	Transcription elongation regulator 1-like	Tissue enriched	thyroid gland: 25.1	cerebral cortex: 4.1	6	1	0	0	0
ENSG00000176887	SOX11	SRY (sex determining region Y)-box 11	Tissue enriched	cerebral cortex: 5.4	smooth muscle: 0.3	14	1	0	0	0
ENSG00000177359	OVOS2	NA	Tissue enriched	testis: 3.1	stomach: 0.3	9	1	0	0	0
ENSG00000178053	MLF1	Myeloid leukemia factor 1	Tissue enriched	testis: 667.3	heart muscle: 104.2	6	1	0	0	0
ENSG00000178919	FOXE1	Forkhead box E1	Tissue enriched	thyroid gland: 326.9	tonsil: 22.9	14	1	0	0	0
ENSG00000179292	TMEM151A	Transmembrane protein 151A	Tissue enriched	cerebral cortex: 45.4	adrenal gland: 1.8	24	1	0	0	0
ENSG00000179774	ATOH7	Atonal bHLH transcription factor 7	Tissue enriched	cerebral cortex: 2.2	small intestine: 0.3	6	1	0	0	0
ENSG00000179915	NRXN1	Neurexin 1	Tissue enriched	cerebral cortex: 83.7	testis: 12.1	7	1	0	0	0
ENSG00000180914	OXTR	Oxytocin receptor	Tissue enriched	breast: 65.6	fallopian tube: 6.0	11	1	0	0	0
ENSG00000180999	C1orf105	Chromosome 1 open reading frame 105	Tissue enriched	testis: 46.1	epididymis: 7.1	6	1	0	0	0
ENSG00000181449	SOX2	SRY (sex determining region Y)-box 2	Tissue enriched	cerebral cortex: 118.3	esophagus: 14.9	8	1	0	0	0
ENSG00000182676	PPP1R27	Protein phosphatase 1, regulatory subunit 27	Tissue enriched	skeletal muscle: 171.0	prostate: 3.7	46	1	0	0	0
ENSG00000183091	NEB	Nebulin	Tissue enriched	skeletal muscle: 3274.3	prostate: 29.6	110	1	0	0	0
ENSG00000183248	PRR36	Proline rich 36	Tissue enriched	cerebral cortex: 18.0	prostate: 1.7	10	1	0	0	0
ENSG00000184144	CNTN2	Contactin 2 (axonal)	Tissue enriched	cerebral cortex: 79.8	testis: 6.9	12	1	0	0	0
ENSG00000185306	C12orf56	Chromosome 12 open reading frame 56	Tissue enriched	testis: 15.2	skin: 0.7	21	1	0	0	0
ENSG00000185518	SV2B	Synaptic vesicle glycoprotein 2B	Tissue enriched	cerebral cortex: 48.1	adipose tissue: 2.1	23	1	0	0	0
ENSG00000186297	GABRA5	Gamma-aminobutyric acid (GABA) A receptor, alpha 5	Tissue enriched	cerebral cortex: 82.0	esophagus: 1.8	43	1	0	0	0
ENSG00000186868	MAPT	Microtubule-associated protein tau	Tissue enriched	cerebral cortex: 116.6	skeletal muscle: 13.7	8	1	0	0	0
ENSG00000187672	ERC2	ELKS/RAB6-interacting/CAST family member 2	Tissue enriched	cerebral cortex: 24.6	seminal vesicle: 1.4	16	1	0	0	0
ENSG00000187997	C17orf99	Chromosome 17 open reading frame 99	Tissue enriched	bone marrow: 5.5	lymph node: 0.9	6	1	0	0	0
ENSG00000188130	MAPK12	Mitogen-activated protein kinase 12	Tissue enriched	skeletal muscle: 91.5	cerebral cortex: 15.8	6	1	0	0	0
ENSG00000189134	NKAPL	NFKB activating protein-like	Tissue enriched	testis: 53.3	seminal vesicle: 3.5	15	1	0	0	0
ENSG00000189182	KRT77	Keratin 77, type II	Tissue enriched	skin: 309.5	breast: 25.9	12	1	0	0	0
ENSG00000196091	MYBPC1	Myosin binding protein C, slow type	Tissue enriched	skeletal muscle: 3919.3	prostate: 106.5	37	1	0	0	0
ENSG00000196296	ATP2A1	ATPase, Ca++ transporting, cardiac muscle, fast twitch 1	Tissue enriched	skeletal muscle: 2782.7	esophagus: 29.2	95	1	0	0	0
ENSG00000196811	CHRNG	Cholinergic receptor, nicotinic, gamma (muscle)	Tissue enriched	skeletal muscle: 8.2	prostate: 0.4	19	1	0	0	0
ENSG00000196990	FAM163B	Family with sequence similarity 163, member B	Tissue enriched	cerebral cortex: 103.9	adrenal gland: 16.5	6	1	0	0	0
ENSG00000198336	MYL4	Myosin, light chain 4, alkali; atrial, embryonic	Tissue enriched	heart muscle: 2225.0	bone marrow: 80.1	28	1	0	0	0
ENSG00000198626	RYR2	Ryanodine receptor 2 (cardiac)	Tissue enriched	heart muscle: 68.2	cerebral cortex: 8.0	9	1	0	0	0
ENSG00000204347	BTBD17	BTB (POZ) domain containing 17	Tissue enriched	cerebral cortex: 12.9	adrenal gland: 0.6	19	1	0	0	0
ENSG00000204421	LY6G6C	Lymphocyte antigen 6 complex, locus G6C	Tissue enriched	skin: 64.4	esophagus: 7.6	8	1	0	0	0
ENSG00000204442	FAM155A	Family with sequence similarity 155, member A	Tissue enriched	cerebral cortex: 15.6	seminal vesicle: 2.4	6	1	0	0	0
ENSG00000204950	LRRC10B	Leucine rich repeat containing 10B	Tissue enriched	fallopian tube: 46.7	lung: 3.9	12	1	0	0	0
ENSG00000213218	CSH2	Chorionic somatomammotropin hormone 2	Tissue enriched	placenta: 3928.4	smooth muscle: 20.1	195	1	0	0	0
ENSG00000213760	ATP6V1G2	ATPase, H+ transporting, lysosomal 13kDa, V1 subunit G2	Tissue enriched	cerebral cortex: 16.8	lymph node: 1.4	12	1	0	0	0
ENSG00000215203	GRXCR1	Glutaredoxin, cysteine rich 1	Tissue enriched	seminal vesicle: 6.2	testis: 0.7	8	1	0	0	0
ENSG00000217442	SYCE3	Synaptonemal complex central element protein 3	Tissue enriched	testis: 116.2	thyroid gland: 3.0	38	1	0	0	0
ENSG00000221890	NPTXR	Neuronal pentraxin receptor	Tissue enriched	cerebral cortex: 177.0	fallopian tube: 13.0	14	1	0	0	0
ENSG00000239474	KLHL41	Kelch-like family member 41	Tissue enriched	skeletal muscle: 1750.9	esophagus: 80.0	22	1	0	0	0
ENSG00000240204	SMKR1	Small lysine-rich protein 1	Tissue enriched	testis: 119.3	fallopian tube: 9.3	13	1	0	0	0
ENSG00000244734	HBB	Hemoglobin, beta	Tissue enriched	bone marrow: 78261.0	placenta: 8978.3	9	1	0	0	0
ENSG00000248713	RP11-766F14.2	NA	Tissue enriched	skeletal muscle: 24.6	kidney: 0.9	26	1	0	0	0
ENSG00000253457	SMIM18	Small integral membrane protein 18	Tissue enriched	cerebral cortex: 11.1	adrenal gland: 1.3	9	1	0	0	0
ENSG00000270168	LA16c-380H5.3	NA	Tissue enriched	skin: 4.8	lung: 0.7	6	1	0	0	0
ENSG00000277586	NEFL	Neurofilament, light polypeptide	Tissue enriched	cerebral cortex: 282.9	adrenal gland: 27.5	10	1	0	0	0
ENSG00000008438	PGLYRP1	Peptidoglycan recognition protein 1	Tissue enriched	bone marrow: 421.9	spleen: 7.6	55	0	1	0	0
ENSG00000095627	TDRD1	Tudor domain containing 1	Tissue enriched	testis: 31.9	kidney: 2.3	13	0	1	0	0
ENSG00000105697	HAMP	Hepcidin antimicrobial peptide	Tissue enriched	liver: 257.0	heart muscle: 38.7	7	0	1	0	0
ENSG00000115257	PCSK4	Proprotein convertase subtilisin/kexin type 4	Tissue enriched	testis: 41.3	fallopian tube: 4.7	9	0	1	0	0
ENSG00000116668	SWT1	SWT1 RNA endoribonuclease homolog	Tissue enriched	testis: 69.0	thyroid gland: 8.7	8	0	1	0	0
ENSG00000117245	KIF17	Kinesin family member 17	Tissue enriched	testis: 23.7	cerebral cortex: 3.8	6	0	1	0	0
ENSG00000134864	GGACT	Gamma-glutamylamine cyclotransferase	Tissue enriched	kidney: 75.5	testis: 12.4	6	0	1	0	0
ENSG00000142973	CYP4B1	Cytochrome P450, family 4, subfamily B, polypeptide 1	Tissue enriched	lung: 371.8	fallopian tube: 71.5	5	0	1	0	0
ENSG00000149571	KIRREL3	Kin of IRRE like 3 (Drosophila)	Tissue enriched	cerebral cortex: 20.5	adrenal gland: 1.9	11	0	1	0	0
ENSG00000150625	GPM6A	Glycoprotein M6A	Tissue enriched	cerebral cortex: 1107.6	lung: 30.7	36	0	1	0	0
ENSG00000151164	RAD9B	RAD9 checkpoint clamp component B	Tissue enriched	testis: 20.4	ovary: 0.6	32	0	1	0	0
ENSG00000151917	BEND6	BEN domain containing 6	Tissue enriched	cerebral cortex: 39.3	cervix: 6.7	6	0	1	0	0
ENSG00000154146	NRGN	Neurogranin (protein kinase C substrate, RC3)	Tissue enriched	cerebral cortex: 964.6	lung: 56.4	17	0	1	0	0
ENSG00000159708	LRRC36	Leucine rich repeat containing 36	Tissue enriched	testis: 62.1	placenta: 8.7	7	0	1	0	0
ENSG00000162753	SLC9C2	Solute carrier family 9, member C2 (putative)	Tissue enriched	testis: 10.6	fallopian tube: 0.8	12	0	1	0	0
ENSG00000162843	WDR64	WD repeat domain 64	Tissue enriched	testis: 5.5	placenta: 0.5	10	0	1	0	0
ENSG00000166535	A2ML1	Alpha-2-macroglobulin-like 1	Tissue enriched	esophagus: 480.8	skin: 85.7	6	0	1	0	0
ENSG00000166634	SERPINB12	Serpin peptidase inhibitor, clade B (ovalbumin), member 12	Tissue enriched	skin: 78.4	esophagus: 15.2	5	0	1	0	0
ENSG00000167634	NLRP7	NLR family, pyrin domain containing 7	Tissue enriched	testis: 2.8	duodenum: 0.2	13	0	1	0	0
ENSG00000168676	KCTD19	Potassium channel tetramerization domain containing 19	Tissue enriched	testis: 39.1	bone marrow: 2.7	15	0	1	0	0
ENSG00000176605	C14orf177	Chromosome 14 open reading frame 177	Tissue enriched	testis: 2.2	adipose tissue: 0.0	23	0	1	0	0
ENSG00000185271	KLHL33	Kelch-like family member 33	Tissue enriched	skeletal muscle: 29.3	endometrium: 2.8	10	0	1	0	0
ENSG00000185863	TMEM210	Transmembrane protein 210	Tissue enriched	testis: 10.5	salivary gland: 0.9	11	0	1	0	0
ENSG00000205784	ARRDC5	Arrestin domain containing 5	Tissue enriched	testis: 18.2	spleen: 2.3	8	0	1	0	0
ENSG00000256797	KLRF2	Killer cell lectin-like receptor subfamily F, member 2	Tissue enriched	skin: 14.1	breast: 1.3	11	0	1	0	0
ENSG00000113231	PDE8B	Phosphodiesterase 8B	Tissue enriched	thyroid gland: 292.2	cerebral cortex: 53.2	5	0	0	1	0
ENSG00000130649	CYP2E1	Cytochrome P450, family 2, subfamily E, polypeptide 1	Tissue enriched	liver: 5312.8	tonsil: 34.3	155	0	0	1	0
ENSG00000135439	AGAP2	ArfGAP with GTPase domain, ankyrin repeat and PH domain 2	Tissue enriched	cerebral cortex: 145.0	lymph node: 20.1	7	0	0	1	0
ENSG00000138207	RBP4	Retinol binding protein 4, plasma	Tissue enriched	liver: 6086.1	adipose tissue: 630.4	10	0	0	1	0
ENSG00000150637	CD226	CD226 molecule	Tissue enriched	parathyroid gland: 312.4	spleen: 28.8	11	0	0	1	0
ENSG00000158296	SLC13A3	Solute carrier family 13 (sodium-dependent dicarboxylate transporter), member 3	Tissue enriched	kidney: 428.6	placenta: 60.6	7	0	0	1	0
ENSG00000159784	FAM131B	Family with sequence similarity 131, member B	Tissue enriched	cerebral cortex: 64.0	parathyroid gland: 7.4	9	0	0	1	0
ENSG00000170323	FABP4	Fatty acid binding protein 4, adipocyte	Tissue enriched	adipose tissue: 3642.8	breast: 553.6	7	0	0	1	0
ENSG00000171970	ZNF57	Zinc finger protein 57	Tissue enriched	testis: 58.4	skin: 11.6	5	0	0	1	0
ENSG00000184270	HIST2H2AB	Histone cluster 2, H2ab	Tissue enriched	bone marrow: 4.0	prostate: 0.6	6	0	0	1	0
ENSG00000188037	CLCN1	Chloride channel, voltage-sensitive 1	Tissue enriched	skeletal muscle: 22.9	testis: 1.3	17	0	0	1	0
ENSG00000204305	AGER	Advanced glycosylation end product-specific receptor	Tissue enriched	lung: 891.2	thyroid gland: 4.9	181	0	0	1	0
ENSG00000225873	LINC00694	Long intergenic non-protein coding RNA 694	Tissue enriched	testis: 26.5	spleen: 3.8	7	0	0	1	0
ENSG00000262874	C19orf84	Chromosome 19 open reading frame 84	Tissue enriched	testis: 24.6	bone marrow: 0.4	54	0	0	1	0
ENSG00000005189	AC004381.6	Putative RNA exonuclease NEF-sp	Tissue enriched	testis: 615.7	parathyroid gland: 18.5	33	0	0	0	1
ENSG00000005381	MPO	Myeloperoxidase	Tissue enriched	bone marrow: 2504.1	salivary gland: 30.8	81	0	0	0	1
ENSG00000005471	ABCB4	ATP-binding cassette, sub-family B (MDR/TAP), member 4	Tissue enriched	liver: 69.2	adrenal gland: 10.7	6	0	0	0	1
ENSG00000011590	ZBTB32	Zinc finger and BTB domain containing 32	Tissue enriched	testis: 43.4	lymph node: 3.9	11	0	0	0	1
ENSG00000072694	FCGR2B	Fc fragment of IgG, low affinity IIb, receptor (CD32)	Tissue enriched	placenta: 571.2	adipose tissue: 36.3	16	0	0	0	1
ENSG00000092068	SLC7A8	Solute carrier family 7 (amino acid transporter light chain, L system), member 8	Tissue enriched	parathyroid gland: 1066.4	kidney: 131.5	8	0	0	0	1
ENSG00000092345	DAZL	Deleted in azoospermia-like	Tissue enriched	testis: 141.0	tonsil: 0.9	147	0	0	0	1
ENSG00000100427	MLC1	Megalencephalic leukoencephalopathy with subcortical cysts 1	Tissue enriched	cerebral cortex: 181.4	bone marrow: 23.1	8	0	0	0	1
ENSG00000100448	CTSG	Cathepsin G	Tissue enriched	bone marrow: 3465.6	gallbladder: 41.5	83	0	0	0	1
ENSG00000104885	DOT1L	DOT1-like histone H3K79 methyltransferase	Tissue enriched	testis: 92.5	appendix: 14.5	6	0	0	0	1
ENSG00000104918	RETN	Resistin	Tissue enriched	bone marrow: 159.8	lung: 26.1	6	0	0	0	1
ENSG00000105146	AURKC	Aurora kinase C	Tissue enriched	testis: 73.4	spleen: 7.0	10	0	0	0	1
ENSG00000111344	RASAL1	RAS protein activator like 1 (GAP1 like)	Tissue enriched	parathyroid gland: 116.7	cerebral cortex: 19.5	6	0	0	0	1
ENSG00000123405	NFE2	Nuclear factor, erythroid 2	Tissue enriched	bone marrow: 68.7	spleen: 12.1	6	0	0	0	1
ENSG00000127423	AUNIP	Aurora kinase A and ninein interacting protein	Tissue enriched	testis: 29.1	bone marrow: 3.8	7	0	0	0	1
ENSG00000130270	ATP8B3	ATPase, aminophospholipid transporter, class I, type 8B, member 3	Tissue enriched	testis: 28.7	bone marrow: 4.0	7	0	0	0	1
ENSG00000139734	DIAPH3	Diaphanous-related formin 3	Tissue enriched	testis: 33.9	placenta: 5.0	7	0	0	0	1
ENSG00000147257	GPC3	Glypican 3	Tissue enriched	placenta: 838.1	lung: 130.8	6	0	0	0	1
ENSG00000149548	CCDC15	Coiled-coil domain containing 15	Tissue enriched	testis: 18.8	breast: 3.5	5	0	0	0	1
ENSG00000149557	FEZ1	Fasciculation and elongation protein zeta 1 (zygin I)	Tissue enriched	cerebral cortex: 412.6	urinary bladder: 43.0	10	0	0	0	1
ENSG00000154040	CABYR	Calcium binding tyrosine-(Y)-phosphorylation regulated	Tissue enriched	testis: 444.2	cerebral cortex: 11.2	39	0	0	0	1
ENSG00000154611	PSMA8	Proteasome subunit alpha 8	Tissue enriched	testis: 38.7	tonsil: 2.0	19	0	0	0	1
ENSG00000156298	TSPAN7	Tetraspanin 7	Tissue enriched	cerebral cortex: 576.3	adrenal gland: 99.7	6	0	0	0	1
ENSG00000156509	FBXO43	F-box protein 43	Tissue enriched	testis: 9.6	tonsil: 0.4	20	0	0	0	1
ENSG00000163492	CCDC141	Coiled-coil domain containing 141	Tissue enriched	heart muscle: 48.7	skeletal muscle: 5.7	9	0	0	0	1
ENSG00000164821	DEFA4	Defensin, alpha 4, corticostatin	Tissue enriched	bone marrow: 3114.1	spleen: 4.9	633	0	0	0	1
ENSG00000165409	TSHR	Thyroid stimulating hormone receptor	Tissue enriched	thyroid gland: 443.8	lymph node: 1.6	277	0	0	0	1
ENSG00000166845	C18orf54	Chromosome 18 open reading frame 54	Tissue enriched	testis: 30.2	placenta: 3.7	8	0	0	0	1
ENSG00000167476	JSRP1	Junctional sarcoplasmic reticulum protein 1	Tissue enriched	skeletal muscle: 120.0	duodenum: 4.5	27	0	0	0	1
ENSG00000169313	P2RY12	Purinergic receptor P2Y, G-protein coupled, 12	Tissue enriched	cerebral cortex: 84.0	lymph node: 13.3	6	0	0	0	1
ENSG00000169575	VPREB1	Pre-B lymphocyte 1	Tissue enriched	bone marrow: 17.1	tonsil: 1.1	15	0	0	0	1
ENSG00000171236	LRG1	Leucine-rich alpha-2-glycoprotein 1	Tissue enriched	liver: 173.8	appendix: 21.6	8	0	0	0	1
ENSG00000175315	CST6	Cystatin E/M	Tissue enriched	skin: 213.3	breast: 24.7	9	0	0	0	1
ENSG00000176083	ZNF683	Zinc finger protein 683	Tissue enriched	testis: 78.7	lung: 7.1	11	0	0	0	1
ENSG00000176160	HSF5	Heat shock transcription factor family member 5	Tissue enriched	testis: 94.4	lymph node: 1.4	64	0	0	0	1
ENSG00000178093	TSSK6	Testis-specific serine kinase 6	Tissue enriched	testis: 18.7	spleen: 0.7	24	0	0	0	1
ENSG00000179088	C12orf42	Chromosome 12 open reading frame 42	Tissue enriched	testis: 25.1	spleen: 1.5	16	0	0	0	1
ENSG00000182950	ODF3L1	Outer dense fiber of sperm tails 3-like 1	Tissue enriched	testis: 24.0	gallbladder: 3.9	6	0	0	0	1
ENSG00000184786	TCTE3	T-complex-associated-testis-expressed 3	Tissue enriched	testis: 17.2	epididymis: 0.1	109	0	0	0	1
ENSG00000185198	PRSS57	Protease, serine, 57	Tissue enriched	bone marrow: 103.6	spleen: 0.6	170	0	0	0	1
ENSG00000185668	POU3F1	POU class 3 homeobox 1	Tissue enriched	skin: 38.6	cerebral cortex: 2.1	18	0	0	0	1
ENSG00000196415	PRTN3	Proteinase 3	Tissue enriched	bone marrow: 617.7	spleen: 0.8	716	0	0	0	1
ENSG00000197561	ELANE	Elastase, neutrophil expressed	Tissue enriched	bone marrow: 1202.2	skin: 3.7	320	0	0	0	1
ENSG00000204165	CXorf65	Chromosome X open reading frame 65	Tissue enriched	testis: 19.5	lymph node: 2.0	9	0	0	0	1
ENSG00000213889	PPM1N	Protein phosphatase, Mg2+/Mn2+ dependent, 1N (putative)	Tissue enriched	skeletal muscle: 69.9	spleen: 13.1	5	0	0	0	1
ENSG00000239839	DEFA3	Defensin, alpha 3, neutrophil-specific	Tissue enriched	bone marrow: 23349.1	spleen: 123.6	189	0	0	0	1
ENSG00000258484	SPESP1	Sperm equatorial segment protein 1	Tissue enriched	testis: 127.6	placenta: 17.8	7	0	0	0	1
ENSG00000278023	RDM1	RAD52 motif containing 1	Tissue enriched	testis: 9.5	lymph node: 1.2	8	0	0	0	1
