# Supplementary material for: Transcriptomes of antigen presenting cells in human thymus
Source: PLoS One. 2019 Jul 1;14(7):e0218858. doi: 10.1371/journal.pone.0218858 (PMC6602790; doi:10.1371/journal.pone.0218858)
Supplement: S8 Table — (XLSX) [file pone.0218858.s022.xlsx]

## Sheet: Tissue_enriched_autoantigen_gen
Table S8: Expression levels (FPKM) of tissue enriched genes (retrieved from the Human Protein Atlas) that overlaps with human autoantigen genes from the Immune Epitope Database (www.iedb.org) in the individual thymic APCs. TS: Tissue specificity, TPM: transcript per million, MED: median, IQR: Interquartile range.
Ensembl	Gene	Gene synonym	Gene description	Chromosome	RNA tissue category	RNA TS TPM	TPM max in non specific tissue	RNA TS (RNA TS TPM / TPM max in non-specific)	Antigen_Name	Antigen_Link_Uniprot	Epitopes	mTEC.MED	mTEC.IQR	CD123.MED	CD123.IQR	CD141.MED	CD141.IQR	CD19.MED	CD19.IQR
ENSG00000121410	A1BG	NA	Alpha-1-B glycoprotein	19	Tissue enriched	liver: 505.4	fallopian tube: 1.7	297	Alpha-1B-glycoprotein	http://www.uniprot.org/uniprot/P04217	2	0	0	0.142706	0.426186	0	0.00804483	0.0456002	0.124223
ENSG00000107331	ABCA2	ABC2	ATP-binding cassette, sub-family A (ABC1), member 2	9	Tissue enriched	cerebral cortex: 98.2	thyroid gland: 17.0	6	ATP-binding cassette sub-family A member 2	http://www.uniprot.org/uniprot/Q9BZC7	1	0.586449	0.88504	0.887668	0.714091	0.036826	0.191235	0.0213137	0.240468
ENSG00000143632	ACTA1	ACTA, NEM3	Actin, alpha 1, skeletal muscle	1	Tissue enriched	skeletal muscle: 45988.0	heart muscle: 2575.1	18	Actin, alpha skeletal muscle	http://www.uniprot.org/uniprot/P68133	2	455.583	556.431	2.08157	6.44519	5.28298	4.89675	0.205925	0.149223
ENSG00000145192	AHSG	A2HS, FETUA, HSGA	Alpha-2-HS-glycoprotein	3	Tissue enriched	liver: 2819.2	testis: 1.4	1899	Alpha-2-HS-glycoprotein	http://www.uniprot.org/uniprot/P02765	5	0	0	0	0	0	0	0	0
ENSG00000085662	AKR1B1	ALDR1, AR	Aldo-keto reductase family 1, member B1 (aldose reductase)	7	Tissue enriched	adrenal gland: 2498.2	seminal vesicle: 444.1	6	Aldose reductase	http://www.uniprot.org/uniprot/P15121	1	15.5309	22.6016	18.6064	5.70081	30.4302	12.5331	41.507	9.34605
ENSG00000149925	ALDOA	NA	Aldolase A, fructose-bisphosphate	16	Tissue enriched	skeletal muscle: 9379.1	esophagus: 1434.9	7	Fructose-bisphosphate aldolase A	http://www.uniprot.org/uniprot/P04075	3	257.493	131.095	111.628	39.3014	196.669	63.31	165.09	35.0499
ENSG00000109107	ALDOC	NA	Aldolase C, fructose-bisphosphate	17	Tissue enriched	cerebral cortex: 768.7	heart muscle: 110.6	7	Fructose-bisphosphate aldolase C	http://www.uniprot.org/uniprot/P09972	9	9.89971	64.1241	6.58671	7.27489	2.73141	2.26723	11.3423	10.1678
ENSG00000135046	ANXA1	ANX1, LPC1	Annexin A1	9	Tissue enriched	esophagus: 7577.8	tonsil: 1266.5	6	Annexin A1	http://www.uniprot.org/uniprot/P04083	2	26.7746	21.6865	24.4134	8.93946	36.676	6.96797	16.1918	4.70898
ENSG00000189058	APOD	NA	Apolipoprotein D	3	Tissue enriched	breast: 4546.8	adipose tissue: 668.0	7	Apolipoprotein D (UniProt:P05090)	http://www.uniprot.org/uniprot/P05090	2	0	0	1.73592	1.88353	0	0	4.61525	3.89257
ENSG00000091583	APOH	B2G1, BG	Apolipoprotein H (beta-2-glycoprotein I)	17	Tissue enriched	liver: 9066.2	kidney: 32.6	278	Beta-2-glycoprotein 1	http://www.uniprot.org/uniprot/P02749	37	0	0	0	0	0	0	0	0
ENSG00000089234	BRAP	BRAP2, IMP, RNF52	BRCA1 associated protein	12	Tissue enriched	testis: 120.2	bone marrow: 21.2	6	BRCA1-associated protein	http://www.uniprot.org/uniprot/Q7Z569	1	19.5945	22.7659	14.9355	11.726	11.8775	2.29469	16.2526	6.60875
ENSG00000106804	C5	C5a, C5b, CPAMD4	Complement component 5	9	Tissue enriched	liver: 225.4	lung: 10.5	21	Complement C5	http://www.uniprot.org/uniprot/P01031	1	0.0162922	3.41035	0.952569	1.59322	0.021318	0.181456	0.0386502	0.597761
ENSG00000113600	C9	NA	Complement component 9	5	Tissue enriched	liver: 728.8	epididymis: 6.1	119	Complement component C9	http://www.uniprot.org/uniprot/P02748	1	0	0.0315609	0	0.0588495	0	0	0	0
ENSG00000036828	CASR	FHH, GPRC2A, HHC, HHC1, NSHPT	Calcium-sensing receptor	3	Tissue enriched	parathyroid gland: 1627.2	kidney: 27.0	60	Extracellular calcium-sensing receptor (UniProt:P41180)	http://www.uniprot.org/uniprot/P41180	3	2.41554	2.53046	0	0.00507419	0.00398019	0.0627777	0	0.00326371
ENSG00000100604	CHGA	NA	Chromogranin A	14	Tissue enriched	parathyroid gland: 6987.1	adrenal gland: 822.0	8	Chromogranin-A	http://www.uniprot.org/uniprot/P10645	1	24.6451	23.2018	0.00559218	0.011626	0.0202487	0.225007	0.00404352	0.0166089
ENSG00000135902	CHRND	ACHRD	Cholinergic receptor, nicotinic, delta (muscle)	2	Tissue enriched	skeletal muscle: 9.6	prostate: 0.6	14	Acetylcholine receptor subunit delta	http://www.uniprot.org/uniprot/Q07001	35	24.446	11.3931	0	0.00829604	0.00665709	0.161668	0	0
ENSG00000108556	CHRNE	ACHRE	Cholinergic receptor, nicotinic, epsilon (muscle)	17	Tissue enriched	heart muscle: 34.4	epididymis: 1.2	27	Acetylcholine receptor subunit epsilon	http://www.uniprot.org/uniprot/Q04844	37	0	0	0.328314	0.464095	0.540494	0.930877	0	0
ENSG00000196811	CHRNG	ACHRG	Cholinergic receptor, nicotinic, gamma (muscle)	2	Tissue enriched	skeletal muscle: 8.2	prostate: 0.4	19	Acetylcholine receptor subunit gamma	http://www.uniprot.org/uniprot/P07510	26	57.6447	44.2364	0	0	0.00821608	0.0725519	0.00576791	0.0172736
ENSG00000104879	CKM	CKMM	Creatine kinase, muscle	19	Tissue enriched	skeletal muscle: 23804.3	heart muscle: 1618.7	15	Creatine kinase M-type	http://www.uniprot.org/uniprot/P06732	2	448.509	516.122	0.620321	1.39296	5.02976	1.87227	0.0853981	0.180301
ENSG00000163539	CLASP2	KIAA0627	Cytoplasmic linker associated protein 2	3	Tissue enriched	cerebral cortex: 193.7	endometrium: 33.9	6	CLIP-associating protein 2 (UniProt:O75122)	http://www.uniprot.org/uniprot/O75122	1	2.26352	5.33109	6.71922	2.08073	3.13312	5.49209	1.84068	1.67321
ENSG00000173786	CNP	NA	2',3'-cyclic nucleotide 3' phosphodiesterase	17	Tissue enriched	cerebral cortex: 616.5	prostate: 52.3	12	2',3'-cyclic-nucleotide 3'-phosphodiesterase	http://www.uniprot.org/uniprot/P09543	19	27.4578	15.4561	54.4196	17.5085	18.5227	9.78486	20.8565	7.62152
ENSG00000184144	CNTN2	AXT, TAG-1, TAX, TAX1	Contactin 2 (axonal)	1	Tissue enriched	cerebral cortex: 79.8	testis: 6.9	12	Contactin-2	http://www.uniprot.org/uniprot/Q02246	1	2.52868	3.10643	0.0016421	0.00340223	0.00379778	0.00336988	0	0.00174881
ENSG00000121058	COIL	CLN80, p80-coilin	Coilin	17	Tissue enriched	testis: 174.4	thyroid gland: 20.1	9	Coilin	http://www.uniprot.org/uniprot/P38432	1	8.91607	7.52546	4.59227	2.57618	4.29087	5.02698	7.57863	4.70137
ENSG00000065618	COL17A1	BP180, BPAG2	Collagen, type XVII, alpha 1	10	Tissue enriched	skin: 770.5	placenta: 52.8	15	Collagen alpha-1(XVII) chain	http://www.uniprot.org/uniprot/Q9UMD9	104	60.0703	63.0449	0.013365	0.0204936	0.00324463	0.0479017	0.0214955	0.192003
ENSG00000047457	CP	NA	Ceruloplasmin (ferroxidase)	3	Tissue enriched	liver: 916.4	cervix: 95.6	10	Ceruloplasmin (UniProt:P00450)	http://www.uniprot.org/uniprot/P00450	2	0	0.00972561	0.00237759	0.127003	0	0	0	0.00257874
ENSG00000160213	CSTB	CST6, EPM1, PME, STFB	Cystatin B (stefin B)	21	Tissue enriched	esophagus: 1836.3	tonsil: 237.3	8	Cystatin-B	http://www.uniprot.org/uniprot/P04080	1	234.945	178.516	38.0436	14.624	114.699	40.5661	34.2292	11.6805
ENSG00000140459	CYP11A1	CYP11A, P450SCC	Cytochrome P450, family 11, subfamily A, polypeptide 1	15	Tissue enriched	adrenal gland: 752.7	testis: 68.6	11	Cholesterol side-chain cleavage enzyme, mitochondrial	http://www.uniprot.org/uniprot/P05108	1	0	0	0	0	0	0	0	0
ENSG00000148795	CYP17A1	CPT7, CYP17, P450C17, S17AH	Cytochrome P450, family 17, subfamily A, polypeptide 1	10	Tissue enriched	adrenal gland: 4500.7	testis: 180.3	25	Steroid 17-alpha-hydroxylase/17,20 lyase	http://www.uniprot.org/uniprot/P05093	4	0	0	0	0	0	0	0	0
ENSG00000231852	CYP21A2	CA21H, CAH1, CPS1, CYP21, CYP21B, P450c21B	Cytochrome P450, family 21, subfamily A, polypeptide 2	6	Tissue enriched	adrenal gland: 267.2	epididymis: 0.6	386	Steroid 21-hydroxylase	http://www.uniprot.org/uniprot/P08686	52	0	0	0	0	0	0	0.00509536	0.015483
ENSG00000133083	DCLK1	DCAMKL1, DCDC3A, DCLK, KIAA0369	Doublecortin-like kinase 1	13	Tissue enriched	cerebral cortex: 140.9	smooth muscle: 27.0	5	Serine/threonine-protein kinase DCLK1	http://www.uniprot.org/uniprot/O15075	1	1.61809	1.77274	0.00489051	0.00841053	0.00149461	0.00489758	0.00103112	0.00523722
ENSG00000080166	DCT	TYRP2	Dopachrome tautomerase	13	Tissue enriched	skin: 127.2	breast: 4.0	32	L-dopachrome tautomerase	http://www.uniprot.org/uniprot/P40126	6	3.4016	7.83367	0	0.00689922	0	0.00414623	0.0026027	0.00730019
ENSG00000134760	DSG1	CDHF4, DSG	Desmoglein 1	18	Tissue enriched	skin: 727.4	esophagus: 36.5	20	Desmoglein-1	http://www.uniprot.org/uniprot/Q02413	42	0.00675533	0.00775851	0	0.0049473	0	0	0	0
ENSG00000134757	DSG3	CDHF6	Desmoglein 3	18	Tissue enriched	esophagus: 350.9	tonsil: 68.5	5	Desmoglein-3	http://www.uniprot.org/uniprot/P32926	53	1.60549	11.7835	0.00644262	1.88155	0	0	0.0146228	0.0302854
ENSG00000197561	ELANE	ELA2, HLE, HNE, NE	Elastase, neutrophil expressed	19	Tissue enriched	bone marrow: 1202.2	skin: 3.7	320	Neutrophil elastase	http://www.uniprot.org/uniprot/P08246	1	0	0	0	0.0253117	0	0	7.99095	17.9391
ENSG00000111674	ENO2	NA	Enolase 2 (gamma, neuronal)	12	Tissue enriched	cerebral cortex: 432.2	parathyroid gland: 64.5	7	Gamma-enolase	http://www.uniprot.org/uniprot/P09104	8	53.606	32.0582	0.951189	2.28548	0.815603	0.945163	7.21843	1.07684
ENSG00000108515	ENO3	NA	Enolase 3 (beta, muscle)	17	Tissue enriched	skeletal muscle: 5975.8	heart muscle: 311.9	19	Beta-enolase	http://www.uniprot.org/uniprot/P13929	8	30.8682	27.6086	1.62637	0.91016	3.77982	4.56859	0.931549	0.880947
ENSG00000242950	ERVW-1	ERVWE1, HERV-7q, HERV-W, HERV-W-ENV, HERVW	Endogenous retrovirus group W, member 1	7	Tissue enriched	placenta: 77.1	testis: 6.7	11	Syncytin-1	http://www.uniprot.org/uniprot/Q9UQF0	6	0	0	0	0	0	0	0	0
ENSG00000072694	FCGR2B	CD32, CD32B, FCG2, FCGR2	Fc fragment of IgG, low affinity IIb, receptor (CD32)	1	Tissue enriched	placenta: 571.2	adipose tissue: 36.3	16	Low affinity immunoglobulin gamma Fc region receptor II-b	http://www.uniprot.org/uniprot/P31994	1	0.0051337	0.00589606	0.654597	0.719366	0.459757	0.528912	3.3583	3.96293
ENSG00000171564	FGB	NA	Fibrinogen beta chain	4	Tissue enriched	liver: 9991.3	kidney: 17.9	558	Fibrinogen beta chain	http://www.uniprot.org/uniprot/P02675	107	0	0	0	0	0	0	0	0
ENSG00000171557	FGG	NA	Fibrinogen gamma chain	4	Tissue enriched	liver: 8684.7	lung: 75.3	115	Fibrinogen gamma chain	http://www.uniprot.org/uniprot/P02679	9	0	0	0	0	0	0	0	0
ENSG00000143631	FLG	NA	Filaggrin	1	Tissue enriched	skin: 549.7	breast: 21.0	26	Filaggrin	http://www.uniprot.org/uniprot/P20930	31	0.00319665	0.00556665	0.149239	0.688515	0.00172817	0.00572717	0.0474812	0.0714513
ENSG00000128683	GAD1	GAD	Glutamate decarboxylase 1 (brain, 67kDa)	2	Tissue enriched	cerebral cortex: 75.5	parathyroid gland: 11.7	6	Glutamate decarboxylase 1	http://www.uniprot.org/uniprot/Q99259	8	0	0.00494391	0	0.00332328	0	0	0	0.00228276
ENSG00000087258	GNAO1	G-ALPHA-o	Guanine nucleotide binding protein (G protein), alpha activating activity polypeptide O	16	Tissue enriched	cerebral cortex: 324.2	seminal vesicle: 36.8	9	Guanine nucleotide-binding protein G(o) subunit alpha	http://www.uniprot.org/uniprot/P09471	1	1.71375	3.2035	0.0927624	0.195644	1.67871	1.42237	0	0
ENSG00000046653	GPM6B	M6B, MGC17150, MGC54284	Glycoprotein M6B	X	Tissue enriched	cerebral cortex: 838.3	seminal vesicle: 48.9	17	Neuronal membrane glycoprotein M6-b	http://www.uniprot.org/uniprot/Q13491	1	3.16967	16.4766	14.6534	7.28347	3.20976	1.65487	0.503165	1.36047
ENSG00000183454	GRIN2A	GluN2A, NMDAR2A	Glutamate receptor, ionotropic, N-methyl D-aspartate 2A	16	Tissue enriched	cerebral cortex: 25.0	testis: 4.7	5	Glutamate receptor ionotropic, NMDA 2A	http://www.uniprot.org/uniprot/Q12879	2	0.00205524	1.69571	0.00108447	0.00568276	0	0.00195652	0.00122816	0.568176
ENSG00000184897	H1FX	H1X, MGC15959, MGC8350	H1 histone family, member X	3	Tissue enriched	bone marrow: 671.4	spleen: 98.1	7	Histone H1x	http://www.uniprot.org/uniprot/Q92522	2	58.1067	12.9884	89.4891	26.3283	72.7571	29.3701	129.191	88.0451
ENSG00000206172	HBA1	HBA-T3	Hemoglobin, alpha 1	16	Tissue enriched	bone marrow: 17168.0	placenta: 3411.4	5	Hemoglobin subunit alpha	http://www.uniprot.org/uniprot/P69905	35	0.849797	3.18376	0	0	0	0.357247	0	0.0541907
ENSG00000244734	HBB	beta-globin, CD113t-C, HBD	Hemoglobin, beta	11	Tissue enriched	bone marrow: 78261.0	placenta: 8978.3	9	Hemoglobin subunit beta (UniProt:P68871)	http://www.uniprot.org/uniprot/P68871	15	13.2913	42.1015	0.0147133	0.0735215	0	0.0265267	0.0782267	0.0645661
ENSG00000223609	HBD	NA	Hemoglobin, delta	11	Tissue enriched	bone marrow: 1224.5	placenta: 18.8	65	Hemoglobin subunit delta	http://www.uniprot.org/uniprot/P02042	4	0.30695	0.260986	0	0	0	0	0	0
ENSG00000124575	HIST1H1D	H1.3, H1d, H1F3, H1s-2	Histone cluster 1, H1d	6	Tissue enriched	bone marrow: 17.5	lymph node: 3.0	6	Histone H1.3	http://www.uniprot.org/uniprot/P16402	1	0.273595	1.31597	6.60955	6.52375	15.0302	9.12427	24.6415	22.0809
ENSG00000168298	HIST1H1E	H1.4, H1e, H1F4, H1s-4	Histone cluster 1, H1e	6	Tissue enriched	bone marrow: 36.3	lymph node: 3.4	11	Histone H1.4	http://www.uniprot.org/uniprot/P10412	25	2.95658	3.0605	10.7607	5.02266	22.9063	4.98602	25.2596	15.5233
ENSG00000276903	HIST1H2AL	dJ193B12.9, H2A/i, H2AFI	Histone cluster 1, H2al	6	Tissue enriched	bone marrow: 5.2	parathyroid gland: 0.7	7	Histone H2A type 1	http://www.uniprot.org/uniprot/P0C0S8	3	0	0	1.21224	1.40295	1.83937	1.8484	0.686221	1.32699
ENSG00000274267	HIST1H3B	H3/l, H3FL	Histone cluster 1, H3b	6	Tissue enriched	bone marrow: 6.1	lymph node: 0.9	6	Histone H3.1	http://www.uniprot.org/uniprot/P68431	4	0	0	1.18459	1.91962	1.66353	2.1031	4.8497	2.41541
ENSG00000197409	HIST1H3D	H3/b, H3FB	Histone cluster 1, H3d	6	Tissue enriched	bone marrow: 6.5	adrenal gland: 0.8	8	Histone H3.1	http://www.uniprot.org/uniprot/P68431	4	6.30163	10.1163	3.62809	4.08792	3.83367	4.68975	5.69113	6.25187
ENSG00000257017	HP	NA	Haptoglobin	16	Tissue enriched	liver: 28321.0	bone marrow: 156.1	181	Haptoglobin	http://www.uniprot.org/uniprot/P00738	1	0	0.00656411	0.361085	0.801145	0	0.00551899	0.0740434	0.576407
ENSG00000204390	HSPA1L	HSP70-HOM, hum70t	Heat shock 70kDa protein 1-like	6	Tissue enriched	testis: 9.7	epididymis: 1.1	8	Heat shock 70 kDa protein 1-like	http://www.uniprot.org/uniprot/P34931	6	0.0160172	0.0366101	0.00650138	0.0543183	0.0649788	0.462767	0.0308682	0.915701
ENSG00000105376	ICAM5	TLCN, TLN	Intercellular adhesion molecule 5, telencephalin	19	Tissue enriched	cerebral cortex: 21.6	lung: 2.0	10	Intercellular adhesion molecule 5	http://www.uniprot.org/uniprot/Q9UMF0	1	0	0	0.00467494	0.17554	0	0.0422984	0	0.00451038
ENSG00000167244	IGF2	C11orf43, FLJ44734, IGF-II	Insulin-like growth factor 2	11	Tissue enriched	placenta: 3974.6	fallopian tube: 220.1	18	Insulin-like growth factor II	http://www.uniprot.org/uniprot/P01344	1	5.1405	4.54084	0.0470802	0.117169	0.0260907	0.0176046	0.0115326	0.0169124
ENSG00000148798	INA	NEF5, NF-66	Internexin neuronal intermediate filament protein, alpha	10	Tissue enriched	cerebral cortex: 89.2	adrenal gland: 16.1	6	Alpha-internexin	http://www.uniprot.org/uniprot/Q16352	1	28.2063	35.5426	0.00536123	0.0107285	0.0332483	0.074182	0.684191	1.71385
ENSG00000156886	ITGAD	ADB2, CD11d	Integrin, alpha D	16	Tissue enriched	spleen: 28.4	lymph node: 5.1	5	Integrin alpha-D	http://www.uniprot.org/uniprot/Q13349	1	0	0	0	0	0	0	0.00336032	0.0272723
ENSG00000184156	KCNQ3	EBN2, Kv7.3	Potassium channel, voltage gated KQT-like subfamily Q, member 3	8	Tissue enriched	cerebral cortex: 26.9	adrenal gland: 1.9	14	Potassium voltage-gated channel subfamily KQT member 3	http://www.uniprot.org/uniprot/O43525	1	0	0.0149281	0.0013902	0.0050853	0	0	0	0.00282377
ENSG00000142945	KIF2C	CT139, KNSL6, MCAK	Kinesin family member 2C	1	Tissue enriched	testis: 134.4	bone marrow: 20.4	7	Kinesin-like protein KIF2C	http://www.uniprot.org/uniprot/Q99661	1	0.122936	0.729033	4.06606	3.63175	9.52734	4.69125	27.0332	10.0472
ENSG00000167768	KRT1	EHK1, KRT1A	Keratin 1, type II	12	Tissue enriched	skin: 15496.7	breast: 614.2	25	Keratin, type II cytoskeletal 1	http://www.uniprot.org/uniprot/P04264	7	39.6428	3.44573	15.4227	3.93551	0.699286	1.12105	6.03508	6.89426
ENSG00000186395	KRT10	CK10, K10, KPP	Keratin 10, type I	17	Tissue enriched	skin: 18560.3	breast: 577.6	32	Keratin, type I cytoskeletal 10	http://www.uniprot.org/uniprot/P13645	5	44.8868	18.7324	59.1257	44.5066	21.3566	10.7094	41.3018	35.7535
ENSG00000171401	KRT13	CK13, K13, MGC161462, MGC3781	Keratin 13, type I	17	Tissue enriched	esophagus: 35268.3	tonsil: 1800.1	20	Keratin, type I cytoskeletal 13	http://www.uniprot.org/uniprot/P13646	1	25.8206	33.755	0.476364	0.949703	0	0.0110634	0.00508836	0.010311
ENSG00000186847	KRT14	EBS3, EBS4	Keratin 14, type I	17	Tissue enriched	skin: 7966.8	breast: 417.5	19	Keratin, type I cytoskeletal 14	http://www.uniprot.org/uniprot/P02533	1	206.699	227.16	0.134704	0.145128	1.14002	1.54562	0.0587387	0.39315
ENSG00000172867	KRT2	KRT2A, KRTE	Keratin 2, type II	12	Tissue enriched	skin: 2606.5	breast: 110.8	24	Keratin, type II cytoskeletal 2 epidermal	http://www.uniprot.org/uniprot/P35908	2	4.87195	8.67625	0	0.0103104	0.0170381	0.898976	0	0.00746015
ENSG00000170465	KRT6C	KRT6E	Keratin 6C, type II	12	Tissue enriched	esophagus: 527.3	cervix: 10.5	50	Keratin, type II cytoskeletal 6C	http://www.uniprot.org/uniprot/P48668	8	0.0612552	0.532241	0.00598591	0.0313671	0	0	0	0.00920459
ENSG00000078081	LAMP3	CD208, DC-LAMP, DCLAMP, LAMP, TSC403	Lysosomal-associated membrane protein 3	3	Tissue enriched	lung: 320.1	appendix: 46.2	7	Lysosome-associated membrane glycoprotein 3	http://www.uniprot.org/uniprot/Q9UQV4	1	0.2865	2.22941	45.5701	53.1015	182.904	106.181	28.0796	13.779
ENSG00000171236	LRG1	LRG	Leucine-rich alpha-2-glycoprotein 1	19	Tissue enriched	liver: 173.8	appendix: 21.6	8	Leucine-rich alpha-2-glycoprotein	http://www.uniprot.org/uniprot/P02750	2	0	0	0.766472	0.815678	0	0.00833487	1.37097	2.00281
ENSG00000105695	MAG	GMA, S-MAG, SIGLEC-4A, SIGLEC4A	Myelin associated glycoprotein	19	Tissue enriched	cerebral cortex: 164.0	ovary: 27.5	6	Myelin-associated glycoprotein	http://www.uniprot.org/uniprot/P20916	33	0	0	0	0.615554	0	0	0	0
ENSG00000131711	MAP1B	MAP5, PPP1R102	Microtubule-associated protein 1B	5	Tissue enriched	cerebral cortex: 188.2	smooth muscle: 36.3	5	Microtubule-associated protein 1B	http://www.uniprot.org/uniprot/P46821	1	77.5598	51.3404	0.362188	1.94491	0.0773006	0.0605052	0.271463	0.735512
ENSG00000105613	MAST1	KIAA0973, SAST	Microtubule associated serine/threonine kinase 1	19	Tissue enriched	cerebral cortex: 35.3	testis: 3.0	12	Microtubule-associated serine/threonine-protein kinase 1	http://www.uniprot.org/uniprot/Q9Y2H9	1	0.0278914	2.70111	0	0	0	0.00456607	0	0.00340327
ENSG00000197971	MBP	NA	Myelin basic protein	18	Tissue enriched	cerebral cortex: 2938.8	parathyroid gland: 97.8	30	Myelin basic protein (UniProt:P02686)	http://www.uniprot.org/uniprot/P02686	216	0.709226	1.73866	11.9842	3.71207	14.1368	4.99415	3.49927	2.10131
ENSG00000120215	MLANA	MART1	Melan-A	9	Tissue enriched	skin: 50.5	breast: 2.3	21	Melanoma antigen recognized by T-cells 1	http://www.uniprot.org/uniprot/Q16655	2	0	0	0	0	0	0	0	0.21014
ENSG00000005381	MPO	NA	Myeloperoxidase	17	Tissue enriched	bone marrow: 2504.1	salivary gland: 30.8	81	Myeloperoxidase	http://www.uniprot.org/uniprot/P05164	64	0.0528282	1.38708	0.0196789	1.76499	0	0.351615	6.60398	26.6763
ENSG00000101306	MYLK2	KMLC, MLCK2, skMLCK	Myosin light chain kinase 2	20	Tissue enriched	skeletal muscle: 253.2	esophagus: 5.1	49	Myosin light chain kinase 2, skeletal/cardiac muscle	http://www.uniprot.org/uniprot/Q9H1R3	1	0.0119217	6.21621	0	0	0	0	0	0.00760236
ENSG00000151503	NCAPD3	CAP-D3, FLJ42888, hCAP-D3, hcp-6, hHCP-6, KIAA0056	Non-SMC condensin II complex, subunit D3	11	Tissue enriched	prostate: 175.5	testis: 17.2	10	Condensin-2 complex subunit D3	http://www.uniprot.org/uniprot/P42695	1	0.198258	2.14628	4.99666	5.08629	6.2716	6.31092	4.14669	2.61564
ENSG00000100285	NEFH	NA	Neurofilament, heavy polypeptide	22	Tissue enriched	prostate: 484.2	cerebral cortex: 37.4	13	Neurofilament heavy polypeptide	http://www.uniprot.org/uniprot/P12036	1	0	0.00937854	0.279315	1.13649	2.7925	2.05447	1.09776	2.63093
ENSG00000277586	NEFL	CMT1F, CMT2E, NF68, NFL, PPP1R110	Neurofilament, light polypeptide	8	Tissue enriched	cerebral cortex: 282.9	adrenal gland: 27.5	10	Neurofilament light polypeptide	http://www.uniprot.org/uniprot/P07196	19	2.99325	3.4012	0	0	0	0	0	0.00434615
ENSG00000119655	NPC2	EDDM1, HE1, NP-C2	Niemann-Pick disease, type C2	14	Tissue enriched	epididymis: 16057.0	lung: 850.5	19	Epididymal secretory protein E1 (UniProt:P61916)	http://www.uniprot.org/uniprot/P61916	1	21.6154	14.9673	109.382	40.7475	61.3442	20.8452	32.0489	16.7538
ENSG00000113389	NPR3	ANPRC, C5orf23, FLJ14054, GUCY2B, NPRC	Natriuretic peptide receptor 3	5	Tissue enriched	kidney: 113.3	adipose tissue: 21.9	5	Atrial natriuretic peptide receptor 3	http://www.uniprot.org/uniprot/P17342	1	0.0107883	0.0184689	0	0	0	0	0	0
ENSG00000179915	NRXN1	Hs.22998, KIAA0578	Neurexin 1	2	Tissue enriched	cerebral cortex: 83.7	testis: 12.1	7	Neurexin-1-beta	http://www.uniprot.org/uniprot/P58400	2	5.43209	9.2481	0.00286294	0.00349391	0.00574073	0.06786	0	0.0236763
ENSG00000110076	NRXN2	NA	Neurexin 2	11	Tissue enriched	cerebral cortex: 143.0	testis: 17.0	8	Neurexin-2-beta	http://www.uniprot.org/uniprot/P58401	1	0	0	0.0114772	0.122985	0.0265177	0.0614296	0	0.00333035
ENSG00000113569	NUP155	KIAA0791, N155	Nucleoporin 155kDa	5	Tissue enriched	testis: 126.2	parathyroid gland: 14.1	9	Nuclear pore complex protein Nup155	http://www.uniprot.org/uniprot/O75694	1	2.94621	4.564	6.4215	0.627394	2.91854	3.57109	6.24783	5.49497
ENSG00000126861	OMG	OMGP	Oligodendrocyte myelin glycoprotein	17	Tissue enriched	cerebral cortex: 137.8	bone marrow: 0.4	318	Oligodendrocyte-myelin glycoprotein	http://www.uniprot.org/uniprot/P23515	4	0	0	0.0129316	0.399227	0	0.0323116	0	0
ENSG00000229314	ORM1	NA	Orosomucoid 1	9	Tissue enriched	liver: 10546.0	bone marrow: 152.7	69	Alpha-1-acid glycoprotein 1	http://www.uniprot.org/uniprot/P02763	4	0	0	0	0	0	2.15201	0	1.20531
ENSG00000159339	PADI4	PAD, PADI5, PDI4, PDI5	Peptidyl arginine deiminase, type IV	1	Tissue enriched	bone marrow: 71.9	spleen: 6.0	12	Protein-arginine deiminase type-4 (UniProt:Q9UM07)	http://www.uniprot.org/uniprot/Q9UM07	17	0.0119418	0.0137151	4.68891	3.60018	1.9677	5.5752	2.07033	0.461554
ENSG00000113231	PDE8B	NA	Phosphodiesterase 8B	5	Tissue enriched	thyroid gland: 292.2	cerebral cortex: 53.2	5	High affinity cAMP-specific and IBMX-insensitive 3',5'-cyclic phosphodiesterase 8B	http://www.uniprot.org/uniprot/O95263	1	0.00473115	0.0117361	0.434051	1.46772	4.91741	3.66544	0.00565443	0.271782
ENSG00000123560	PLP1	GPM6C, PLP, SPG2	Proteolipid protein 1	X	Tissue enriched	cerebral cortex: 3225.1	parathyroid gland: 106.1	30	Myelin proteolipid protein	http://www.uniprot.org/uniprot/P60201	72	0	0.00766174	0.00285405	0.028466	0	0	0.00206367	0.203932
ENSG00000185664	PMEL	D12S53E, gp100, Pmel17, SI, SIL, SILV	Premelanosome protein	12	Tissue enriched	skin: 133.7	breast: 10.8	12	Melanocyte protein PMEL	http://www.uniprot.org/uniprot/P40967	18	0	0.0181897	0	0.00666065	0	0	0.00386646	0.725764
ENSG00000116690	PRG4	bG174L6.2, CACP, FLJ32635, HAPO, JCAP, MSF, SZP	Proteoglycan 4	1	Tissue enriched	liver: 97.3	lung: 15.4	6	Proteoglycan 4	http://www.uniprot.org/uniprot/Q92954	1	0	0.00923237	0	0	0	0	0	0
ENSG00000188191	PRKAR1B	NA	Protein kinase, cAMP-dependent, regulatory, type I, beta	7	Tissue enriched	cerebral cortex: 239.8	ovary: 26.4	9	cAMP-dependent protein kinase type I-beta regulatory subunit	http://www.uniprot.org/uniprot/P31321	1	2.08421	4.97221	1.33713	0.976513	0.722443	1.03129	4.48961	3.84092
ENSG00000007038	PRSS21	ESP-1, TEST1, TESTISIN	Protease, serine, 21 (testisin)	16	Tissue enriched	testis: 49.3	bone marrow: 4.7	10	Testisin	http://www.uniprot.org/uniprot/Q9Y6M0	1	0	0.0180371	0.114623	0.740986	0.286197	0.660848	0.429525	1.51561
ENSG00000196415	PRTN3	ACPA, AGP7, C-ANCA, MBT, P29, PR-3	Proteinase 3	19	Tissue enriched	bone marrow: 617.7	spleen: 0.8	716	Myeloblastin	http://www.uniprot.org/uniprot/P24158	58	0	0	0	0.0454108	0	0.885013	9.61675	54.1824
ENSG00000054356	PTPRN	IA-2	Protein tyrosine phosphatase, receptor type, N	2	Tissue enriched	cerebral cortex: 183.6	adrenal gland: 35.2	5	Receptor-type tyrosine-protein phosphatase-like N	http://www.uniprot.org/uniprot/Q16849	91	0	0.00858952	0	0.00331564	0	0	0	0
ENSG00000068976	PYGM	NA	Phosphorylase, glycogen, muscle	11	Tissue enriched	skeletal muscle: 2832.6	esophagus: 89.5	32	Glycogen phosphorylase, muscle form	http://www.uniprot.org/uniprot/P11217	2	0	0	0	0.00522393	0	0.0565098	0	0.199856
ENSG00000138207	RBP4	NA	Retinol binding protein 4, plasma	10	Tissue enriched	liver: 6086.1	adipose tissue: 630.4	10	Retinol-binding protein 4	http://www.uniprot.org/uniprot/P02753	1	0	0	0.532751	1.50134	5.02784	3.77537	0	0
ENSG00000072042	RDH11	ARSDR1, MDT1, SDR7C1	Retinol dehydrogenase 11 (all-trans/9-cis/11-cis)	14	Tissue enriched	prostate: 945.5	parathyroid gland: 123.3	8	Retinol dehydrogenase 11	http://www.uniprot.org/uniprot/Q8TC12	1	13.9736	9.74982	10.5757	1.56791	8.30936	3.44795	10.5063	1.04968
ENSG00000128253	RFPL2	RNF79	Ret finger protein-like 2	22	Tissue enriched	prostate: 7.0	cerebral cortex: 0.8	9	Ret finger protein-like 2	http://www.uniprot.org/uniprot/O75678	1	0	0	0	0	0	0	0	0
ENSG00000188672	RHCE	CD240CE, RH	Rh blood group, CcEe antigens	1	Tissue enriched	bone marrow: 28.9	epididymis: 5.1	6	Blood group Rh(CE) polypeptide (UniProt:Q5VSJ8)	http://www.uniprot.org/uniprot/Q5VSJ8	1	0	3.22271	0.370222	0.858426	0.291369	0.896988	0	0.575716
ENSG00000169397	RNASE3	ECP, RAF1, RNS3	Ribonuclease, RNase A family, 3	14	Tissue enriched	bone marrow: 573.6	skin: 1.9	300	Eosinophil cationic protein	http://www.uniprot.org/uniprot/P12724	1	0	0	0.737479	8.3609	1.50752	2.183	1.66147	3.17438
ENSG00000135094	SDS	SDH	Serine dehydratase	12	Tissue enriched	liver: 190.0	cerebral cortex: 10.5	18	L-serine dehydratase/L-threonine deaminase	http://www.uniprot.org/uniprot/P20132	1	0.0118027	0.0154917	0.00607462	2.0581	3.73998	2.09835	2.24128	3.74338
ENSG00000197249	SERPINA1	A1A, A1AT, AAT, alpha-1-antitrypsin, alpha1AT, PI, PI1	Serpin peptidase inhibitor, clade A (alpha-1 antiproteinase, antitrypsin), member 1	14	Tissue enriched	liver: 15340.0	lung: 799.2	19	Alpha-1-antitrypsin	http://www.uniprot.org/uniprot/P01009	12	0.111514	2.06505	28.6056	16.9175	40.6503	35.3263	10.0675	6.74697
ENSG00000132639	SNAP25	bA416N4.2, dJ1068F16.2, RIC-4, RIC4, SEC9, SNAP, SNAP-25	Synaptosomal-associated protein, 25kDa	20	Tissue enriched	cerebral cortex: 1764.2	adrenal gland: 57.4	31	Synaptosomal-associated protein 25	http://www.uniprot.org/uniprot/P60880	1	26.4122	23.6114	0.0154878	0.0180861	0.00640008	0.0218328	1.101	2.37715
ENSG00000176887	SOX11	NA	SRY (sex determining region Y)-box 11	2	Tissue enriched	cerebral cortex: 5.4	smooth muscle: 0.3	14	Transcription factor SOX-11	http://www.uniprot.org/uniprot/P35716	1	1.33062	6.85357	0	0	0	0	0	0
ENSG00000005513	SOX8	NA	SRY (sex determining region Y)-box 8	16	Tissue enriched	cerebral cortex: 110.2	salivary gland: 3.8	29	Transcription factor SOX-8	http://www.uniprot.org/uniprot/P57073	1	2.84985	5.57771	0.00390843	0.0136963	0	0	0	0.980371
ENSG00000182557	SPNS3	MGC29671	Spinster homolog 3 (Drosophila)	17	Tissue enriched	bone marrow: 12.4	spleen: 2.1	6	Protein spinster homolog 3	http://www.uniprot.org/uniprot/Q6ZMD2	1	0.0347005	0.0546704	25.2499	5.43818	14.4457	8.81678	2.83668	6.49901
ENSG00000091513	TF	PRO1557, PRO2086	Transferrin	3	Tissue enriched	liver: 5384.6	cerebral cortex: 386.9	14	Serotransferrin	http://www.uniprot.org/uniprot/P02787	4	0	0	0	0	0	0	0	0
ENSG00000042832	TG	AITD3, TGN	Thyroglobulin	8	Tissue enriched	thyroid gland: 15544.0	gallbladder: 14.1	1097	Thyroglobulin	http://www.uniprot.org/uniprot/P01266	54	0	0	0.020504	0.0453393	0.00187298	0.00383153	0	0.0015826
ENSG00000180176	TH	DYT5b	Tyrosine hydroxylase	11	Tissue enriched	adrenal gland: 261.2	adipose tissue: 3.2	81	Tyrosine 3-monooxygenase	http://www.uniprot.org/uniprot/P07101	2	0	2.73505	0	0	0	0	0	0
ENSG00000100505	TRIM9	RNF91, SPRING	Tripartite motif containing 9	14	Tissue enriched	cerebral cortex: 79.4	gallbladder: 6.9	11	E3 ubiquitin-protein ligase TRIM9	http://www.uniprot.org/uniprot/Q9C026	3	1.25728	1.76559	0.00193929	0.00403174	0	0.00369407	0.0016862	0.0157566
ENSG00000165409	TSHR	LGR3	Thyroid stimulating hormone receptor	14	Tissue enriched	thyroid gland: 443.8	lymph node: 1.6	277	Thyrotropin receptor	http://www.uniprot.org/uniprot/P16473	102	0.044299	0.0709569	0.0196818	0.132569	0.230077	0.682937	4.75335	4.52311
ENSG00000137267	TUBB2A	dJ40E16.7, TUBB, TUBB2	Tubulin, beta 2A class IIa	6	Tissue enriched	cerebral cortex: 624.8	skin: 72.1	9	Tubulin beta-2A chain	http://www.uniprot.org/uniprot/Q13885	1	27.8006	26.2257	3.55613	6.21543	17.9688	7.69429	5.89844	2.02598
ENSG00000258947	TUBB3	beta-4, CFEOM3, CFEOM3A, FEOM3	Tubulin, beta 3 class III	16	Tissue enriched	cerebral cortex: 196.2	adrenal gland: 34.7	6	Tubulin beta-3 chain	http://www.uniprot.org/uniprot/Q13509	4	0.104114	1.49667	0	0	0	0.00673366	0	0
ENSG00000109072	VTN	VN	Vitronectin	17	Tissue enriched	liver: 2540.4	gallbladder: 91.6	28	Vitronectin	http://www.uniprot.org/uniprot/P04004	5	0	0	0	0	0.281376	0.831184	0	0
ENSG00000006047	YBX2	Contrin, CSDA3, MSY2	Y box binding protein 2	17	Tissue enriched	testis: 384.9	adipose tissue: 6.0	64	Y-box-binding protein 2	http://www.uniprot.org/uniprot/Q9Y2T7	1	0	0	0	0.00562651	0	0	0	0.00489922
